# Supplementary material for: ADAR Mediated RNA Editing Modulates MicroRNA Targeting in Human Breast Cancer
Source: Processes (Basel). Author manuscript; Available in PMC 2018 Sep 7. (PMC6128407; doi:10.3390/pr6050042)
Supplement: Supplemental Table 1 [file NIHMS964769-supplement-Supplemental_Table_1.xlsx]

## Sheet: Table Legend
S1 Table. Comprehensive list of unique edit sites identified. To be considered a probable edit, at least 10% of transcriptome reads were required to differ from the reference genome at the edit position (with a minimum of 30 total reads). In all, 19,462 unique edit sites were identified in MCF-7 and 35,090 sites were found in MDA-MB-231. Chr, chromosome; Edit Location, bp position; Reference Base…

## Sheet: mcf7_allEdits
Chr	Edit Location	Reference Base	Alternate Base	Quality Score	Info	Freq
3	101576663	A	G	152	DP=7877;VDB=4.822899e-01;RPB=8.604848e-01;AF1=1;AC1=2;DP4=1,0,5546,1643;MQ=14;FQ=-282;PV4=1,1,0.21,1	99.9861
8	61578907	A	G	38	DP=6613;VDB=2.175997e-01;RPB=-1.259930e+00;AF1=1;AC1=2;DP4=0,1,3420,2713;MQ=8;FQ=-282;PV4=0.44,1,0.034,1	99.9837
1	19608345	A	G	4.76	DP=4783;VDB=1.437621e-02;RPB=4.672161e-01;AF1=1;AC1=2;DP4=0,1,2790,1602;MQ=3;FQ=-282;PV4=0.36,1,1.3e-50,0.26	99.9772
8	61579413	A	G	27	DP=4803;VDB=2.569598e-02;RPB=1.713069e+00;AF1=1;AC1=2;DP4=1,0,1965,2414;MQ=7;FQ=-282;PV4=0.45,1,1,1	99.9772
1	236484279	A	G	45	DP=4336;VDB=5.245674e-01;RPB=1.731211e+00;AF1=1;AC1=2;DP4=1,0,2383,1742;MQ=8;FQ=-282;PV4=1,1,0.0011,1	99.9758
12	31791738	T	C	222	DP=4152;VDB=4.915244e-01;RPB=1.731194e+00;AF1=1;AC1=2;DP4=1,0,4044,0;MQ=28;FQ=-282;PV4=1,1,0.14,1	99.9753
5	108785210	A	G	27	DP=3983;VDB=3.979550e-01;RPB=1.645013e+00;AF1=1;AC1=2;DP4=1,0,2090,1690;MQ=5;FQ=-282;PV4=1,0.47,1,1	99.9736
3	52194722	T	C	33	DP=3988;VDB=3.566290e-01;RPB=-5.346064e-01;AF1=1;AC1=2;DP4=0,1,1013,2741;MQ=0;FQ=-282;PV4=1,0.49,1,0.36	99.9734
12	132826041	T	C	113	DP=3989;VDB=1.423321e-01;RPB=1.018881e+00;AF1=1;AC1=2;DP4=0,1,1343,2401;MQ=8;FQ=-282;PV4=1,1,0.0018,0.25	99.9733
5	108785182	T	C	66	DP=3716;VDB=4.585839e-01;RPB=1.221562e+00;AF1=1;AC1=2;DP4=0,1,2255,1293;MQ=7;FQ=-282;PV4=0.36,1,1,1	99.9718
12	120282581	T	C	222	DP=3548;VDB=4.302464e-01;RPB=8.002416e-01;AF1=1;AC1=2;DP4=1,0,1575,1781;MQ=36;FQ=-282;PV4=0.47,0.19,0.31,0.23	99.9702
1	19608436	T	C	58	DP=6801;VDB=1.847127e-01;RPB=1.599857e+00;AF1=1;AC1=2;DP4=1,1,2566,3876;MQ=8;FQ=-282;PV4=1,1,3.1e-09,1	99.969
11	90283033	A	G	222	DP=3318;VDB=2.131123e-01;RPB=-1.030074e+00;AF1=1;AC1=2;DP4=0,1,1447,1730;MQ=31;FQ=-282;PV4=1,0.2,1,1	99.9685
X	39787192	A	G	12.3	DP=6383;VDB=4.064118e-09;RPB=9.661909e-01;AF1=1;AC1=2;DP4=0,2,2388,3894;MQ=5;FQ=-282;PV4=0.53,1,1,0.25	99.9682
20	18505033	T	C	38	DP=3342;VDB=8.440012e-02;RPB=5.923513e-01;AF1=1;AC1=2;DP4=0,1,440,2638;MQ=2;FQ=-282;PV4=1,0.19,0.44,0.22	99.9675
11	90283044	T	C	222	DP=3122;VDB=2.693700e-01;RPB=2.112257e-01;AF1=1;AC1=2;DP4=0,1,1237,1755;MQ=31;FQ=-282;PV4=1,0.28,0.13,0.25	99.9666
20	44466633	T	C	45	DP=3121;VDB=2.662313e-01;RPB=1.495149e+00;AF1=1;AC1=2;DP4=1,0,1639,1343;MQ=6;FQ=-282;PV4=1,0.27,1,1	99.9665
17	71621340	A	G	26	DP=3021;VDB=1.999656e-02;RPB=2.388630e-01;AF1=1;AC1=2;DP4=0,1,917,2026;MQ=1;FQ=-282;PV4=1,0.18,1,0.23	99.966
3	142827318	T	C	6.97	DP=3369;VDB=7.703248e-02;RPB=1.730841e+00;AF1=1;AC1=2;DP4=1,0,2373,489;MQ=4;FQ=-282;PV4=1,1,1,1	99.9651
17	17383544	T	C	222	DP=2847;VDB=3.954125e-01;RPB=-1.657838e+00;AF1=1;AC1=2;DP4=0,1,1655,1098;MQ=18;FQ=-282;PV4=0.4,1,1,1	99.9637
17	17383536	A	G	221	DP=2851;VDB=4.556267e-01;RPB=-1.732051e+00;AF1=1;AC1=2;DP4=0,1,1617,1098;MQ=18;FQ=-282;PV4=0.4,1,1,1	99.9632
10	96750392	T	C	159	DP=2782;VDB=3.105801e-01;RPB=1.295909e+00;AF1=1;AC1=2;DP4=1,0,2026,602;MQ=14;FQ=-282;PV4=1,1,1,1	99.962
10	125667645	A	G	44	DP=2786;VDB=2.799911e-01;RPB=-2.244273e-02;AF1=1;AC1=2;DP4=1,0,555,2068;MQ=2;FQ=-282;PV4=0.21,1,1,0.24	99.9619
5	108785315	A	G	25	DP=2787;VDB=3.918816e-01;RPB=8.434451e-01;AF1=1;AC1=2;DP4=0,1,1023,1584;MQ=1;FQ=-282;PV4=1,1,1,0.25	99.9617
2	33840038	T	C	3.54	DP=2657;VDB=1.745806e-01;RPB=-1.140520e+00;AF1=1;AC1=2;DP4=0,1,1283,1281;MQ=3;FQ=-282;PV4=0.5,0.28,1,0.23	99.961
12	31791846	A	G	222	DP=7915;VDB=5.245597e-01;RPB=4.145863e-01;AF1=1;AC1=2;DP4=1,2,6334,1315;MQ=26;FQ=-282;PV4=0.079,0.11,1,0.25	99.9608
X	39787437	A	G	14.2	DP=2684;VDB=3.612289e-01;RPB=1.596149e+00;AF1=1;AC1=2;DP4=1,0,2289,208;MQ=6;FQ=-282;PV4=1,0.38,1,1	99.96
12	31792137	T	C	222	DP=5274;VDB=8.762354e-02;RPB=-1.999126e-01;AF1=1;AC1=2;DP4=1,1,1171,3747;MQ=25;FQ=-282;PV4=0.42,1,1,1	99.9593
1	19608549	A	G	222	DP=2569;VDB=1.160873e-02;RPB=6.942401e-01;AF1=1;AC1=2;DP4=0,1,340,2099;MQ=15;FQ=-282;PV4=1,1,0.003,0.26	99.959
13	27945365	A	G	222	DP=2740;VDB=1.435163e-01;RPB=1.687749e+00;AF1=1;AC1=2;DP4=1,0,1543,880;MQ=21;FQ=-282;PV4=1,1,0.34,1	99.9587
3	52193482	A	G	28	DP=2558;VDB=4.975861e-01;RPB=1.354149e+00;AF1=1;AC1=2;DP4=0,1,716,1703;MQ=2;FQ=-282;PV4=1,1,1,1	99.9587
4	16256331	T	C	59	DP=2623;VDB=2.475682e-02;RPB=1.875196e-01;AF1=1;AC1=2;DP4=0,1,1856,563;MQ=9;FQ=-282;PV4=0.23,1,1,0.23	99.9587
1	236484114	A	G	137	DP=2508;VDB=1.753472e-01;RPB=1.027171e+00;AF1=1;AC1=2;DP4=1,0,1169,1243;MQ=9;FQ=-282;PV4=0.48,1,1,0.25	99.9586
17	71621308	T	C	21	DP=2626;VDB=9.677947e-02;RPB=-5.807680e-01;AF1=1;AC1=2;DP4=1,0,1073,1291;MQ=1;FQ=-282;PV4=0.45,0.24,0.038,0.25	99.9577
20	4024201	T	C	222	DP=7393;VDB=4.354035e-01;RPB=3.684735e-01;AF1=1;AC1=2;DP4=2,1,3692,3335;MQ=16;FQ=-282;PV4=1,1,0.011,1	99.9573
10	125667449	T	C	6.97	DP=2477;VDB=4.875506e-01;RPB=-5.427489e-01;AF1=1;AC1=2;DP4=0,1,1199,1136;MQ=2;FQ=-282;PV4=0.49,1,1,0.2	99.9572
11	90282872	T	C	222	DP=2493;VDB=6.975240e-02;RPB=-1.552541e+00;AF1=1;AC1=2;DP4=1,0,1444,890;MQ=26;FQ=-282;PV4=1,1,1,1	99.9572
13	27945464	A	G	222	DP=2449;VDB=4.660783e-01;RPB=-5.813459e-01;AF1=1;AC1=2;DP4=0,1,733,1578;MQ=27;FQ=-282;PV4=1,0.19,0.063,0.38	99.9567
17	71621290	A	G	8.64	DP=2363;VDB=2.549253e-01;RPB=6.153339e-01;AF1=1;AC1=2;DP4=0,1,1216,1063;MQ=1;FQ=-282;PV4=0.47,0.33,0.18,0.21	99.9561
1	236484460	A	G	222	DP=2613;VDB=2.409962e-02;RPB=-9.455158e-01;AF1=1;AC1=2;DP4=0,1,141,2135;MQ=19;FQ=-282;PV4=1,0.19,1,1	99.9561
9	86375265	T	C	39	DP=2307;VDB=1.708425e-01;RPB=9.636388e-01;AF1=1;AC1=2;DP4=0,1,591,1626;MQ=2;FQ=-282;PV4=1,1,1,0.24	99.9549
3	184150403	T	C	16.1	DP=4927;VDB=3.417128e-01;RPB=9.805163e-01;AF1=1;AC1=2;DP4=1,1,1899,2520;MQ=6;FQ=-282;PV4=1,1,0.00018,1	99.9548
5	159950613	A	G	46	DP=4466;VDB=4.755733e-01;RPB=6.125824e-01;AF1=1;AC1=2;DP4=1,1,849,3526;MQ=4;FQ=-282;PV4=0.35,1,1,1	99.9543
17	71621261	A	G	4.76	DP=2257;VDB=5.242928e-01;RPB=-4.055103e-01;AF1=1;AC1=2;DP4=1,0,1211,945;MQ=2;FQ=-282;PV4=1,0.31,1,0.18	99.9536
6	108005104	T	C	7.79	DP=2347;VDB=2.614958e-01;RPB=1.730440e+00;AF1=1;AC1=2;DP4=0,1,665,1485;MQ=6;FQ=-282;PV4=1,1,0.041,1	99.9535
3	174377926	A	G	103	DP=2220;VDB=3.470672e-01;RPB=8.867835e-01;AF1=1;AC1=2;DP4=0,1,45,2040;MQ=7;FQ=-282;PV4=1,1,1,0.24	99.9521
9	108627035	A	G	109	DP=2180;VDB=4.792089e-01;RPB=-1.732051e+00;AF1=1;AC1=2;DP4=0,1,885,1200;MQ=11;FQ=-282;PV4=1,1,0.48,1	99.9521
20	18504695	T	C	6.97	DP=2391;VDB=1.665573e-01;RPB=1.730390e+00;AF1=1;AC1=2;DP4=1,0,1782,302;MQ=4;FQ=-282;PV4=1,1,0.43,1	99.952
1	236483488	A	G	95	DP=2376;VDB=1.147860e-01;RPB=2.735693e-01;AF1=1;AC1=2;DP4=0,1,986,1096;MQ=9;FQ=-282;PV4=1,1,1,0.26	99.952
3	52193424	A	G	5.45	DP=2192;VDB=5.242174e-01;RPB=-4.609287e-01;AF1=1;AC1=2;DP4=0,1,1375,687;MQ=3;FQ=-282;PV4=0.33,0.16,4.5e-17,0.26	99.9515
3	52194755	T	C	63	DP=2195;VDB=4.580581e-01;RPB=1.434355e+00;AF1=1;AC1=2;DP4=0,1,217,1830;MQ=0;FQ=-282;PV4=1,1,1,0.15	99.9512
3	161429221	A	G	34	DP=4159;VDB=5.114544e-01;RPB=-1.210939e+00;AF1=1;AC1=2;DP4=1,1,2652,1383;MQ=7;FQ=-282;PV4=1,1,1.6e-05,1	99.9505
X	70963134	A	G	222	DP=2115;VDB=3.301408e-01;RPB=1.730327e+00;AF1=1;AC1=2;DP4=1,0,896,1112;MQ=32;FQ=-282;PV4=0.45,1,1,1	99.9502
2	38481925	A	G	210	DP=2066;VDB=3.568849e-01;RPB=1.653520e+00;AF1=1;AC1=2;DP4=1,0,1462,522;MQ=17;FQ=-282;PV4=1,1,1,1	99.9496
6	108004845	A	G	4.12	DP=4155;VDB=4.714265e-01;RPB=6.872982e-01;AF1=1;AC1=2;DP4=0,2,1988,1954;MQ=5;FQ=-282;PV4=0.25,1,0.00024,0.15	99.9493
1	236483588	A	G	22	DP=2080;VDB=2.191403e-01;RPB=-6.331559e-01;AF1=1;AC1=2;DP4=1,0,1124,820;MQ=5;FQ=-282;PV4=1,1,0.13,0.26	99.9486
X	39787977	T	C	94	DP=7918;VDB=8.645009e-02;RPB=-1.462007e+00;AF1=1;AC1=2;DP4=3,1,4164,3511;MQ=10;FQ=-282;PV4=0.63,0.42,0.0076,0.2	99.9479
3	184150448	A	G	45	DP=3948;VDB=2.145900e-01;RPB=-9.176385e-01;AF1=1;AC1=2;DP4=0,2,632,3193;MQ=5;FQ=-282;PV4=1,1,0.026,1	99.9477
1	19608385	T	C	27	DP=6217;VDB=4.263039e-02;RPB=-6.333043e-01;AF1=1;AC1=2;DP4=1,2,3157,2576;MQ=5;FQ=-282;PV4=0.59,0.1,7.2e-08,0.47	99.9477
3	52194664	T	C	11.3	DP=4078;VDB=3.941000e-01;RPB=3.897870e-01;AF1=1;AC1=2;DP4=2,0,1953,1838;MQ=0;FQ=-282;PV4=0.5,0.34,1,1	99.9473
2	38482426	A	G	192	DP=7901;VDB=5.008404e-01;RPB=2.048995e+00;AF1=1;AC1=2;DP4=4,0,4596,2943;MQ=15;FQ=-282;PV4=0.16,1,1,1	99.947
14	58794893	T	C	36	DP=2056;VDB=1.787059e-01;RPB=-3.032703e-01;AF1=1;AC1=2;DP4=1,0,814,1064;MQ=8;FQ=-282;PV4=0.43,0.24,1,0.23	99.9468
2	38482097	T	C	222	DP=5870;VDB=5.088647e-01;RPB=6.588319e-03;AF1=1;AC1=2;DP4=2,1,3307,2307;MQ=21;FQ=-282;PV4=1,1,1,1	99.9466
3	22382111	T	C	111	DP=1976;VDB=3.016466e-01;RPB=8.405406e-01;AF1=1;AC1=2;DP4=0,1,463,1405;MQ=11;FQ=-282;PV4=1,1,0.35,0.2	99.9465
10	125667195	A	G	9.51	DP=1944;VDB=8.995351e-02;RPB=-1.610128e-01;AF1=1;AC1=2;DP4=1,0,910,950;MQ=2;FQ=-282;PV4=0.49,1,1,0.24	99.9463
3	142827499	T	C	70	DP=1920;VDB=3.609177e-01;RPB=-1.316056e+00;AF1=1;AC1=2;DP4=0,1,843,988;MQ=7;FQ=-282;PV4=1,1,1,1	99.9454
1	19608474	T	C	97	DP=5833;VDB=3.844353e-01;RPB=6.609029e-01;AF1=1;AC1=2;DP4=1,2,1814,3678;MQ=10;FQ=-282;PV4=1,1,0.00012,0.18	99.9454
2	26028349	T	C	222	DP=1888;VDB=2.540935e-01;RPB=-1.732051e+00;AF1=1;AC1=2;DP4=0,1,528,1279;MQ=19;FQ=-282;PV4=1,1,0.011,1	99.9447
10	125667294	A	G	5.45	DP=1882;VDB=1.680653e-02;RPB=-1.273712e+00;AF1=1;AC1=2;DP4=0,1,1087,673;MQ=1;FQ=-282;PV4=0.38,0.16,1,0.18	99.9432
6	108005235	T	C	9.51	DP=1839;VDB=4.955524e-01;RPB=3.274721e-01;AF1=1;AC1=2;DP4=1,0,807,948;MQ=3;FQ=-282;PV4=0.46,0.15,1,0.2	99.9431
6	108005280	A	G	15.1	DP=1793;VDB=5.241663e-01;RPB=1.697873e+00;AF1=1;AC1=2;DP4=1,0,613,1109;MQ=4;FQ=-282;PV4=0.36,1,4e-34,1	99.942
X	39787607	A	G	51	DP=7053;VDB=2.411933e-01;RPB=2.292056e+00;AF1=1;AC1=2;DP4=3,1,3394,3377;MQ=9;FQ=-282;PV4=0.62,1,1,1	99.941
12	12851150	A	G	4.12	DP=1778;VDB=4.474055e-01;RPB=9.504285e-01;AF1=1;AC1=2;DP4=0,1,994,698;MQ=6;FQ=-282;PV4=0.41,0.48,1,0.23	99.9409
2	176201133	T	C	222	DP=6978;VDB=4.374542e-01;RPB=1.558859e+00;AF1=1;AC1=2;DP4=2,2,2676,4022;MQ=21;FQ=-282;PV4=0.65,1,0.47,1	99.9403
8	61579560	A	G	81	DP=3631;VDB=3.178754e-01;RPB=7.727711e-01;AF1=1;AC1=2;DP4=0,2,263,3078;MQ=8;FQ=-282;PV4=1,0.48,0.00051,0.14	99.9402
6	116258645	A	G	125	DP=1704;VDB=5.018958e-01;RPB=6.650313e-01;AF1=1;AC1=2;DP4=1,0,1107,525;MQ=10;FQ=-282;PV4=1,0.2,0.024,0.23	99.9388
2	183071915	A	G	28	DP=1677;VDB=5.216944e-02;RPB=-1.201897e+00;AF1=1;AC1=2;DP4=0,1,905,721;MQ=7;FQ=-282;PV4=0.44,1,1,0.22	99.9385
5	118973954	T	C	42	DP=6766;VDB=4.814117e-01;RPB=-1.065722e+00;AF1=1;AC1=2;DP4=3,1,3733,2685;MQ=8;FQ=-282;PV4=0.64,0.22,1,1	99.9377
8	61579120	T	C	109	DP=5200;VDB=4.998460e-01;RPB=1.597093e+00;AF1=1;AC1=2;DP4=3,0,3723,1090;MQ=11;FQ=-282;PV4=1,1,0.22,1	99.9377
5	77785793	T	C	40	DP=1835;VDB=1.520781e-01;RPB=1.297688e+00;AF1=1;AC1=2;DP4=1,0,328,1274;MQ=2;FQ=-282;PV4=0.21,0.2,1,0.41	99.9376
1	236484362	T	C	222	DP=4943;VDB=5.035284e-01;RPB=-1.260182e+00;AF1=1;AC1=2;DP4=1,2,2137,2600;MQ=18;FQ=-282;PV4=1,0.48,1,1	99.9367
8	61578792	T	C	74	DP=4883;VDB=5.220470e-01;RPB=2.292838e+00;AF1=1;AC1=2;DP4=3,0,2759,1972;MQ=10;FQ=-282;PV4=0.27,1,1,1	99.9366
6	122859788	T	C	144	DP=1609;VDB=2.724071e-01;RPB=-1.408469e+00;AF1=1;AC1=2;DP4=0,1,703,859;MQ=10;FQ=-282;PV4=1,0.34,5.5e-07,1	99.936
1	236483528	A	G	9.51	DP=1838;VDB=4.627387e-01;RPB=1.015882e+00;AF1=1;AC1=2;DP4=1,0,720,822;MQ=3;FQ=-282;PV4=0.47,0.35,0.34,0.19	99.9352
10	125667551	A	G	19.1	DP=4901;VDB=4.515516e-01;RPB=4.752004e-01;AF1=1;AC1=2;DP4=2,1,2668,1947;MQ=5;FQ=-282;PV4=1,0.49,0.45,1	99.935
14	69885778	T	C	34	DP=1638;VDB=2.519089e-01;RPB=1.641664e+00;AF1=1;AC1=2;DP4=1,0,709,823;MQ=8;FQ=-282;PV4=0.46,0.4,0.46,1	99.9348
12	12851164	T	C	8.64	DP=1667;VDB=1.779994e-01;RPB=1.001449e-01;AF1=1;AC1=2;DP4=1,0,729,792;MQ=6;FQ=-282;PV4=0.48,0.32,1,0.2	99.9343
5	159950508	T	C	4.76	DP=3057;VDB=5.038433e-02;RPB=8.856066e-01;AF1=1;AC1=2;DP4=1,1,2792,231;MQ=6;FQ=-282;PV4=0.15,1,2.3e-10,1	99.9339
6	7339131	T	C	11.3	DP=3402;VDB=4.273961e-01;RPB=1.594151e+00;AF1=1;AC1=2;DP4=1,1,596,2398;MQ=5;FQ=-282;PV4=0.36,1,0.035,1	99.9332
6	39958591	A	G	86	DP=1528;VDB=5.225155e-01;RPB=1.708740e+00;AF1=1;AC1=2;DP4=1,0,757,728;MQ=12;FQ=-282;PV4=1,1,1,1	99.9327
12	132826002	A	G	153	DP=4657;VDB=4.023201e-01;RPB=8.205245e-02;AF1=1;AC1=2;DP4=2,1,2012,2410;MQ=10;FQ=-282;PV4=0.59,1,1,0.26	99.9322
8	61579411	A	G	27	DP=4818;VDB=6.771367e-02;RPB=2.483016e+00;AF1=1;AC1=2;DP4=3,0,1967,2447;MQ=8;FQ=-282;PV4=0.089,1,1,1	99.9321
3	185417702	T	C	84	DP=3086;VDB=5.083072e-01;RPB=7.725796e-01;AF1=1;AC1=2;DP4=2,0,1960,976;MQ=8;FQ=-282;PV4=1,1,1,1	99.9319
1	236483391	T	C	222	DP=3032;VDB=4.870998e-01;RPB=-8.400401e-02;AF1=1;AC1=2;DP4=1,1,1522,1407;MQ=21;FQ=-282;PV4=1,1,0.2,0.13	99.9318
11	90283048	T	C	222	DP=3074;VDB=3.140754e-01;RPB=4.273596e-02;AF1=1;AC1=2;DP4=1,1,1149,1744;MQ=31;FQ=-282;PV4=1,1,1,1	99.9309
11	90283116	A	G	222	DP=1490;VDB=4.550956e-01;RPB=2.037707e-02;AF1=1;AC1=2;DP4=0,1,1,1443;MQ=28;FQ=-282;PV4=1,1,0.081,0.23	99.9308
1	236483548	T	C	4.76	DP=1747;VDB=9.578957e-03;RPB=-6.029217e-01;AF1=1;AC1=2;DP4=1,0,672,772;MQ=4;FQ=-282;PV4=0.47,1,1,0.21	99.9308
1	114536564	T	C	68	DP=1483;VDB=3.954017e-01;RPB=1.729646e+00;AF1=1;AC1=2;DP4=0,1,635,804;MQ=9;FQ=-282;PV4=1,1,2.3e-08,1	99.9306
1	236483533	T	C	5.45	DP=1802;VDB=2.310649e-01;RPB=-4.568180e-01;AF1=1;AC1=2;DP4=1,0,720,716;MQ=3;FQ=-282;PV4=1,0.34,1,0.34	99.9304
1	19608386	T	C	20	DP=6246;VDB=3.474436e-02;RPB=-1.225655e+00;AF1=1;AC1=2;DP4=2,2,3154,2576;MQ=5;FQ=-282;PV4=1,0.3,5.4e-06,0.26	99.9302
3	142827317	T	C	12.3	DP=3347;VDB=1.037299e-01;RPB=4.346766e-01;AF1=1;AC1=2;DP4=1,1,2373,491;MQ=4;FQ=-282;PV4=0.31,0.49,1,0.45	99.9302
20	4024278	A	G	113	DP=7825;VDB=2.927596e-01;RPB=-1.244155e+00;AF1=1;AC1=2;DP4=2,3,3381,3749;MQ=11;FQ=-282;PV4=1,1,0.0026,1	99.9299
1	236484163	T	C	4.12	DP=1777;VDB=1.253931e-01;RPB=-1.678116e+00;AF1=1;AC1=2;DP4=1,0,938,474;MQ=4;FQ=-282;PV4=1,0.48,0.3,1	99.9292
12	132826125	A	G	70	DP=1543;VDB=4.005077e-01;RPB=9.827241e-01;AF1=1;AC1=2;DP4=0,1,82,1327;MQ=4;FQ=-282;PV4=1,0.48,1,0.2	99.9291
6	71585703	T	C	49	DP=1473;VDB=9.907009e-02;RPB=3.256848e-01;AF1=1;AC1=2;DP4=0,1,537,866;MQ=6;FQ=-282;PV4=1,0.094,1,0.17	99.9288
8	61579166	A	G	124	DP=7255;VDB=5.246760e-01;RPB=-1.094757e-01;AF1=1;AC1=2;DP4=2,3,4245,2686;MQ=12;FQ=-282;PV4=0.38,0.18,1,0.4	99.9279
9	87525490	A	G	18.1	DP=1432;VDB=9.853106e-03;RPB=2.324398e-01;AF1=1;AC1=2;DP4=0,1,512,873;MQ=3;FQ=-282;PV4=1,0.14,0.44,0.26	99.9278
X	46439859	A	G	76	DP=1405;VDB=1.275696e-02;RPB=-3.479230e-01;AF1=1;AC1=2;DP4=0,1,25,1348;MQ=2;FQ=-282;PV4=1,1,0.32,0.29	99.9272
3	32635406	A	G	42	DP=2846;VDB=8.078794e-02;RPB=-2.520015e-01;AF1=1;AC1=2;DP4=1,1,829,1896;MQ=6;FQ=-282;PV4=0.52,0.31,1,1	99.9267
10	125667689	T	C	50	DP=1642;VDB=4.695482e-09;RPB=1.265926e+00;AF1=1;AC1=2;DP4=0,1,199,1160;MQ=1;FQ=-282;PV4=1,1,0.043,1	99.9265
6	71585501	T	C	152	DP=1419;VDB=4.784396e-01;RPB=1.729499e+00;AF1=1;AC1=2;DP4=1,0,764,592;MQ=13;FQ=-282;PV4=1,1,1,1	99.9263
X	39787488	T	C	62	DP=5714;VDB=4.887833e-01;RPB=8.125572e-01;AF1=1;AC1=2;DP4=4,0,5248,135;MQ=9;FQ=-282;PV4=1,1,1,1	99.9257
3	52194698	T	C	18.1	DP=4252;VDB=9.865564e-06;RPB=5.730731e-02;AF1=1;AC1=2;DP4=1,2,1441,2553;MQ=0;FQ=-282;PV4=1,1,1,1	99.9249
1	114536496	A	G	84	DP=1396;VDB=3.966800e-01;RPB=-1.000712e+00;AF1=1;AC1=2;DP4=0,1,804,526;MQ=9;FQ=-282;PV4=0.4,0.15,1,0.26	99.9249
1	114537258	T	C	222	DP=1374;VDB=5.239456e-01;RPB=8.542696e-01;AF1=1;AC1=2;DP4=0,1,518,807;MQ=16;FQ=-282;PV4=1,0.45,1,0.24	99.9246
3	142827635	A	G	222	DP=1400;VDB=1.128382e-01;RPB=-1.419520e+00;AF1=1;AC1=2;DP4=0,1,136,1182;MQ=14;FQ=-282;PV4=1,1,0.11,1	99.9242
17	71621362	T	C	48	DP=2732;VDB=4.469990e-01;RPB=-2.010248e-01;AF1=1;AC1=2;DP4=0,2,501,2099;MQ=1;FQ=-282;PV4=1,0.11,1,0.16	99.9231
3	32635230	T	C	13.2	DP=1397;VDB=2.922954e-06;RPB=1.726722e+00;AF1=1;AC1=2;DP4=1,0,1250,49;MQ=7;FQ=-282;PV4=1,1,0.024,1	99.9231
11	90282889	T	C	222	DP=2698;VDB=9.970337e-02;RPB=-1.948188e-02;AF1=1;AC1=2;DP4=1,1,1565,1011;MQ=27;FQ=-282;PV4=1,1,0.48,0.41	99.9224
6	108004977	A	G	4.76	DP=2798;VDB=3.567674e-01;RPB=-2.285906e+00;AF1=1;AC1=2;DP4=0,2,1141,1433;MQ=3;FQ=-282;PV4=0.51,1,1,1	99.9224
12	31792217	T	C	222	DP=1341;VDB=1.019575e-01;RPB=-8.328472e-01;AF1=1;AC1=2;DP4=0,1,154,1124;MQ=29;FQ=-282;PV4=1,1,1,1	99.9218
3	174377956	A	G	86	DP=1320;VDB=8.589500e-02;RPB=-1.352611e+00;AF1=1;AC1=2;DP4=0,1,17,1251;MQ=6;FQ=-282;PV4=1,1,0.06,1	99.9212
10	125667110	T	C	3.54	DP=1323;VDB=2.243589e-03;RPB=1.729319e+00;AF1=1;AC1=2;DP4=1,0,733,534;MQ=2;FQ=-282;PV4=1,1,0.00061,1	99.9211
X	39787538	T	C	59	DP=7951;VDB=3.815170e-02;RPB=-1.386368e+00;AF1=1;AC1=2;DP4=6,0,7443,70;MQ=10;FQ=-282;PV4=1,1,0.051,1	99.9202
20	18504918	T	C	3.54	DP=6657;VDB=4.166461e-01;RPB=-1.119440e+00;AF1=1;AC1=2;DP4=4,1,3112,3143;MQ=2;FQ=-282;PV4=0.22,1,1,1	99.9201
5	108785077	T	C	28	DP=1334;VDB=2.091476e-01;RPB=1.729260e+00;AF1=1;AC1=2;DP4=1,0,1189,51;MQ=6;FQ=-282;PV4=1,1,0.49,1	99.9194
6	7339047	A	G	23	DP=7644;VDB=5.027233e-01;RPB=2.412376e-01;AF1=1;AC1=2;DP4=3,3,3128,4299;MQ=7;FQ=-282;PV4=0.7,0.46,0.21,1	99.9193
6	100136620	T	C	35	DP=1299;VDB=3.553772e-01;RPB=1.124363e+00;AF1=1;AC1=2;DP4=0,1,247,989;MQ=3;FQ=-282;PV4=1,1,0.41,0.21	99.9192
2	176201237	T	C	222	DP=2599;VDB=4.619313e-01;RPB=-1.290645e+00;AF1=1;AC1=2;DP4=0,2,325,2136;MQ=17;FQ=-282;PV4=1,1,1,1	99.9188
20	18504832	A	G	9.51	DP=6450;VDB=4.460603e-01;RPB=-8.941783e-01;AF1=1;AC1=2;DP4=3,2,2932,3128;MQ=3;FQ=-282;PV4=0.68,0.14,1,0.38	99.9176
8	61578873	T	C	99	DP=6402;VDB=3.250626e-01;RPB=-2.283641e-01;AF1=1;AC1=2;DP4=4,1,3526,2529;MQ=10;FQ=-282;PV4=0.41,1,0.37,1	99.9175
14	58794771	A	G	20	DP=1267;VDB=1.185689e-01;RPB=-2.920153e-01;AF1=1;AC1=2;DP4=1,0,968,241;MQ=7;FQ=-282;PV4=1,0.18,0.067,0.25	99.9174
3	52193473	A	G	30	DP=2686;VDB=4.381556e-01;RPB=-4.552598e-01;AF1=1;AC1=2;DP4=0,2,847,1570;MQ=2;FQ=-282;PV4=0.54,1,0.22,0.16	99.9173
14	98973206	A	G	222	DP=3749;VDB=4.595696e-01;RPB=-1.671173e+00;AF1=1;AC1=2;DP4=0,3,631,2992;MQ=18;FQ=-282;PV4=1,1,1,1	99.9173
10	125667528	A	G	14.2	DP=5002;VDB=2.981126e-01;RPB=-2.895146e+00;AF1=1;AC1=2;DP4=2,2,3003,1809;MQ=4;FQ=-282;PV4=0.63,1,1,1	99.9169
7	66606943	T	C	68	DP=3710;VDB=1.651927e-01;RPB=-2.357622e+00;AF1=1;AC1=2;DP4=0,3,813,2767;MQ=9;FQ=-282;PV4=1,1,1,1	99.9163
1	114536173	T	C	4.12	DP=1252;VDB=5.185884e-01;RPB=1.328776e+00;AF1=1;AC1=2;DP4=1,0,718,475;MQ=4;FQ=-282;PV4=1,1,1,1	99.9162
9	86375255	T	C	32	DP=2482;VDB=3.584958e-01;RPB=-1.824416e+00;AF1=1;AC1=2;DP4=0,2,652,1733;MQ=2;FQ=-282;PV4=1,1,0.35,1	99.9162
12	31791927	A	G	222	DP=7633;VDB=4.097261e-01;RPB=7.996315e-01;AF1=1;AC1=2;DP4=4,2,5006,2117;MQ=28;FQ=-282;PV4=1,0.25,0.38,0.22	99.9158
20	4024281	T	C	91	DP=7845;VDB=2.238683e-01;RPB=1.798238e+00;AF1=1;AC1=2;DP4=3,3,3372,3743;MQ=11;FQ=-282;PV4=1,0.44,0.18,1	99.9157
4	76959055	A	G	43	DP=1216;VDB=3.694609e-01;RPB=-8.469761e-01;AF1=1;AC1=2;DP4=0,1,222,959;MQ=3;FQ=-282;PV4=1,0.4,0.039,0.44	99.9154
3	52194728	A	G	34	DP=3697;VDB=1.314955e-02;RPB=7.041857e-02;AF1=1;AC1=2;DP4=1,2,829,2705;MQ=0;FQ=-282;PV4=0.55,1,1,1	99.9152
X	39787170	T	C	17.1	DP=7596;VDB=1.433017e-02;RPB=9.608797e-01;AF1=1;AC1=2;DP4=3,3,3762,3291;MQ=6;FQ=-282;PV4=1,0.46,0.39,0.39	99.915
10	125667515	T	C	4.12	DP=4876;VDB=5.192409e-01;RPB=-6.209065e-02;AF1=1;AC1=2;DP4=2,2,2993,1677;MQ=4;FQ=-282;PV4=0.62,1,0.011,0.36	99.9144
22	32039594	A	G	16.1	DP=1224;VDB=5.233297e-01;RPB=8.458160e-01;AF1=1;AC1=2;DP4=1,0,972,184;MQ=7;FQ=-282;PV4=1,1,1,1	99.9136
6	108004909	A	G	3.54	DP=3625;VDB=4.347951e-01;RPB=-2.461872e+00;AF1=1;AC1=2;DP4=1,2,1317,2143;MQ=5;FQ=-282;PV4=1,1,0.0082,1	99.9134
13	99215518	A	G	26	DP=1184;VDB=6.130994e-02;RPB=1.660008e+00;AF1=1;AC1=2;DP4=1,0,307,846;MQ=3;FQ=-282;PV4=0.27,0.0072,1,1	99.9133
10	89978880	A	G	15.1	DP=1195;VDB=3.610762e-01;RPB=-9.854254e-01;AF1=1;AC1=2;DP4=1,0,791,354;MQ=5;FQ=-282;PV4=1,1,0.42,0.23	99.9127
2	33840007	A	G	8.64	DP=2361;VDB=4.474302e-01;RPB=-9.794744e-01;AF1=1;AC1=2;DP4=1,1,1255,1028;MQ=2;FQ=-282;PV4=1,0.29,1,1	99.9125
5	108785073	T	C	15.1	DP=1213;VDB=3.336256e-01;RPB=1.178038e+00;AF1=1;AC1=2;DP4=1,0,1093,44;MQ=5;FQ=-282;PV4=1,0.46,0.1,1	99.9121
6	144200507	T	C	25	DP=1155;VDB=2.860554e-02;RPB=8.813266e-01;AF1=1;AC1=2;DP4=1,0,348,783;MQ=5;FQ=-282;PV4=0.31,0.24,0.21,0.27	99.9117
2	26028387	T	C	222	DP=1169;VDB=1.382165e-01;RPB=5.446221e-01;AF1=1;AC1=2;DP4=0,1,189,939;MQ=18;FQ=-282;PV4=1,1,1,0.27	99.9114
14	60398075	A	G	222	DP=2337;VDB=4.129414e-01;RPB=1.447500e+00;AF1=1;AC1=2;DP4=2,0,1169,1081;MQ=38;FQ=-282;PV4=0.5,1,1,1	99.9112
2	176201058	A	G	216	DP=7073;VDB=3.913353e-01;RPB=-7.184789e-01;AF1=1;AC1=2;DP4=3,3,3996,2747;MQ=18;FQ=-282;PV4=0.69,1,0.12,1	99.9111
X	39787945	A	G	139	DP=7961;VDB=1.505359e-01;RPB=4.381216e-01;AF1=1;AC1=2;DP4=5,2,5287,2476;MQ=12;FQ=-282;PV4=1,0.25,0.06,0.33	99.9099
5	159950583	A	G	15.1	DP=5807;VDB=5.228176e-01;RPB=-1.394724e+00;AF1=1;AC1=2;DP4=0,5,1902,3611;MQ=4;FQ=-282;PV4=0.17,1,1,1	99.9094
8	61579293	T	C	136	DP=5736;VDB=1.855281e-01;RPB=2.376325e+00;AF1=1;AC1=2;DP4=5,0,2109,3373;MQ=12;FQ=-282;PV4=0.0085,1,1,1	99.9089
X	39787851	T	C	97	DP=7940;VDB=3.826386e-01;RPB=3.710502e-01;AF1=1;AC1=2;DP4=4,3,6426,1236;MQ=11;FQ=-282;PV4=0.089,1,1,1	99.9087
1	114536161	A	G	10.4	DP=1171;VDB=2.945830e-01;RPB=-4.864957e-01;AF1=1;AC1=2;DP4=1,0,698,394;MQ=4;FQ=-282;PV4=1,1,0.36,0.24	99.9085
9	12972935	T	C	222	DP=1142;VDB=1.179661e-01;RPB=-5.467134e-01;AF1=1;AC1=2;DP4=1,0,645,447;MQ=25;FQ=-282;PV4=1,0.21,0.48,0.25	99.9085
17	50863061	T	C	222	DP=1147;VDB=2.820266e-01;RPB=-1.395793e-01;AF1=1;AC1=2;DP4=0,1,626,465;MQ=42;FQ=-282;PV4=0.43,0.23,0.44,0.22	99.9084
9	87525502	A	G	37	DP=1174;VDB=5.245790e-01;RPB=1.159998e+00;AF1=1;AC1=2;DP4=0,1,307,782;MQ=2;FQ=-282;PV4=1,0.24,1,0.27	99.9083
8	93957546	T	C	71	DP=1194;VDB=2.094548e-01;RPB=-1.458235e+00;AF1=1;AC1=2;DP4=0,1,383,704;MQ=9;FQ=-282;PV4=1,1,0.49,1	99.9081
10	70163947	A	G	27	DP=1153;VDB=2.090043e-01;RPB=5.039855e-01;AF1=1;AC1=2;DP4=1,0,578,507;MQ=7;FQ=-282;PV4=1,0.22,1,0.23	99.9079
17	19446293	A	G	8.64	DP=1130;VDB=1.282687e-01;RPB=-1.732051e+00;AF1=1;AC1=2;DP4=0,1,610,473;MQ=5;FQ=-282;PV4=0.44,1,0.33,1	99.9077
5	108785461	T	C	73	DP=1127;VDB=1.334788e-01;RPB=-6.691290e-01;AF1=1;AC1=2;DP4=0,1,78,1003;MQ=0;FQ=-282;PV4=1,0.25,1,1	99.9076
1	114537181	A	G	74	DP=1200;VDB=1.645455e-01;RPB=-1.417425e+00;AF1=1;AC1=2;DP4=1,0,733,345;MQ=10;FQ=-282;PV4=1,1,1,1	99.9073
12	132826014	A	G	89	DP=4510;VDB=3.464549e-01;RPB=-9.346266e-01;AF1=1;AC1=2;DP4=2,2,1818,2478;MQ=10;FQ=-282;PV4=1,1,0.016,1	99.907
1	236483610	T	C	49	DP=2216;VDB=2.273819e-01;RPB=-1.025943e+00;AF1=1;AC1=2;DP4=2,0,1231,896;MQ=7;FQ=-282;PV4=0.51,1,0.36,0.18	99.9061
6	12514426	T	C	149	DP=7828;VDB=2.835082e-01;RPB=4.425407e-01;AF1=1;AC1=2;DP4=6,1,4866,2565;MQ=13;FQ=-282;PV4=0.43,0.11,0.0055,1	99.9059
6	71585569	A	G	125	DP=1165;VDB=3.021233e-02;RPB=7.530659e-01;AF1=1;AC1=2;DP4=0,1,499,558;MQ=11;FQ=-282;PV4=1,0.22,1,0.27	99.9055
19	20125274	T	C	11.3	DP=1090;VDB=1.330488e-01;RPB=-1.537957e+00;AF1=1;AC1=2;DP4=1,0,746,306;MQ=5;FQ=-282;PV4=1,1,0.22,1	99.905
9	19200482	A	G	3.54	DP=1089;VDB=2.330800e-01;RPB=2.663422e-01;AF1=1;AC1=2;DP4=1,0,567,479;MQ=2;FQ=-282;PV4=1,0.26,1.7e-31,0.15	99.9045
3	184150106	A	G	38	DP=7592;VDB=4.428253e-01;RPB=-7.757432e-01;AF1=1;AC1=2;DP4=5,2,3536,3764;MQ=7;FQ=-282;PV4=0.28,1,1,1	99.9042
1	114536877	A	G	66	DP=1093;VDB=3.444057e-01;RPB=1.725345e+00;AF1=1;AC1=2;DP4=0,1,193,839;MQ=8;FQ=-282;PV4=1,1,1,1	99.9032
3	32635494	T	C	45	DP=1047;VDB=3.058334e-02;RPB=9.607605e-01;AF1=1;AC1=2;DP4=0,1,244,788;MQ=5;FQ=-282;PV4=1,1,0.087,0.25	99.9032
1	236483597	T	C	37	DP=2129;VDB=8.428565e-02;RPB=1.408799e+00;AF1=1;AC1=2;DP4=1,1,1197,861;MQ=6;FQ=-282;PV4=1,1,0.00015,1	99.9029
5	178056117	T	C	33	DP=1090;VDB=1.192493e-01;RPB=1.194168e+00;AF1=1;AC1=2;DP4=1,0,213,810;MQ=8;FQ=-282;PV4=0.21,0.27,2.6e-14,0.23	99.9023
8	61578477	T	C	40	DP=1087;VDB=5.014667e-01;RPB=1.044649e+00;AF1=1;AC1=2;DP4=1,0,994,28;MQ=6;FQ=-282;PV4=1,0.33,0.35,1	99.9022
20	21166379	T	C	45	DP=2105;VDB=7.242361e-02;RPB=-6.314670e-02;AF1=1;AC1=2;DP4=1,1,897,1138;MQ=8;FQ=-282;PV4=1,1,1,1	99.9018
6	7339031	T	C	17.1	DP=7475;VDB=2.963436e-01;RPB=-1.077264e+00;AF1=1;AC1=2;DP4=3,4,3869,3214;MQ=7;FQ=-282;PV4=0.71,0.29,9.2e-18,1	99.9013
1	236483987	T	C	25	DP=2318;VDB=2.080359e-06;RPB=-7.727157e-01;AF1=1;AC1=2;DP4=2,0,1169,825;MQ=4;FQ=-282;PV4=0.51,0.38,1,0.25	99.8998
8	61579679	T	C	34	DP=1062;VDB=4.885189e-01;RPB=-1.732052e+00;AF1=1;AC1=2;DP4=0,1,3,974;MQ=9;FQ=-282;PV4=1,1,1,1	99.8978
20	21166481	A	G	42	DP=1002;VDB=3.615722e-01;RPB=-1.600188e+00;AF1=1;AC1=2;DP4=0,1,302,669;MQ=8;FQ=-282;PV4=1,1,1,1	99.8971
7	66606957	T	C	69	DP=3043;VDB=4.905842e-01;RPB=2.340792e-01;AF1=1;AC1=2;DP4=0,3,537,2366;MQ=8;FQ=-282;PV4=1,0.49,0.0083,0.48	99.8968
3	142827271	A	G	40	DP=2028;VDB=4.849912e-01;RPB=8.164968e-01;AF1=1;AC1=2;DP4=2,0,1857,66;MQ=8;FQ=-282;PV4=1,0.33,1,1	99.8961
X	39787744	A	G	31	DP=7961;VDB=3.005584e-01;RPB=-8.696439e-01;AF1=1;AC1=2;DP4=5,3,4316,3288;MQ=7;FQ=-282;PV4=1,1,0.32,1	99.8949
7	121441061	A	G	5.45	DP=991;VDB=2.803454e-01;RPB=-8.989130e-01;AF1=1;AC1=2;DP4=1,0,500,447;MQ=1;FQ=-282;PV4=1,1,1,0.24	99.8945
14	58794905	A	G	39	DP=1973;VDB=2.043200e-01;RPB=9.596812e-01;AF1=1;AC1=2;DP4=0,2,777,1109;MQ=8;FQ=-282;PV4=0.52,1,0.19,0.15	99.8941
1	236483386	A	G	222	DP=2934;VDB=3.871352e-01;RPB=-3.174038e-02;AF1=1;AC1=2;DP4=3,0,1466,1336;MQ=21;FQ=-282;PV4=0.25,1,1,1	99.893
9	12972994	T	C	222	DP=1020;VDB=3.428683e-01;RPB=1.908036e-01;AF1=1;AC1=2;DP4=1,0,364,570;MQ=22;FQ=-282;PV4=0.39,0.19,0.33,0.22	99.893
1	114537160	A	G	44	DP=1024;VDB=3.876495e-01;RPB=1.728339e+00;AF1=1;AC1=2;DP4=1,0,652,280;MQ=9;FQ=-282;PV4=1,1,1,1	99.8928
12	31792092	A	G	222	DP=6703;VDB=2.378213e-01;RPB=-4.548825e-01;AF1=1;AC1=2;DP4=2,5,2398,4057;MQ=18;FQ=-282;PV4=1,0.1,0.37,1	99.8917
5	108785065	T	C	8.64	DP=970;VDB=1.075837e-01;RPB=-1.690633e+00;AF1=1;AC1=2;DP4=1,0,896,23;MQ=4;FQ=-282;PV4=1,0.23,1,0.21	99.8913
6	71585369	A	G	145	DP=972;VDB=1.712047e-01;RPB=9.612039e-02;AF1=1;AC1=2;DP4=0,1,547,371;MQ=12;FQ=-282;PV4=0.4,0.21,0.039,0.27	99.8912
9	19200832	T	C	12.3	DP=955;VDB=4.084036e-01;RPB=-7.352149e-01;AF1=1;AC1=2;DP4=0,1,201,705;MQ=6;FQ=-282;PV4=1,0.21,1,0.22	99.8897
8	61579624	T	C	17.1	DP=1883;VDB=4.627107e-01;RPB=1.924163e+00;AF1=1;AC1=2;DP4=0,2,0,1803;MQ=7;FQ=-282;PV4=1,1,0.21,1	99.8892
1	76700050	A	G	222	DP=7589;VDB=4.854641e-01;RPB=1.927825e+00;AF1=1;AC1=2;DP4=7,1,4188,3021;MQ=22;FQ=-282;PV4=0.15,1,1,0.49	99.8892
8	61579587	T	C	17.1	DP=2868;VDB=1.432353e-01;RPB=1.163515e+00;AF1=1;AC1=2;DP4=0,3,0,2695;MQ=8;FQ=-282;PV4=1,0.45,0.0019,1	99.8888
3	142827537	A	G	210	DP=2004;VDB=1.845883e-02;RPB=-3.908544e-01;AF1=1;AC1=2;DP4=1,1,823,971;MQ=14;FQ=-282;PV4=1,1,0.38,0.47	99.8886
14	69885381	T	C	64	DP=1047;VDB=8.387315e-02;RPB=9.514635e-01;AF1=1;AC1=2;DP4=1,0,771,120;MQ=9;FQ=-282;PV4=1,0.25,0.0099,1	99.8879
4	87207660	T	C	3.54	DP=1895;VDB=8.374871e-02;RPB=1.769115e+00;AF1=1;AC1=2;DP4=0,2,4,1773;MQ=4;FQ=-282;PV4=1,0.29,1,0.26	99.8876
3	32259672	T	C	10.4	DP=941;VDB=5.026932e-01;RPB=-9.722091e-01;AF1=1;AC1=2;DP4=1,0,473,415;MQ=7;FQ=-282;PV4=1,1,0.0052,0.24	99.8875
10	125667808	T	C	34	DP=2137;VDB=3.246685e-01;RPB=-5.855824e-01;AF1=1;AC1=2;DP4=1,1,1152,618;MQ=7;FQ=-282;PV4=1,1,1,0.45	99.8871
10	125667809	T	C	29	DP=2166;VDB=1.914583e-01;RPB=1.412450e+00;AF1=1;AC1=2;DP4=1,1,1154,616;MQ=7;FQ=-282;PV4=1,1,0.029,1	99.8871
X	92460626	A	G	4.12	DP=977;VDB=3.997273e-01;RPB=1.606655e+00;AF1=1;AC1=2;DP4=1,0,494,389;MQ=5;FQ=-282;PV4=1,0.27,1,1	99.8869
10	89978854	T	C	6.97	DP=951;VDB=3.224882e-01;RPB=9.169686e-01;AF1=1;AC1=2;DP4=1,0,680,203;MQ=4;FQ=-282;PV4=1,1,0.36,1	99.8869
9	19200826	T	C	23	DP=943;VDB=4.476815e-01;RPB=-3.334641e-02;AF1=1;AC1=2;DP4=0,1,192,690;MQ=6;FQ=-282;PV4=1,1,1,0.23	99.8867
5	108785336	T	C	14.2	DP=2832;VDB=3.741398e-01;RPB=-2.946733e-01;AF1=1;AC1=2;DP4=0,3,1068,1577;MQ=1;FQ=-282;PV4=0.28,0.18,1,0.39	99.8867
8	61579037	A	G	86	DP=4133;VDB=5.280695e-02;RPB=-9.352034e-01;AF1=1;AC1=2;DP4=2,2,1458,2026;MQ=11;FQ=-282;PV4=1,1,1,1	99.8853
6	166064989	T	C	48	DP=923;VDB=3.190801e-09;RPB=-4.300267e-01;AF1=1;AC1=2;DP4=0,1,19,850;MQ=5;FQ=-282;PV4=1,0.29,1,1	99.8851
8	70104052	T	C	31	DP=2746;VDB=2.925260e-01;RPB=-1.227465e-01;AF1=1;AC1=2;DP4=0,3,608,1997;MQ=6;FQ=-282;PV4=1,1,1,0.32	99.885
5	77785904	T	C	69	DP=956;VDB=4.926453e-01;RPB=-1.536723e+00;AF1=1;AC1=2;DP4=0,1,93,775;MQ=3;FQ=-282;PV4=1,1,1,1	99.8849
12	31792038	A	G	222	DP=7277;VDB=9.109949e-02;RPB=-3.615301e-01;AF1=1;AC1=2;DP4=6,1,4022,1984;MQ=20;FQ=-282;PV4=0.44,1,1,1	99.8836
1	76699915	A	G	222	DP=3552;VDB=3.144230e-01;RPB=1.502858e+00;AF1=1;AC1=2;DP4=3,1,2560,808;MQ=26;FQ=-282;PV4=1,1,0.45,1	99.8814
9	12973115	A	G	62	DP=877;VDB=5.189497e-01;RPB=-1.423858e+00;AF1=1;AC1=2;DP4=1,0,484,358;MQ=8;FQ=-282;PV4=1,1,0.28,1	99.8814
3	139494830	A	G	16.1	DP=886;VDB=2.150415e-01;RPB=-6.199140e-01;AF1=1;AC1=2;DP4=0,1,378,462;MQ=2;FQ=-282;PV4=1,0.13,6.1e-156,0.46	99.8811
X	39787709	T	C	11.3	DP=7911;VDB=1.572741e-01;RPB=-9.716609e-01;AF1=1;AC1=2;DP4=5,4,3585,3936;MQ=5;FQ=-282;PV4=0.74,1,1,0.39	99.8805
3	32635308	A	G	57	DP=4371;VDB=1.967717e-01;RPB=5.149032e-01;AF1=1;AC1=2;DP4=4,1,2648,1495;MQ=9;FQ=-282;PV4=0.66,1,0.5,1	99.8795
14	105978793	T	C	44	DP=891;VDB=2.234489e-01;RPB=-1.677730e+00;AF1=1;AC1=2;DP4=0,1,306,522;MQ=8;FQ=-282;PV4=1,1,0.43,1	99.8794
1	236484308	A	G	73	DP=4404;VDB=3.555877e-01;RPB=-7.719737e-01;AF1=1;AC1=2;DP4=2,3,2413,1718;MQ=11;FQ=-282;PV4=0.66,1,1,1	99.8791
8	75376997	T	C	222	DP=893;VDB=1.021867e-01;RPB=-7.003697e-01;AF1=1;AC1=2;DP4=0,1,1,824;MQ=26;FQ=-282;PV4=1,1,0.059,0.37	99.8789
1	192716330	T	C	12.3	DP=891;VDB=5.852611e-02;RPB=-1.719455e+00;AF1=1;AC1=2;DP4=1,0,661,163;MQ=6;FQ=-282;PV4=1,1,0.43,1	99.8788
6	37045243	A	G	222	DP=842;VDB=3.659345e-01;RPB=1.609541e+00;AF1=1;AC1=2;DP4=1,0,67,752;MQ=28;FQ=-282;PV4=0.083,0.48,1,1	99.878
10	65169618	T	C	84	DP=864;VDB=5.125644e-01;RPB=-1.541949e+00;AF1=1;AC1=2;DP4=0,1,23,796;MQ=1;FQ=-282;PV4=1,1,1,1	99.878
1	52772309	T	C	30	DP=848;VDB=5.230318e-01;RPB=1.078567e-01;AF1=1;AC1=2;DP4=1,0,518,300;MQ=8;FQ=-282;PV4=1,0.24,1,0.24	99.8779
9	86375323	A	G	37	DP=1007;VDB=1.668519e-02;RPB=1.727791e+00;AF1=1;AC1=2;DP4=0,1,201,611;MQ=1;FQ=-282;PV4=1,1,1,1	99.877
9	86375322	A	G	38	DP=1021;VDB=1.473420e-02;RPB=-3.661074e-01;AF1=1;AC1=2;DP4=0,1,198,610;MQ=1;FQ=-282;PV4=1,0.21,1,0.26	99.8764
5	108785358	T	C	22	DP=2690;VDB=3.218311e-02;RPB=1.113356e+00;AF1=1;AC1=2;DP4=2,1,925,1499;MQ=1;FQ=-282;PV4=0.56,1,1,1	99.8764
8	61578727	A	G	36	DP=3477;VDB=5.136124e-01;RPB=4.721815e-01;AF1=1;AC1=2;DP4=3,1,1404,1805;MQ=8;FQ=-282;PV4=0.33,1,0.16,1	99.8755
4	110251901	T	C	4.12	DP=852;VDB=8.413654e-02;RPB=-7.515638e-01;AF1=1;AC1=2;DP4=0,1,422,379;MQ=2;FQ=-282;PV4=0.47,0.27,1,0.25	99.8753
6	108004824	A	G	4.12	DP=4240;VDB=3.048953e-01;RPB=3.972192e-01;AF1=1;AC1=2;DP4=4,1,1967,2012;MQ=4;FQ=-282;PV4=0.21,1,1,0.19	99.8745
9	71589888	T	C	30	DP=815;VDB=2.770448e-01;RPB=9.313045e-01;AF1=1;AC1=2;DP4=0,1,255,540;MQ=1;FQ=-282;PV4=1,1,1,0.39	99.8744
12	104265543	A	G	160	DP=5790;VDB=3.940858e-01;RPB=-5.551843e-01;AF1=1;AC1=2;DP4=3,4,3257,2274;MQ=14;FQ=-282;PV4=0.46,1,1.7e-09,0.49	99.8736
3	52193368	A	G	6.97	DP=1649;VDB=5.246106e-01;RPB=1.208000e+00;AF1=1;AC1=2;DP4=0,2,762,809;MQ=2;FQ=-282;PV4=0.5,0.33,0.049,1	99.8729
9	6835473	T	C	22	DP=1736;VDB=3.488626e-02;RPB=2.022680e+00;AF1=1;AC1=2;DP4=0,2,582,989;MQ=2;FQ=-282;PV4=0.53,1,3.6e-85,0.2	99.8729
7	44468140	A	G	104	DP=7284;VDB=5.176480e-01;RPB=2.092013e+00;AF1=1;AC1=2;DP4=9,0,3553,3480;MQ=11;FQ=-282;PV4=0.0039,1,1,1	99.8722
6	71585594	A	G	54	DP=876;VDB=4.047085e-01;RPB=-1.554406e-01;AF1=1;AC1=2;DP4=1,0,365,414;MQ=8;FQ=-282;PV4=0.47,0.49,1,0.27	99.8718
2	176201256	A	G	222	DP=1672;VDB=4.291005e-01;RPB=4.332807e-01;AF1=1;AC1=2;DP4=0,2,71,1485;MQ=16;FQ=-282;PV4=1,1,1,0.43	99.8716
X	72160402	T	C	30	DP=838;VDB=3.419629e-01;RPB=6.310578e-01;AF1=1;AC1=2;DP4=0,1,238,535;MQ=6;FQ=-282;PV4=1,1,1,0.23	99.8708
4	96902945	A	G	211	DP=801;VDB=9.415942e-02;RPB=-5.848488e-02;AF1=1;AC1=2;DP4=1,0,509,260;MQ=19;FQ=-282;PV4=1,0.42,0.23,0.24	99.8701
8	61579323	A	G	124	DP=5650;VDB=3.769753e-01;RPB=-1.207029e+00;AF1=1;AC1=2;DP4=4,3,2484,2863;MQ=12;FQ=-282;PV4=0.71,1,0.019,1	99.8693
2	63684635	T	C	28	DP=802;VDB=5.045124e-01;RPB=-8.498604e-01;AF1=1;AC1=2;DP4=0,1,246,503;MQ=2;FQ=-282;PV4=1,1,1,1	99.8667
X	46439826	A	G	38	DP=2559;VDB=3.423815e-04;RPB=-5.405043e-01;AF1=1;AC1=2;DP4=0,3,410,1810;MQ=3;FQ=-282;PV4=1,0.37,0.39,0.43	99.865
X	46440465	A	G	31	DP=893;VDB=4.005483e-26;RPB=-9.732485e-01;AF1=1;AC1=2;DP4=0,1,119,615;MQ=5;FQ=-282;PV4=1,1,0.059,1	99.8639
1	19608342	A	G	9.51	DP=4739;VDB=4.297727e-02;RPB=3.495792e-01;AF1=1;AC1=2;DP4=2,4,2793,1607;MQ=3;FQ=-282;PV4=0.2,1,2.3e-11,0.39	99.8638
X	148052679	A	G	66	DP=779;VDB=3.461342e-01;RPB=5.899361e-01;AF1=1;AC1=2;DP4=0,1,41,692;MQ=8;FQ=-282;PV4=1,1,0.068,0.28	99.8638
3	184150402	A	G	19.1	DP=4921;VDB=3.290243e-01;RPB=-2.985187e-01;AF1=1;AC1=2;DP4=4,2,1890,2491;MQ=6;FQ=-282;PV4=0.41,1,0.3,0.35	99.8632
10	125667228	A	G	10.4	DP=865;VDB=1.233157e-02;RPB=2.298346e-01;AF1=1;AC1=2;DP4=0,1,353,377;MQ=1;FQ=-282;PV4=1,0.13,1,0.19	99.8632
5	123401169	T	C	12.3	DP=3057;VDB=1.445333e-02;RPB=1.004359e+00;AF1=1;AC1=2;DP4=3,1,1397,1521;MQ=6;FQ=-282;PV4=0.36,1,0.35,0.14	99.8631
1	84244444	T	C	222	DP=781;VDB=3.274875e-01;RPB=1.115157e+00;AF1=1;AC1=2;DP4=1,0,507,222;MQ=23;FQ=-282;PV4=1,1,1,1	99.863
7	66606766	A	G	27	DP=775;VDB=1.516899e-01;RPB=8.302400e-01;AF1=1;AC1=2;DP4=1,0,725,0;MQ=9;FQ=-282;PV4=1,1,0.043,1	99.8623
3	186900392	A	G	23	DP=2225;VDB=2.581037e-01;RPB=-1.139761e+00;AF1=1;AC1=2;DP4=1,2,909,1257;MQ=7;FQ=-282;PV4=1,1,1,1	99.8617
8	61579153	T	C	85	DP=6756;VDB=3.796739e-01;RPB=7.840242e-01;AF1=1;AC1=2;DP4=7,2,4227,2249;MQ=12;FQ=-282;PV4=0.73,1,0.00025,1	99.8612
6	7339489	T	C	124	DP=1527;VDB=4.985733e-01;RPB=-2.203606e-01;AF1=1;AC1=2;DP4=0,2,48,1390;MQ=10;FQ=-282;PV4=1,1,1,0.33	99.8611
22	32039877	T	C	94	DP=780;VDB=3.876389e-01;RPB=1.254411e-01;AF1=1;AC1=2;DP4=0,1,15,702;MQ=11;FQ=-282;PV4=1,0.27,1,0.19	99.8607
5	33162329	A	G	152	DP=774;VDB=3.428271e-01;RPB=1.325081e+00;AF1=1;AC1=2;DP4=1,0,509,205;MQ=14;FQ=-282;PV4=1,1,0.069,1	99.8601
5	174513701	A	G	14.2	DP=1544;VDB=5.225741e-01;RPB=4.722847e-01;AF1=1;AC1=2;DP4=1,1,648,769;MQ=2;FQ=-282;PV4=1,1,1,1	99.8591
2	63684645	T	C	32	DP=726;VDB=2.508253e-01;RPB=1.135131e+00;AF1=1;AC1=2;DP4=1,0,193,514;MQ=2;FQ=-282;PV4=0.27,0.24,1,1	99.8588
3	52194684	T	C	22	DP=4342;VDB=4.305329e-03;RPB=-1.261222e-01;AF1=1;AC1=2;DP4=1,5,1713,2494;MQ=0;FQ=-282;PV4=0.41,0.29,0.00067,0.19	99.8576
19	52143209	A	G	21	DP=728;VDB=3.926563e-02;RPB=8.003619e-01;AF1=1;AC1=2;DP4=0,1,202,496;MQ=6;FQ=-282;PV4=1,0.17,0.25,0.27	99.8569
1	236483630	A	G	85	DP=2222;VDB=5.114751e-01;RPB=-3.704059e-01;AF1=1;AC1=2;DP4=2,1,1079,1014;MQ=9;FQ=-282;PV4=1,0.38,0.062,0.1	99.8569
12	132825801	T	C	222	DP=1461;VDB=4.882351e-01;RPB=1.119642e+00;AF1=1;AC1=2;DP4=2,0,1126,265;MQ=24;FQ=-282;PV4=1,0.31,0.38,1	99.8564
1	236483980	A	G	13.2	DP=2218;VDB=1.255566e-03;RPB=-7.177770e-01;AF1=1;AC1=2;DP4=2,1,1214,871;MQ=4;FQ=-282;PV4=1,1,0.00084,1	99.8563
X	39788157	T	C	168	DP=995;VDB=1.746352e-01;RPB=2.118338e-01;AF1=1;AC1=2;DP4=0,1,70,624;MQ=15;FQ=-282;PV4=1,0.19,0.097,0.21	99.8561
11	46428890	T	C	136	DP=2950;VDB=4.140578e-01;RPB=-1.581425e-01;AF1=1;AC1=2;DP4=1,3,933,1830;MQ=12;FQ=-282;PV4=1,0.47,2.9e-07,1	99.8554
X	68070651	T	C	222	DP=721;VDB=2.611212e-01;RPB=1.541552e+00;AF1=1;AC1=2;DP4=1,0,310,380;MQ=20;FQ=-282;PV4=0.45,1,1,1	99.8553
X	68070619	T	C	205	DP=748;VDB=2.207937e-01;RPB=1.727032e+00;AF1=1;AC1=2;DP4=1,0,333,356;MQ=15;FQ=-282;PV4=0.48,1,0.11,1	99.8551
5	108785308	T	C	20	DP=2910;VDB=9.115127e-02;RPB=-3.167279e+00;AF1=1;AC1=2;DP4=1,3,1035,1708;MQ=2;FQ=-282;PV4=1,1,3.3e-13,1	99.8544
5	33162324	A	G	160	DP=747;VDB=4.014960e-01;RPB=1.727003e+00;AF1=1;AC1=2;DP4=1,0,491,194;MQ=14;FQ=-282;PV4=1,1,0.43,1	99.8542
10	125667794	T	C	13.2	DP=1684;VDB=5.122698e-01;RPB=-2.870707e-01;AF1=1;AC1=2;DP4=1,1,971,397;MQ=5;FQ=-282;PV4=0.5,0.44,1,1	99.854
10	125667746	A	G	25	DP=1412;VDB=3.009787e-01;RPB=-3.473496e-01;AF1=1;AC1=2;DP4=1,1,419,937;MQ=1;FQ=-282;PV4=0.52,0.32,0.13,1	99.8527
5	93683035	T	C	185	DP=1479;VDB=2.637136e-01;RPB=-1.291107e-01;AF1=1;AC1=2;DP4=1,1,602,753;MQ=15;FQ=-282;PV4=1,1,1,1	99.8526
8	75376805	T	C	222	DP=712;VDB=4.500364e-01;RPB=1.660522e+00;AF1=1;AC1=2;DP4=1,0,677,0;MQ=23;FQ=-282;PV4=1,1,1,1	99.8525
2	131263862	A	G	3.54	DP=1446;VDB=4.393812e-02;RPB=1.546428e+00;AF1=1;AC1=2;DP4=2,0,972,380;MQ=4;FQ=-282;PV4=1,1,1,1	99.8523
14	60397860	A	G	222	DP=713;VDB=4.817933e-01;RPB=1.336302e+00;AF1=1;AC1=2;DP4=1,0,475,198;MQ=39;FQ=-282;PV4=1,1,1,1	99.8516
3	184150112	A	G	44	DP=7341;VDB=2.377804e-01;RPB=-1.927147e+00;AF1=1;AC1=2;DP4=6,4,3009,3712;MQ=7;FQ=-282;PV4=0.36,1,1,1	99.8514
20	44466614	T	C	59	DP=2835;VDB=5.246504e-01;RPB=-1.243872e-01;AF1=1;AC1=2;DP4=2,2,1686,992;MQ=6;FQ=-282;PV4=0.63,1,1,0.27	99.8509
4	80079799	A	G	69	DP=703;VDB=1.591081e-01;RPB=-1.732053e+00;AF1=1;AC1=2;DP4=1,0,376,293;MQ=10;FQ=-282;PV4=1,1,1,1	99.8507
4	87891964	A	G	104	DP=692;VDB=4.221390e-01;RPB=1.049572e+00;AF1=1;AC1=2;DP4=0,1,458,211;MQ=11;FQ=-282;PV4=0.32,1,9.8e-11,1	99.8507
3	142827464	A	G	63	DP=2876;VDB=1.717046e-01;RPB=1.091150e+00;AF1=1;AC1=2;DP4=2,2,737,1936;MQ=7;FQ=-282;PV4=0.31,1,1,0.43	99.8506
13	21628657	T	C	83	DP=680;VDB=3.776916e-01;RPB=1.372179e-01;AF1=1;AC1=2;DP4=0,1,68,600;MQ=6;FQ=-282;PV4=1,0.28,0.33,0.25	99.8505
5	77785811	T	C	48	DP=2043;VDB=6.003343e-06;RPB=3.807134e-01;AF1=1;AC1=2;DP4=0,3,413,1576;MQ=2;FQ=-282;PV4=1,0.48,1,0.067	99.8494
5	93682884	T	C	127	DP=1368;VDB=3.469259e-01;RPB=-1.641926e+00;AF1=1;AC1=2;DP4=1,1,1064,260;MQ=11;FQ=-282;PV4=0.36,1,1,1	99.8492
10	125667608	A	G	13.2	DP=4343;VDB=4.002935e-01;RPB=1.999124e+00;AF1=1;AC1=2;DP4=4,2,1314,2655;MQ=4;FQ=-282;PV4=0.098,1,1,1	99.8491
3	32259727	T	C	29	DP=1368;VDB=4.553809e-01;RPB=9.348568e-01;AF1=1;AC1=2;DP4=1,1,546,777;MQ=7;FQ=-282;PV4=1,0.17,0.099,0.23	99.8491
14	56978661	A	G	6.19	DP=710;VDB=5.209944e-01;RPB=1.459948e+00;AF1=1;AC1=2;DP4=1,0,295,366;MQ=2;FQ=-282;PV4=0.45,1,0.31,1	99.8489
9	108627000	T	C	101	DP=2152;VDB=5.220296e-01;RPB=3.634074e-01;AF1=1;AC1=2;DP4=1,2,1009,973;MQ=10;FQ=-282;PV4=0.62,0.37,0.018,0.38	99.8489
7	44468305	A	G	167	DP=1476;VDB=5.050048e-01;RPB=-2.447639e+00;AF1=1;AC1=2;DP4=0,2,52,1269;MQ=12;FQ=-282;PV4=1,1,1,1	99.8488
9	6835241	T	C	10.4	DP=692;VDB=9.204831e-05;RPB=1.223704e+00;AF1=1;AC1=2;DP4=1,0,335,325;MQ=1;FQ=-282;PV4=1,0.17,0.25,0.32	99.8487
5	172656550	A	G	111	DP=686;VDB=2.361540e-01;RPB=-1.711058e+00;AF1=1;AC1=2;DP4=0,1,284,375;MQ=10;FQ=-282;PV4=1,1,1,1	99.8485
12	132825820	T	C	222	DP=2020;VDB=4.888498e-01;RPB=2.615190e+00;AF1=1;AC1=2;DP4=3,0,1531,429;MQ=21;FQ=-282;PV4=1,1,1,1	99.8472
4	80080110	T	C	60	DP=699;VDB=1.559546e-01;RPB=1.128218e+00;AF1=1;AC1=2;DP4=0,1,228,425;MQ=7;FQ=-282;PV4=1,1,1,0.25	99.8471
9	14921829	T	C	57	DP=684;VDB=4.486621e-01;RPB=1.225760e+00;AF1=1;AC1=2;DP4=1,0,304,345;MQ=9;FQ=-282;PV4=0.47,0.18,1,1	99.8462
10	65169556	T	C	4.12	DP=2038;VDB=5.090395e-01;RPB=4.676594e-01;AF1=1;AC1=2;DP4=1,2,1067,879;MQ=1;FQ=-282;PV4=0.59,1,1,1	99.8461
1	236484262	T	C	52	DP=4306;VDB=1.820377e-01;RPB=-1.165257e+00;AF1=1;AC1=2;DP4=2,4,2264,1618;MQ=7;FQ=-282;PV4=0.24,1,1,1	99.8457
8	61578611	T	C	16.1	DP=4010;VDB=4.919074e-01;RPB=1.077835e+00;AF1=1;AC1=2;DP4=5,1,2121,1756;MQ=7;FQ=-282;PV4=0.23,1,1,1	99.8455
12	31792079	T	C	222	DP=6797;VDB=6.794029e-02;RPB=6.152643e-01;AF1=1;AC1=2;DP4=5,5,2850,3555;MQ=16;FQ=-282;PV4=0.76,1,0.034,1	99.8441
6	108004979	A	G	4.76	DP=2772;VDB=3.168465e-01;RPB=-9.981028e-01;AF1=1;AC1=2;DP4=3,1,1140,1418;MQ=3;FQ=-282;PV4=0.33,1,1,1	99.8439
5	108785289	T	C	21	DP=3504;VDB=2.103817e-01;RPB=-1.647867e+00;AF1=1;AC1=2;DP4=2,3,1230,1962;MQ=2;FQ=-282;PV4=1,1,0.4,0.35	99.8436
X	39788109	T	C	161	DP=3333;VDB=4.914372e-01;RPB=-6.859604e-01;AF1=1;AC1=2;DP4=0,5,502,2676;MQ=13;FQ=-282;PV4=1,0.4,0.28,0.41	99.8429
4	87893186	A	G	173	DP=696;VDB=4.478589e-01;RPB=-5.100691e-01;AF1=1;AC1=2;DP4=0,1,325,309;MQ=14;FQ=-282;PV4=0.49,1,0.29,0.24	99.8425
X	121203860	T	C	6.19	DP=670;VDB=4.698520e-02;RPB=-1.453395e+00;AF1=1;AC1=2;DP4=0,1,369,264;MQ=5;FQ=-282;PV4=0.42,0.18,1,1	99.8423
3	142827413	A	G	109	DP=4671;VDB=2.038549e-01;RPB=-1.178288e+00;AF1=1;AC1=2;DP4=2,5,1401,3027;MQ=10;FQ=-282;PV4=1,1,1,1	99.8422
10	125667434	A	G	14.2	DP=2166;VDB=3.449851e-01;RPB=-1.114271e+00;AF1=1;AC1=2;DP4=2,1,911,986;MQ=0;FQ=-282;PV4=0.61,0.47,1,0.37	99.8421
5	108785098	T	C	54	DP=2070;VDB=6.675196e-02;RPB=7.337220e-01;AF1=1;AC1=2;DP4=2,1,1694,193;MQ=8;FQ=-282;PV4=0.28,1,0.00013,1	99.8413
11	90282741	T	C	222	DP=659;VDB=3.208818e-01;RPB=4.711184e-02;AF1=1;AC1=2;DP4=1,0,437,187;MQ=25;FQ=-282;PV4=1,0.28,1,0.19	99.84
1	84244419	A	G	222	DP=657;VDB=4.826693e-01;RPB=-1.115842e+00;AF1=1;AC1=2;DP4=0,1,454,169;MQ=21;FQ=-282;PV4=0.27,1,1,0.24	99.8397
2	38482002	T	C	204	DP=3462;VDB=3.540592e-01;RPB=2.555223e+00;AF1=1;AC1=2;DP4=5,0,2208,895;MQ=17;FQ=-282;PV4=0.33,1,0.089,1	99.8391
8	75376968	A	G	222	DP=1292;VDB=3.977352e-01;RPB=-4.701841e-01;AF1=1;AC1=2;DP4=1,1,209,1032;MQ=24;FQ=-282;PV4=0.31,1,0.071,1	99.8391
9	19200664	A	G	20	DP=2080;VDB=4.278132e-02;RPB=1.496504e+00;AF1=1;AC1=2;DP4=3,0,1214,643;MQ=5;FQ=-282;PV4=0.56,1,1,1	99.8387
1	236483503	A	G	87	DP=2031;VDB=3.367251e-01;RPB=6.733050e-01;AF1=1;AC1=2;DP4=3,0,811,1045;MQ=7;FQ=-282;PV4=0.084,0.16,1,0.13	99.8386
5	108785428	T	C	56	DP=1922;VDB=5.123161e-01;RPB=-1.671160e-01;AF1=1;AC1=2;DP4=0,3,310,1543;MQ=0;FQ=-282;PV4=1,1,1,0.11	99.8384
5	130990198	A	G	47	DP=1288;VDB=2.386594e-01;RPB=-4.593417e-01;AF1=1;AC1=2;DP4=1,1,697,536;MQ=10;FQ=-282;PV4=1,1,0.097,0.15	99.8381
12	63823713	T	C	21	DP=639;VDB=2.286927e-01;RPB=-1.585603e+00;AF1=1;AC1=2;DP4=0,1,122,492;MQ=6;FQ=-282;PV4=1,1,1,1	99.8374
3	142827667	A	G	67	DP=686;VDB=2.718986e-01;RPB=-1.550923e+00;AF1=1;AC1=2;DP4=0,1,0,611;MQ=12;FQ=-282;PV4=1,1,1,1	99.8366
X	74376259	T	C	34	DP=633;VDB=1.127393e-02;RPB=-1.115080e+00;AF1=1;AC1=2;DP4=0,1,201,410;MQ=1;FQ=-282;PV4=1,0.22,1,1	99.8366
9	70217579	A	G	137	DP=646;VDB=2.093355e-01;RPB=5.489101e-01;AF1=1;AC1=2;DP4=0,1,199,409;MQ=12;FQ=-282;PV4=1,0.22,0.0079,0.24	99.8358
1	236484217	T	C	45	DP=3171;VDB=5.135602e-01;RPB=1.892525e+00;AF1=1;AC1=2;DP4=4,1,1860,1176;MQ=7;FQ=-282;PV4=0.65,0.41,0.22,1	99.8356
6	39958443	A	G	103	DP=635;VDB=4.589605e-01;RPB=-8.403030e-01;AF1=1;AC1=2;DP4=1,0,480,125;MQ=12;FQ=-282;PV4=1,0.21,0.18,0.25	99.835
20	44466695	A	G	25	DP=3126;VDB=4.724801e-01;RPB=-2.332497e+00;AF1=1;AC1=2;DP4=0,5,1150,1872;MQ=5;FQ=-282;PV4=0.16,1,0.0011,1	99.8348
9	108626923	A	G	25	DP=1255;VDB=2.558466e-01;RPB=1.019859e+00;AF1=1;AC1=2;DP4=1,1,985,218;MQ=7;FQ=-282;PV4=0.33,0.24,2e-06,1	99.834
3	185417872	A	G	118	DP=2549;VDB=3.809574e-01;RPB=9.817253e-01;AF1=1;AC1=2;DP4=2,2,1014,1375;MQ=11;FQ=-282;PV4=1,1,0.0076,1	99.8328
19	12260464	T	C	168	DP=699;VDB=5.154551e-01;RPB=-1.546061e+00;AF1=1;AC1=2;DP4=0,1,210,385;MQ=13;FQ=-282;PV4=1,0.39,1,1	99.8322
1	157074563	T	C	59	DP=1299;VDB=6.807739e-03;RPB=-9.289756e-01;AF1=1;AC1=2;DP4=1,1,231,958;MQ=7;FQ=-282;PV4=0.35,0.49,1,0.24	99.8321
7	44467976	A	G	76	DP=3072;VDB=5.165992e-01;RPB=8.964906e-01;AF1=1;AC1=2;DP4=3,2,2334,637;MQ=9;FQ=-282;PV4=0.29,1,1,1	99.832
6	7339088	T	C	15.1	DP=6754;VDB=5.120417e-01;RPB=-1.082517e+00;AF1=1;AC1=2;DP4=2,9,1568,4959;MQ=6;FQ=-282;PV4=1,1,1,1	99.8318
19	12260386	T	C	70	DP=695;VDB=2.640283e-01;RPB=1.050975e+00;AF1=1;AC1=2;DP4=1,0,385,204;MQ=10;FQ=-282;PV4=1,0.13,1.3e-05,1	99.8305
1	236483313	A	G	222	DP=2429;VDB=4.957255e-01;RPB=-4.392002e-01;AF1=1;AC1=2;DP4=2,2,1484,858;MQ=26;FQ=-282;PV4=0.63,0.36,0.054,0.48	99.8295
7	66423655	T	C	222	DP=616;VDB=4.749452e-01;RPB=-1.637470e+00;AF1=1;AC1=2;DP4=0,1,296,289;MQ=19;FQ=-282;PV4=0.49,1,0.019,1	99.8294
10	92216683	A	G	82	DP=606;VDB=5.219721e-01;RPB=-5.139712e-01;AF1=1;AC1=2;DP4=0,1,253,329;MQ=12;FQ=-282;PV4=1,0.1,0.15,0.24	99.8285
12	12851119	A	G	4.12	DP=1808;VDB=7.086236e-02;RPB=1.852319e+00;AF1=1;AC1=2;DP4=3,0,1379,366;MQ=6;FQ=-282;PV4=1,0.24,0.49,1	99.8284
4	87893264	A	G	167	DP=624;VDB=2.451744e-01;RPB=1.266993e+00;AF1=1;AC1=2;DP4=1,0,300,280;MQ=11;FQ=-282;PV4=1,1,1,1	99.8279
9	19200725	T	C	12.3	DP=2385;VDB=5.181561e-01;RPB=-1.216663e+00;AF1=1;AC1=2;DP4=1,3,1286,1027;MQ=4;FQ=-282;PV4=0.33,1,1,1	99.8274
17	28467991	A	G	48	DP=1205;VDB=3.279557e-01;RPB=-1.372957e+00;AF1=1;AC1=2;DP4=1,1,705,438;MQ=8;FQ=-282;PV4=1,1,1,0.48	99.8253
12	120914676	A	G	52	DP=602;VDB=2.541043e-01;RPB=-8.418022e-01;AF1=1;AC1=2;DP4=0,1,366,205;MQ=6;FQ=-282;PV4=0.36,1,1,0.24	99.8252
3	52194669	A	G	12.3	DP=4418;VDB=5.071199e-01;RPB=-1.207535e-01;AF1=1;AC1=2;DP4=2,5,1931,2066;MQ=0;FQ=-282;PV4=0.45,1,0.028,1	99.8252
11	90282713	T	C	222	DP=595;VDB=1.797923e-01;RPB=-5.469643e-02;AF1=1;AC1=2;DP4=1,0,404,165;MQ=25;FQ=-282;PV4=1,0.19,0.43,0.23	99.8246
11	67682893	A	G	39	DP=590;VDB=3.284485e-01;RPB=1.683263e+00;AF1=1;AC1=2;DP4=0,1,79,488;MQ=5;FQ=-282;PV4=1,1,0.13,1	99.8239
4	76958967	T	C	6.19	DP=1774;VDB=3.957839e-01;RPB=1.321975e-01;AF1=1;AC1=2;DP4=1,2,924,776;MQ=5;FQ=-282;PV4=0.6,1,1,1	99.8238
3	185418159	A	G	170	DP=1195;VDB=3.346878e-01;RPB=-7.330123e-01;AF1=1;AC1=2;DP4=0,2,463,670;MQ=15;FQ=-282;PV4=0.52,0.36,0.038,0.14	99.8238
18	61405046	T	C	19.1	DP=1203;VDB=1.176777e-01;RPB=1.953748e+00;AF1=1;AC1=2;DP4=0,2,453,677;MQ=1;FQ=-282;PV4=0.52,1,0.14,1	99.8233
X	68070796	T	C	222	DP=590;VDB=5.236719e-01;RPB=1.045363e+00;AF1=1;AC1=2;DP4=0,1,306,258;MQ=20;FQ=-282;PV4=0.46,1,0.02,1	99.823
5	77785764	A	G	19.1	DP=2441;VDB=4.382717e-01;RPB=3.101322e-01;AF1=1;AC1=2;DP4=3,1,750,1501;MQ=4;FQ=-282;PV4=0.11,1,1,1	99.8226
1	114536597	T	C	112	DP=1216;VDB=1.637317e-01;RPB=1.100149e+00;AF1=1;AC1=2;DP4=0,2,368,756;MQ=8;FQ=-282;PV4=1,0.38,2.3e-05,0.13	99.8224
3	52193293	T	C	5.45	DP=1724;VDB=1.670278e-02;RPB=-8.923266e-02;AF1=1;AC1=2;DP4=3,0,1432,247;MQ=3;FQ=-282;PV4=1,1,1,0.37	99.8216
5	178055845	A	G	25	DP=1192;VDB=3.600143e-01;RPB=4.262837e-02;AF1=1;AC1=2;DP4=2,0,687,432;MQ=8;FQ=-282;PV4=0.53,1,0.049,1	99.8216
X	30630330	T	C	12.3	DP=591;VDB=8.134879e-07;RPB=7.237509e-01;AF1=1;AC1=2;DP4=1,0,397,162;MQ=6;FQ=-282;PV4=1,0.1,1,0.14	99.8214
5	37085717	T	C	6.19	DP=565;VDB=5.374680e-02;RPB=7.219472e-01;AF1=1;AC1=2;DP4=0,1,263,295;MQ=5;FQ=-282;PV4=1,0.4,1,0.28	99.8211
4	80079880	T	C	165	DP=571;VDB=5.017881e-01;RPB=-1.332589e+00;AF1=1;AC1=2;DP4=0,1,212,342;MQ=16;FQ=-282;PV4=1,0.45,1,1	99.8198
9	118083228	A	G	26	DP=581;VDB=2.242771e-01;RPB=3.803602e-01;AF1=1;AC1=2;DP4=0,1,162,388;MQ=6;FQ=-282;PV4=1,0.23,0.36,0.23	99.8185
4	65573725	T	C	36	DP=576;VDB=2.388665e-01;RPB=1.430280e+00;AF1=1;AC1=2;DP4=1,0,279,271;MQ=7;FQ=-282;PV4=1,1,1,1	99.8185
4	87893973	T	C	164	DP=604;VDB=4.352717e-01;RPB=-7.009945e-01;AF1=1;AC1=2;DP4=0,1,74,476;MQ=13;FQ=-282;PV4=1,0.31,1,1	99.8185
3	184150049	T	C	64	DP=7898;VDB=3.090620e-01;RPB=2.585509e+00;AF1=1;AC1=2;DP4=9,4,5130,2017;MQ=8;FQ=-282;PV4=0.77,1,0.0051,1	99.8184
3	184150183	T	C	9.51	DP=4663;VDB=5.239645e-01;RPB=-8.443480e-01;AF1=1;AC1=2;DP4=3,5,952,3419;MQ=5;FQ=-282;PV4=0.38,0.32,0.0045,1	99.8173
9	33625075	T	C	222	DP=595;VDB=3.796723e-01;RPB=1.198136e+00;AF1=1;AC1=2;DP4=1,0,273,271;MQ=15;FQ=-282;PV4=1,0.2,0.35,1	99.8165
X	39788163	A	G	170	DP=794;VDB=3.179720e-01;RPB=-1.420029e+00;AF1=1;AC1=2;DP4=0,1,33,510;MQ=16;FQ=-282;PV4=1,1,0.0032,1	99.8162
15	42572312	A	G	8.64	DP=558;VDB=3.264214e-01;RPB=-1.137659e+00;AF1=1;AC1=2;DP4=1,0,171,370;MQ=2;FQ=-282;PV4=0.32,1,0.49,1	99.8155
6	79953065	A	G	3.54	DP=1670;VDB=1.288956e-02;RPB=-1.337239e+00;AF1=1;AC1=2;DP4=2,1,1150,470;MQ=4;FQ=-282;PV4=1,0.31,0.17,0.31	99.8152
6	34263511	A	G	8.64	DP=1694;VDB=2.598495e-01;RPB=9.870298e-01;AF1=1;AC1=2;DP4=3,0,1188,429;MQ=6;FQ=-282;PV4=0.57,1,2.4e-31,1	99.8148
X	42099083	A	G	81	DP=550;VDB=2.398038e-01;RPB=-1.298231e+00;AF1=1;AC1=2;DP4=0,1,118,416;MQ=9;FQ=-282;PV4=1,0.41,0.0057,1	99.8131
6	7339454	T	C	130	DP=3349;VDB=2.947836e-01;RPB=-5.567791e-01;AF1=1;AC1=2;DP4=0,6,605,2583;MQ=12;FQ=-282;PV4=0.6,1,1,0.29	99.8121
5	123401239	A	G	11.3	DP=1118;VDB=1.297369e-01;RPB=7.024872e-02;AF1=1;AC1=2;DP4=0,2,0,1062;MQ=6;FQ=-282;PV4=1,1,1,1	99.812
22	41074343	T	C	11.3	DP=634;VDB=6.916745e-12;RPB=1.226871e+00;AF1=1;AC1=2;DP4=1,0,236,291;MQ=2;FQ=-282;PV4=0.45,0.19,0.32,0.037	99.8106
17	71621229	A	G	6.19	DP=2215;VDB=3.210729e-01;RPB=2.029910e-02;AF1=1;AC1=2;DP4=4,0,1249,839;MQ=2;FQ=-282;PV4=0.15,1,0.0075,0.083	99.8088
X	46439850	A	G	58	DP=1639;VDB=1.451424e-01;RPB=-8.969278e-01;AF1=1;AC1=2;DP4=0,3,41,1519;MQ=2;FQ=-282;PV4=1,1,0.39,1	99.8081
19	20125425	A	G	4.76	DP=547;VDB=4.638650e-01;RPB=5.129545e-01;AF1=1;AC1=2;DP4=0,1,0,519;MQ=6;FQ=-282;PV4=1,1,0.24,0.22	99.8077
9	19200621	A	G	14.2	DP=588;VDB=5.233065e-18;RPB=1.545525e+00;AF1=1;AC1=2;DP4=1,0,273,246;MQ=4;FQ=-282;PV4=1,1,1,1	99.8077
8	75376920	A	G	222	DP=1648;VDB=3.127489e-01;RPB=-4.011557e-01;AF1=1;AC1=2;DP4=1,2,700,856;MQ=22;FQ=-282;PV4=1,1,0.23,1	99.8076
9	32334184	A	G	5.45	DP=562;VDB=8.685085e-02;RPB=-1.624431e+00;AF1=1;AC1=2;DP4=1,0,288,226;MQ=1;FQ=-282;PV4=1,1,1,1	99.8058
10	93958952	T	C	222	DP=537;VDB=5.016595e-01;RPB=-4.136750e-01;AF1=1;AC1=2;DP4=0,1,342,172;MQ=19;FQ=-282;PV4=0.34,0.16,0.31,0.25	99.8058
12	31754953	T	C	34	DP=545;VDB=9.287526e-02;RPB=7.413461e-02;AF1=1;AC1=2;DP4=1,0,251,262;MQ=7;FQ=-282;PV4=0.49,0.35,0.02,0.27	99.8054
5	93683461	T	C	120	DP=1065;VDB=4.026179e-01;RPB=-1.329553e-01;AF1=1;AC1=2;DP4=1,1,204,817;MQ=12;FQ=-282;PV4=0.36,0.27,1.2e-05,0.15	99.8045
1	182336163	T	C	26	DP=524;VDB=2.012737e-01;RPB=-1.732054e+00;AF1=1;AC1=2;DP4=0,1,290,219;MQ=6;FQ=-282;PV4=0.43,1,0.0023,1	99.8039
9	107170136	A	G	4.12	DP=543;VDB=7.562321e-02;RPB=6.023057e-01;AF1=1;AC1=2;DP4=1,0,369,139;MQ=2;FQ=-282;PV4=1,0.24,1,0.24	99.8035
12	12851099	A	G	6.19	DP=1605;VDB=3.415267e-01;RPB=2.281868e+00;AF1=1;AC1=2;DP4=3,0,1308,212;MQ=6;FQ=-282;PV4=1,1,1,1	99.803
6	7339142	A	G	11.3	DP=2697;VDB=4.457010e-03;RPB=-1.273252e+00;AF1=1;AC1=2;DP4=2,3,675,1854;MQ=5;FQ=-282;PV4=0.61,1,0.0014,1	99.8027
8	30352106	T	C	175	DP=537;VDB=4.923928e-01;RPB=-1.588287e+00;AF1=1;AC1=2;DP4=0,1,293,212;MQ=14;FQ=-282;PV4=0.42,1,0.08,1	99.8024
X	68070725	T	C	222	DP=537;VDB=4.035273e-01;RPB=1.725208e+00;AF1=1;AC1=2;DP4=1,0,224,281;MQ=24;FQ=-282;PV4=0.44,1,1,1	99.8024
5	108785434	T	C	58	DP=1740;VDB=5.136287e-02;RPB=7.605547e-01;AF1=1;AC1=2;DP4=1,2,205,1309;MQ=0;FQ=-282;PV4=0.35,1,1,1	99.8022
6	30486195	A	G	113	DP=1055;VDB=3.604496e-01;RPB=-1.819831e-02;AF1=1;AC1=2;DP4=2,0,570,438;MQ=11;FQ=-282;PV4=0.51,1,0.0045,0.17	99.802
22	32039665	A	G	50	DP=2826;VDB=2.760101e-01;RPB=1.775426e+00;AF1=1;AC1=2;DP4=4,1,1653,864;MQ=8;FQ=-282;PV4=0.67,1,0.44,1	99.8017
9	12973320	T	C	11.3	DP=533;VDB=2.978073e-01;RPB=1.621864e+00;AF1=1;AC1=2;DP4=1,0,160,342;MQ=3;FQ=-282;PV4=0.32,0.47,6.7e-48,1	99.8012
8	61578481	T	C	51	DP=1139;VDB=2.912656e-01;RPB=1.088392e-01;AF1=1;AC1=2;DP4=2,0,970,30;MQ=6;FQ=-282;PV4=1,0.4,0.4,1	99.8004
19	12894245	T	C	14.2	DP=525;VDB=1.441792e-01;RPB=-2.217029e-01;AF1=1;AC1=2;DP4=0,1,188,311;MQ=4;FQ=-282;PV4=1,0.12,0.47,0.25	99.8
4	87893469	A	G	163	DP=518;VDB=5.619773e-02;RPB=1.439901e+00;AF1=1;AC1=2;DP4=1,0,365,132;MQ=14;FQ=-282;PV4=1,1,1,1	99.7992
20	4024082	A	G	159	DP=7925;VDB=4.330256e-01;RPB=-1.532097e+00;AF1=1;AC1=2;DP4=7,8,4493,2959;MQ=14;FQ=-282;PV4=0.3,1,0.04,1	99.7991
3	52193529	T	C	82	DP=1600;VDB=5.246807e-01;RPB=-1.428093e+00;AF1=1;AC1=2;DP4=0,3,87,1399;MQ=1;FQ=-282;PV4=1,0.32,1,1	99.7985
10	125667922	A	G	118	DP=1072;VDB=4.743329e-01;RPB=-1.789871e+00;AF1=1;AC1=2;DP4=0,2,29,961;MQ=11;FQ=-282;PV4=1,1,1,1	99.7984
22	41074318	A	G	4.76	DP=1027;VDB=2.089538e-04;RPB=1.992452e+00;AF1=1;AC1=2;DP4=1,1,538,452;MQ=2;FQ=-282;PV4=1,1,0.24,0.16	99.7984
20	44466776	A	G	125	DP=1065;VDB=2.551289e-01;RPB=-2.079524e+00;AF1=1;AC1=2;DP4=0,2,168,817;MQ=11;FQ=-282;PV4=1,1,1,1	99.7974
X	24788936	A	G	195	DP=519;VDB=4.699691e-01;RPB=-4.506158e-01;AF1=1;AC1=2;DP4=1,0,156,335;MQ=17;FQ=-282;PV4=0.32,1,9.7e-05,0.21	99.7967
1	236483515	T	C	9.51	DP=1866;VDB=4.342735e-02;RPB=4.702670e-01;AF1=1;AC1=2;DP4=1,2,648,813;MQ=3;FQ=-282;PV4=1,0.17,0.27,1	99.7951
22	41074406	T	C	76	DP=494;VDB=4.596022e-12;RPB=-8.518300e-02;AF1=1;AC1=2;DP4=0,1,18,469;MQ=1;FQ=-282;PV4=1,1,0.25,0.4	99.7951
12	120282300	A	G	173	DP=509;VDB=4.289332e-01;RPB=1.689288e+00;AF1=1;AC1=2;DP4=1,0,467,18;MQ=19;FQ=-282;PV4=1,1,0.19,1	99.7942
4	87893357	A	G	222	DP=528;VDB=2.472273e-01;RPB=-3.777732e-01;AF1=1;AC1=2;DP4=0,1,186,299;MQ=21;FQ=-282;PV4=1,0.34,1,0.37	99.7942
X	49234174	T	C	222	DP=520;VDB=3.537205e-01;RPB=-1.247364e+00;AF1=1;AC1=2;DP4=0,1,123,362;MQ=17;FQ=-282;PV4=1,1,1,1	99.7942
20	18504930	T	C	6.97	DP=6636;VDB=4.077094e-01;RPB=9.435151e-01;AF1=1;AC1=2;DP4=7,5,2929,2889;MQ=2;FQ=-282;PV4=0.77,1,0.12,1	99.7942
1	236981503	A	G	6.97	DP=1064;VDB=3.587566e-02;RPB=-6.613756e-01;AF1=1;AC1=2;DP4=1,1,460,507;MQ=4;FQ=-282;PV4=1,0.24,0.057,0.14	99.7936
6	30486267	T	C	222	DP=1001;VDB=4.886944e-01;RPB=1.845056e+00;AF1=1;AC1=2;DP4=2,0,521,442;MQ=20;FQ=-282;PV4=0.5,1,0.22,1	99.7927
12	31754993	A	G	33	DP=504;VDB=3.884680e-01;RPB=-4.240299e-01;AF1=1;AC1=2;DP4=0,1,86,395;MQ=6;FQ=-282;PV4=1,0.11,0.068,0.21	99.7925
21	30263639	T	C	7.79	DP=486;VDB=1.217088e-08;RPB=1.558488e+00;AF1=1;AC1=2;DP4=1,0,250,228;MQ=1;FQ=-282;PV4=1,1,1,0.31	99.7912
10	93959575	T	C	222	DP=508;VDB=4.468139e-01;RPB=-1.463912e+00;AF1=1;AC1=2;DP4=0,1,250,227;MQ=24;FQ=-282;PV4=0.48,0.34,0.029,1	99.7908
22	41074421	A	G	83	DP=482;VDB=5.933935e-06;RPB=-8.533183e-01;AF1=1;AC1=2;DP4=0,1,22,454;MQ=1;FQ=-282;PV4=1,0.29,1,0.34	99.7904
6	30486156	A	G	103	DP=987;VDB=4.612179e-01;RPB=-1.399158e+00;AF1=1;AC1=2;DP4=1,1,596,354;MQ=11;FQ=-282;PV4=1,0.43,0.14,0.46	99.7899
5	130990328	A	G	154	DP=1012;VDB=4.207225e-01;RPB=1.533349e-01;AF1=1;AC1=2;DP4=1,1,181,768;MQ=13;FQ=-282;PV4=0.35,1,1,0.15	99.7897
2	33840030	T	C	3.54	DP=2575;VDB=2.483651e-01;RPB=5.453060e-01;AF1=1;AC1=2;DP4=4,1,1159,1196;MQ=2;FQ=-282;PV4=0.21,1,0.28,1	99.7881
18	61405140	T	C	74	DP=535;VDB=1.973007e-03;RPB=-1.732055e+00;AF1=1;AC1=2;DP4=0,1,28,443;MQ=1;FQ=-282;PV4=1,1,0.046,1	99.7881
10	65169562	A	G	9.51	DP=1939;VDB=5.134695e-01;RPB=-6.829656e-01;AF1=1;AC1=2;DP4=2,2,918,960;MQ=1;FQ=-282;PV4=1,1,0.19,1	99.7875
6	31280968	A	G	44	DP=516;VDB=2.532807e-01;RPB=8.549717e-01;AF1=1;AC1=2;DP4=1,0,216,253;MQ=7;FQ=-282;PV4=0.46,0.29,1,0.25	99.7872
9	14921970	A	G	15.1	DP=486;VDB=2.967238e-01;RPB=-9.400468e-01;AF1=1;AC1=2;DP4=0,1,154,313;MQ=7;FQ=-282;PV4=1,1,0.27,1	99.7863
10	89978993	T	C	11.3	DP=489;VDB=2.417351e-01;RPB=-7.920079e-01;AF1=1;AC1=2;DP4=0,1,0,467;MQ=4;FQ=-282;PV4=1,1,0.35,1	99.7863
10	125667416	A	G	5.45	DP=2087;VDB=7.165205e-09;RPB=-2.003801e+00;AF1=1;AC1=2;DP4=2,2,1005,860;MQ=1;FQ=-282;PV4=1,1,0.18,1	99.786
1	15828445	A	G	3.54	DP=505;VDB=4.588849e-02;RPB=1.724621e+00;AF1=1;AC1=2;DP4=1,0,182,283;MQ=2;FQ=-282;PV4=0.39,1,6e-06,1	99.7854
6	31280788	T	C	35	DP=1088;VDB=2.546459e-02;RPB=-2.516693e-01;AF1=1;AC1=2;DP4=1,1,223,705;MQ=7;FQ=-282;PV4=0.42,1,1,1	99.7849
9	133020579	T	C	20	DP=5958;VDB=3.143799e-01;RPB=2.689095e+00;AF1=1;AC1=2;DP4=8,4,2275,3270;MQ=6;FQ=-282;PV4=0.083,1,1,1	99.7841
9	32333592	T	C	44	DP=997;VDB=4.260237e-02;RPB=3.060210e-01;AF1=1;AC1=2;DP4=0,2,207,716;MQ=1;FQ=-282;PV4=1,0.5,1,0.13	99.7838
6	31280827	T	C	6.97	DP=502;VDB=3.283910e-02;RPB=1.694564e+00;AF1=1;AC1=2;DP4=0,1,0,461;MQ=6;FQ=-282;PV4=1,1,1,1	99.7835
2	189923924	T	C	102	DP=481;VDB=3.682484e-01;RPB=-5.372751e-01;AF1=1;AC1=2;DP4=0,1,219,241;MQ=10;FQ=-282;PV4=1,0.2,0.014,0.23	99.7831
9	107170478	A	G	59	DP=475;VDB=5.898551e-03;RPB=1.701932e+00;AF1=1;AC1=2;DP4=1,0,190,269;MQ=7;FQ=-282;PV4=0.42,1,1,1	99.7826
3	52193518	A	G	71	DP=2033;VDB=1.521327e-01;RPB=1.489801e+00;AF1=1;AC1=2;DP4=1,3,137,1698;MQ=1;FQ=-282;PV4=0.27,1,0.092,1	99.7825
9	6835464	T	C	14.2	DP=1900;VDB=6.312712e-02;RPB=1.144755e+00;AF1=1;AC1=2;DP4=1,3,730,1096;MQ=2;FQ=-282;PV4=1,0.32,4.2e-47,1	99.7814
6	31280995	A	G	41	DP=497;VDB=6.041942e-02;RPB=5.268176e-01;AF1=1;AC1=2;DP4=1,0,278,178;MQ=7;FQ=-282;PV4=1,1,1,0.24	99.7812
6	71585801	T	C	59	DP=477;VDB=2.714037e-01;RPB=1.701735e+00;AF1=1;AC1=2;DP4=0,1,3,453;MQ=6;FQ=-282;PV4=1,1,1,1	99.7812
5	108785481	T	C	78	DP=649;VDB=2.267016e-02;RPB=8.356405e-01;AF1=1;AC1=2;DP4=0,1,31,424;MQ=1;FQ=-282;PV4=1,0.17,1,0.26	99.7807
6	112361657	T	C	4.12	DP=470;VDB=1.957505e-01;RPB=1.427518e+00;AF1=1;AC1=2;DP4=1,0,454,0;MQ=5;FQ=-282;PV4=1,1,1,1	99.7802
4	87207612	T	C	33	DP=3273;VDB=1.161326e-01;RPB=-1.451804e-01;AF1=1;AC1=2;DP4=3,4,159,3007;MQ=4;FQ=-282;PV4=0.0039,1,1.6e-08,0.27	99.7794
9	32334223	T	C	48	DP=470;VDB=4.499102e-03;RPB=-9.979390e-01;AF1=1;AC1=2;DP4=0,1,82,370;MQ=1;FQ=-282;PV4=1,0.12,0.17,0.35	99.7792
6	100136695	A	G	7.79	DP=493;VDB=3.654941e-01;RPB=1.062327e+00;AF1=1;AC1=2;DP4=0,1,0,449;MQ=4;FQ=-282;PV4=1,1,1,0.22	99.7778
1	114536433	A	G	8.64	DP=977;VDB=4.174737e-01;RPB=9.850177e-01;AF1=1;AC1=2;DP4=2,0,496,394;MQ=5;FQ=-282;PV4=0.51,1,1e-12,1	99.7758
7	44467961	A	G	37	DP=2319;VDB=5.190262e-01;RPB=3.238588e-01;AF1=1;AC1=2;DP4=4,1,1748,459;MQ=9;FQ=-282;PV4=1,1,0.15,1	99.774
1	157074434	A	G	37	DP=934;VDB=2.152773e-08;RPB=-4.477568e-01;AF1=1;AC1=2;DP4=2,0,845,37;MQ=8;FQ=-282;PV4=1,0.18,0.49,0.25	99.7738
7	131753994	T	C	130	DP=472;VDB=4.655555e-02;RPB=3.432547e-01;AF1=1;AC1=2;DP4=0,1,147,291;MQ=14;FQ=-282;PV4=1,1,0.082,0.22	99.7722
Y	13287140	T	C	222	DP=459;VDB=3.674863e-01;RPB=1.724164e+00;AF1=1;AC1=2;DP4=1,0,208,230;MQ=26;FQ=-282;PV4=0.48,1,0.078,1	99.7722
4	80080995	T	C	5.45	DP=451;VDB=2.230909e-01;RPB=-1.708274e+00;AF1=1;AC1=2;DP4=0,1,152,284;MQ=4;FQ=-282;PV4=1,1,1,1	99.7712
9	107170290	T	C	56	DP=526;VDB=1.583495e-01;RPB=1.486318e+00;AF1=1;AC1=2;DP4=0,1,43,393;MQ=2;FQ=-282;PV4=1,1,1,1	99.7712
5	123401083	T	C	10.4	DP=1385;VDB=1.104767e-03;RPB=-8.378180e-01;AF1=1;AC1=2;DP4=2,1,975,324;MQ=6;FQ=-282;PV4=1,1,0.27,0.37	99.7696
8	61579725	A	G	81	DP=462;VDB=4.918750e-01;RPB=1.004032e+00;AF1=1;AC1=2;DP4=0,1,13,419;MQ=9;FQ=-282;PV4=1,0.31,1,0.18	99.7691
4	87891917	A	G	107	DP=452;VDB=5.117301e-01;RPB=-7.056522e-01;AF1=1;AC1=2;DP4=1,0,363,68;MQ=11;FQ=-282;PV4=1,1,0.0014,0.22	99.7685
6	79437034	A	G	29	DP=453;VDB=4.076262e-01;RPB=-1.732056e+00;AF1=1;AC1=2;DP4=0,1,129,299;MQ=3;FQ=-282;PV4=1,1,1,1	99.7669
5	77785784	T	C	41	DP=1837;VDB=5.196108e-01;RPB=1.415840e+00;AF1=1;AC1=2;DP4=2,2,418,1283;MQ=3;FQ=-282;PV4=0.26,1,1,0.066	99.7654
1	236484492	A	G	99	DP=1355;VDB=5.230227e-01;RPB=1.882355e+00;AF1=1;AC1=2;DP4=0,3,1,1272;MQ=15;FQ=-282;PV4=1,0.34,1,0.082	99.7649
11	90282666	A	G	222	DP=441;VDB=7.488548e-02;RPB=-7.679870e-01;AF1=1;AC1=2;DP4=1,0,348,75;MQ=23;FQ=-282;PV4=1,1,0.4,0.24	99.7642
3	32259564	A	G	3.54	DP=471;VDB=1.944786e-01;RPB=1.517099e+00;AF1=1;AC1=2;DP4=1,0,417,1;MQ=5;FQ=-282;PV4=1,1,1,1	99.7613
6	79437039	A	G	32	DP=434;VDB=4.235376e-01;RPB=-1.161593e+00;AF1=1;AC1=2;DP4=1,0,109,309;MQ=3;FQ=-282;PV4=0.26,1,1,1	99.7613
9	12973181	T	C	16.1	DP=911;VDB=1.596589e-01;RPB=2.124844e+00;AF1=1;AC1=2;DP4=0,2,376,460;MQ=4;FQ=-282;PV4=0.5,1,1,1	99.7613
18	74389972	T	C	47	DP=434;VDB=3.235973e-08;RPB=-8.038728e-01;AF1=1;AC1=2;DP4=1,0,328,89;MQ=10;FQ=-282;PV4=1,1,0.019,0.23	99.7608
3	184150193	A	G	8.64	DP=4896;VDB=1.698397e-01;RPB=4.157365e+00;AF1=1;AC1=2;DP4=10,1,966,3613;MQ=5;FQ=-282;PV4=1.6e-06,1,1,1	99.7603
18	74390114	A	G	222	DP=889;VDB=4.696125e-01;RPB=2.032183e+00;AF1=1;AC1=2;DP4=2,0,360,472;MQ=26;FQ=-282;PV4=0.19,1,1,1	99.7602
1	84244381	T	C	222	DP=441;VDB=2.225536e-01;RPB=1.331388e+00;AF1=1;AC1=2;DP4=1,0,324,90;MQ=19;FQ=-282;PV4=1,0.34,0.23,1	99.759
1	236483559	A	G	24	DP=1780;VDB=4.131987e-01;RPB=-3.301644e-02;AF1=1;AC1=2;DP4=2,2,792,858;MQ=5;FQ=-282;PV4=1,1,0.49,1	99.7582
18	21914547	A	G	34	DP=437;VDB=3.429986e-04;RPB=-1.437059e+00;AF1=1;AC1=2;DP4=0,1,109,301;MQ=1;FQ=-282;PV4=1,0.35,0.14,1	99.7567
19	14070815	T	C	6.97	DP=436;VDB=1.570957e-01;RPB=7.964929e-01;AF1=1;AC1=2;DP4=1,0,187,223;MQ=4;FQ=-282;PV4=0.46,1,8.6e-28,0.22	99.7567
X	39787252	A	G	44	DP=2201;VDB=1.106973e-19;RPB=9.461015e-02;AF1=1;AC1=2;DP4=1,3,325,1311;MQ=2;FQ=-282;PV4=0.59,1,1,1	99.7561
9	108626953	T	C	92	DP=1760;VDB=3.153389e-01;RPB=1.117283e-01;AF1=1;AC1=2;DP4=2,2,1145,488;MQ=10;FQ=-282;PV4=0.59,0.23,0.0031,0.33	99.7557
3	52194768	A	G	58	DP=1322;VDB=3.710352e-01;RPB=-1.471793e+00;AF1=1;AC1=2;DP4=0,3,17,1204;MQ=0;FQ=-282;PV4=1,0.43,1,1	99.7549
4	164943793	A	G	5.45	DP=429;VDB=4.600177e-01;RPB=1.126263e+00;AF1=1;AC1=2;DP4=1,0,188,217;MQ=6;FQ=-282;PV4=0.47,0.35,0.16,1	99.7537
9	6835275	T	C	30	DP=451;VDB=9.354313e-02;RPB=8.191004e-01;AF1=1;AC1=2;DP4=0,1,119,286;MQ=1;FQ=-282;PV4=1,0.4,1,0.18	99.7537
1	19608160	A	G	4.76	DP=874;VDB=1.612059e-01;RPB=1.999186e+00;AF1=1;AC1=2;DP4=1,1,678,131;MQ=6;FQ=-282;PV4=0.3,1,7.4e-10,1	99.7534
5	168616492	A	G	4.12	DP=2542;VDB=3.074562e-01;RPB=1.314388e+00;AF1=1;AC1=2;DP4=5,1,1840,579;MQ=4;FQ=-282;PV4=1,1,0.0011,1	99.7526
6	108907557	A	G	222	DP=439;VDB=4.387311e-02;RPB=9.670289e-01;AF1=1;AC1=2;DP4=1,0,358,44;MQ=17;FQ=-282;PV4=1,1,1,1	99.7519
13	29307675	A	G	26	DP=2515;VDB=9.665318e-08;RPB=-1.060441e+00;AF1=1;AC1=2;DP4=2,4,798,1609;MQ=2;FQ=-282;PV4=1,0.0052,1,0.0052	99.7513
7	143312778	T	C	130	DP=427;VDB=5.240360e-01;RPB=-5.369374e-01;AF1=1;AC1=2;DP4=1,0,353,46;MQ=13;FQ=-282;PV4=1,0.21,1,0.21	99.75
11	47191458	T	C	27	DP=406;VDB=3.711525e-08;RPB=-5.599881e-01;AF1=1;AC1=2;DP4=0,1,119,279;MQ=2;FQ=-282;PV4=1,0.17,7.2e-06,0.49	99.7494
19	12560021	A	G	4.76	DP=415;VDB=5.246782e-01;RPB=6.092660e-02;AF1=1;AC1=2;DP4=0,1,217,180;MQ=3;FQ=-282;PV4=0.45,0.21,1.8e-16,0.23	99.7487
4	87893885	A	G	135	DP=1245;VDB=5.139958e-01;RPB=1.666949e+00;AF1=1;AC1=2;DP4=2,1,690,500;MQ=12;FQ=-282;PV4=1,0.43,1,1	99.7485
5	123402082	A	G	59	DP=474;VDB=4.635010e-01;RPB=1.565428e+00;AF1=1;AC1=2;DP4=0,1,63,331;MQ=6;FQ=-282;PV4=1,0.47,3.4e-40,1	99.7468
1	237927154	T	C	8.64	DP=439;VDB=1.850753e-02;RPB=1.267251e+00;AF1=1;AC1=2;DP4=1,0,205,189;MQ=2;FQ=-282;PV4=1,0.31,1,1	99.7468
12	12851202	A	G	27	DP=1234;VDB=3.875375e-01;RPB=1.415112e+00;AF1=1;AC1=2;DP4=3,0,160,1016;MQ=6;FQ=-282;PV4=0.0026,0.31,0.23,1	99.7455
6	108005419	T	C	23	DP=400;VDB=2.069738e-06;RPB=-1.732056e+00;AF1=1;AC1=2;DP4=0,1,2,387;MQ=3;FQ=-282;PV4=1,1,1,1	99.7436
5	77784996	A	G	3.54	DP=2422;VDB=3.653198e-01;RPB=3.792292e-01;AF1=1;AC1=2;DP4=5,1,1630,673;MQ=5;FQ=-282;PV4=0.68,1,1.4e-10,0.081	99.7401
9	107169931	T	C	35	DP=407;VDB=3.151816e-02;RPB=1.632824e+00;AF1=1;AC1=2;DP4=1,0,220,163;MQ=5;FQ=-282;PV4=1,1,1,1	99.7396
17	14705403	T	C	5.45	DP=405;VDB=4.713238e-03;RPB=-1.118620e+00;AF1=1;AC1=2;DP4=0,1,303,80;MQ=5;FQ=-282;PV4=0.21,0.4,1,0.27	99.7396
12	120282324	A	G	222	DP=813;VDB=4.163763e-01;RPB=2.443095e+00;AF1=1;AC1=2;DP4=2,0,661,103;MQ=24;FQ=-282;PV4=1,1,1,1	99.7389
9	19200655	T	C	34	DP=1713;VDB=3.722581e-01;RPB=1.416825e+00;AF1=1;AC1=2;DP4=3,1,1002,523;MQ=5;FQ=-282;PV4=1,1,0.48,1	99.7384
4	87892344	A	G	222	DP=1189;VDB=4.892528e-01;RPB=-8.715048e-01;AF1=1;AC1=2;DP4=1,2,558,584;MQ=17;FQ=-282;PV4=1,1,0.016,1	99.738
9	19200508	A	G	20	DP=1206;VDB=2.007676e-01;RPB=1.994754e-01;AF1=1;AC1=2;DP4=1,2,516,625;MQ=5;FQ=-282;PV4=1,1,2.7e-07,1	99.7378
4	87893743	A	G	156	DP=410;VDB=1.384771e-01;RPB=-1.066582e+00;AF1=1;AC1=2;DP4=0,1,169,210;MQ=13;FQ=-282;PV4=1,0.3,0.064,1	99.7368
6	122859833	A	G	86	DP=1181;VDB=2.179590e-01;RPB=-1.798063e+00;AF1=1;AC1=2;DP4=0,3,348,784;MQ=9;FQ=-282;PV4=0.56,1,1,1	99.7357
17	71621069	A	G	60	DP=392;VDB=3.950224e-02;RPB=3.629509e-01;AF1=1;AC1=2;DP4=0,1,258,118;MQ=7;FQ=-282;PV4=0.32,0.26,0.49,0.31	99.7347
2	176200949	T	C	206	DP=2834;VDB=1.068550e-02;RPB=3.621212e+00;AF1=1;AC1=2;DP4=7,0,2140,492;MQ=14;FQ=-282;PV4=0.36,1,0.27,1	99.7347
7	143312952	T	C	84	DP=387;VDB=4.562150e-01;RPB=-1.695302e+00;AF1=1;AC1=2;DP4=0,1,73,303;MQ=8;FQ=-282;PV4=1,1,1,1	99.7347
11	27890358	A	G	19.1	DP=388;VDB=1.023613e-01;RPB=-1.170060e+00;AF1=1;AC1=2;DP4=1,0,279,96;MQ=7;FQ=-282;PV4=1,0.28,0.011,0.3	99.734
6	30486098	T	C	178	DP=788;VDB=3.526047e-01;RPB=2.442976e+00;AF1=1;AC1=2;DP4=2,0,532,218;MQ=12;FQ=-282;PV4=1,1,1,1	99.734
11	57576638	A	G	13.2	DP=404;VDB=9.169701e-02;RPB=1.427215e+00;AF1=1;AC1=2;DP4=0,1,167,207;MQ=2;FQ=-282;PV4=1,0.4,0.42,0.22	99.7333
5	123402086	A	G	66	DP=402;VDB=4.520871e-01;RPB=1.547304e+00;AF1=1;AC1=2;DP4=0,1,47,327;MQ=6;FQ=-282;PV4=1,1,2.3e-39,1	99.7333
4	80079616	T	C	5.45	DP=383;VDB=1.488985e-01;RPB=-7.898180e-01;AF1=1;AC1=2;DP4=1,0,276,98;MQ=4;FQ=-282;PV4=1,1,1,0.23	99.7333
7	10452691	T	C	55	DP=400;VDB=4.797598e-02;RPB=7.528674e-01;AF1=1;AC1=2;DP4=0,1,62,312;MQ=2;FQ=-282;PV4=1,0.14,1,0.12	99.7333
19	46558812	A	G	14.2	DP=763;VDB=2.253465e-01;RPB=2.824434e-01;AF1=1;AC1=2;DP4=1,1,324,416;MQ=5;FQ=-282;PV4=1,0.19,1.3e-05,0.19	99.7305
3	184149917	A	G	40	DP=2839;VDB=9.260096e-05;RPB=1.889022e+00;AF1=1;AC1=2;DP4=7,0,2450,123;MQ=8;FQ=-282;PV4=1,1,0.0027,1	99.7287
3	139494839	T	C	5.45	DP=787;VDB=1.091728e-01;RPB=-3.289369e-01;AF1=1;AC1=2;DP4=0,2,273,459;MQ=2;FQ=-282;PV4=0.53,0.14,2.5e-59,1	99.7275
2	130075036	A	G	43	DP=2030;VDB=2.440116e-01;RPB=2.457695e-01;AF1=1;AC1=2;DP4=0,5,200,1625;MQ=2;FQ=-282;PV4=1,1,1.6e-05,0.11	99.7268
X	121203222	T	C	32	DP=388;VDB=3.242445e-04;RPB=-3.312678e-01;AF1=1;AC1=2;DP4=0,1,112,253;MQ=2;FQ=-282;PV4=1,0.17,1.9e-21,0.24	99.7268
19	14070640	T	C	28	DP=392;VDB=2.751405e-01;RPB=-8.399292e-01;AF1=1;AC1=2;DP4=0,1,215,149;MQ=6;FQ=-282;PV4=0.41,0.18,3.4e-06,0.23	99.726
1	236483209	T	C	222	DP=1150;VDB=4.796627e-01;RPB=-4.409888e-01;AF1=1;AC1=2;DP4=2,1,906,185;MQ=31;FQ=-282;PV4=0.43,1,1,1	99.7258
6	12514643	T	C	161	DP=767;VDB=4.020814e-01;RPB=-4.539215e-02;AF1=1;AC1=2;DP4=1,1,160,567;MQ=13;FQ=-282;PV4=0.39,1,1,0.27	99.7257
6	34263490	A	G	33	DP=1121;VDB=5.640766e-02;RPB=1.918202e+00;AF1=1;AC1=2;DP4=3,0,960,126;MQ=5;FQ=-282;PV4=1,1,8.1e-30,1	99.7245
5	157931392	T	C	27	DP=376;VDB=4.193494e-05;RPB=8.108524e-01;AF1=1;AC1=2;DP4=0,1,118,242;MQ=1;FQ=-282;PV4=1,0.2,0.21,0.33	99.723
5	179082654	A	G	222	DP=386;VDB=5.242858e-01;RPB=-2.460583e-01;AF1=1;AC1=2;DP4=0,1,307,51;MQ=32;FQ=-282;PV4=0.14,0.41,0.34,0.22	99.7214
8	61202644	A	G	68	DP=373;VDB=1.966849e-01;RPB=1.307486e+00;AF1=1;AC1=2;DP4=1,0,41,317;MQ=6;FQ=-282;PV4=0.12,1,1,1	99.7214
8	61579092	T	C	95	DP=4463;VDB=5.192407e-01;RPB=3.117172e+00;AF1=1;AC1=2;DP4=12,0,3204,1091;MQ=11;FQ=-282;PV4=0.045,1,1,1	99.7214
5	130990160	A	G	35	DP=1158;VDB=1.803178e-01;RPB=9.915905e-01;AF1=1;AC1=2;DP4=2,1,663,405;MQ=7;FQ=-282;PV4=1,1,0.48,1	99.7199
6	144200895	A	G	34	DP=371;VDB=1.353955e-01;RPB=-1.673509e+00;AF1=1;AC1=2;DP4=0,1,99,255;MQ=4;FQ=-282;PV4=1,1,0.47,1	99.7183
20	4023853	T	C	11.3	DP=365;VDB=3.364234e-02;RPB=1.663751e+00;AF1=1;AC1=2;DP4=1,0,353,1;MQ=6;FQ=-282;PV4=1,1,1,1	99.7183
3	33554926	T	C	41	DP=367;VDB=1.719812e-03;RPB=1.702701e+00;AF1=1;AC1=2;DP4=0,1,3,350;MQ=0;FQ=-282;PV4=1,1,1,0.42	99.7175
7	133035836	T	C	222	DP=373;VDB=5.050587e-01;RPB=-1.761415e-01;AF1=1;AC1=2;DP4=0,1,47,306;MQ=21;FQ=-282;PV4=1,0.19,0.0054,0.23	99.7175
9	14921865	T	C	86	DP=731;VDB=4.101252e-01;RPB=2.607696e-02;AF1=1;AC1=2;DP4=1,1,326,377;MQ=9;FQ=-282;PV4=1,1,0.014,1	99.7163
5	33162605	T	C	43	DP=372;VDB=2.500124e-01;RPB=-5.609505e-01;AF1=1;AC1=2;DP4=0,1,189,162;MQ=8;FQ=-282;PV4=0.46,0.23,0.021,0.21	99.7159
21	18858057	A	G	54	DP=2203;VDB=5.216379e-01;RPB=-2.093874e+00;AF1=1;AC1=2;DP4=2,4,984,1112;MQ=8;FQ=-282;PV4=0.69,1,2.7e-05,1	99.7146
3	52193335	T	C	4.12	DP=1886;VDB=2.345606e-01;RPB=3.512042e-01;AF1=1;AC1=2;DP4=2,3,1091,655;MQ=3;FQ=-282;PV4=0.37,1,1,0.17	99.7144
17	14705465	A	G	8.64	DP=751;VDB=4.452958e-01;RPB=-4.727403e-02;AF1=1;AC1=2;DP4=0,2,338,360;MQ=5;FQ=-282;PV4=0.5,1,1,1	99.7143
X	33041638	T	C	222	DP=360;VDB=5.242665e-01;RPB=1.722160e+00;AF1=1;AC1=2;DP4=1,0,118,231;MQ=21;FQ=-282;PV4=0.34,1,1,1	99.7143
12	63823641	T	C	4.76	DP=727;VDB=5.138612e-01;RPB=1.260692e+00;AF1=1;AC1=2;DP4=2,0,462,235;MQ=6;FQ=-282;PV4=0.55,0.38,0.045,0.48	99.7139
15	24909397	A	G	63	DP=361;VDB=8.721462e-02;RPB=-4.778091e-01;AF1=1;AC1=2;DP4=0,1,114,233;MQ=8;FQ=-282;PV4=1,0.39,1,0.28	99.7126
1	27207131	A	G	13.2	DP=367;VDB=4.176185e-01;RPB=1.013279e+00;AF1=1;AC1=2;DP4=1,0,79,267;MQ=6;FQ=-282;PV4=0.23,0.27,0.45,0.2	99.7118
3	184150220	T	C	12.3	DP=5337;VDB=4.529017e-01;RPB=1.127739e+00;AF1=1;AC1=2;DP4=7,7,1453,3386;MQ=6;FQ=-282;PV4=0.14,1,0.019,0.29	99.7115
1	15807419	T	C	222	DP=364;VDB=1.934288e-01;RPB=1.868401e-01;AF1=1;AC1=2;DP4=1,0,185,157;MQ=15;FQ=-282;PV4=1,0.4,0.00039,0.22	99.7085
1	15807417	T	C	200	DP=361;VDB=1.985991e-01;RPB=1.924509e-01;AF1=1;AC1=2;DP4=1,0,184,157;MQ=15;FQ=-282;PV4=1,0.47,0.0004,0.23	99.7076
8	30117611	A	G	25	DP=698;VDB=2.025802e-01;RPB=-7.098685e-01;AF1=1;AC1=2;DP4=1,1,302,378;MQ=6;FQ=-282;PV4=1,0.48,0.31,1	99.7067
5	168616628	T	C	28	DP=5031;VDB=2.817401e-01;RPB=8.051042e-02;AF1=1;AC1=2;DP4=6,8,2454,2305;MQ=6;FQ=-282;PV4=0.6,1,1.3e-119,1	99.7067
7	133035771	A	G	222	DP=1075;VDB=5.010141e-01;RPB=1.931038e-01;AF1=1;AC1=2;DP4=1,2,238,775;MQ=22;FQ=-282;PV4=0.55,0.49,1.8e-07,1	99.7047
2	130075146	T	C	78	DP=357;VDB=5.593111e-03;RPB=2.621216e-01;AF1=1;AC1=2;DP4=0,1,9,327;MQ=1;FQ=-282;PV4=1,1,1,1	99.7033
6	166064926	A	G	67	DP=1050;VDB=9.912448e-05;RPB=6.371782e-01;AF1=1;AC1=2;DP4=1,2,19,985;MQ=5;FQ=-282;PV4=0.058,1,1,1	99.7021
13	25098050	A	G	45	DP=350;VDB=4.918970e-01;RPB=-5.170324e-03;AF1=1;AC1=2;DP4=0,1,39,295;MQ=7;FQ=-282;PV4=1,1,0.38,0.22	99.7015
22	32039647	T	C	6.97	DP=2504;VDB=3.461864e-01;RPB=1.391770e+00;AF1=1;AC1=2;DP4=6,1,1667,671;MQ=7;FQ=-282;PV4=0.68,1,1,1	99.7015
4	80079794	A	G	52	DP=700;VDB=1.931821e-01;RPB=-1.475578e+00;AF1=1;AC1=2;DP4=2,0,374,291;MQ=9;FQ=-282;PV4=0.51,0.38,1,1	99.7001
4	80079661	A	G	10.4	DP=352;VDB=4.789806e-01;RPB=-1.732059e+00;AF1=1;AC1=2;DP4=0,1,220,111;MQ=5;FQ=-282;PV4=0.34,1,1,1	99.6988
8	61579736	A	G	70	DP=356;VDB=3.635271e-01;RPB=-7.199521e-01;AF1=1;AC1=2;DP4=0,1,23,308;MQ=8;FQ=-282;PV4=1,1,1,1	99.6988
18	74390163	A	G	222	DP=720;VDB=2.023391e-01;RPB=-2.314339e-01;AF1=1;AC1=2;DP4=1,1,201,459;MQ=26;FQ=-282;PV4=0.52,1,0.15,0.16	99.6979
15	24909405	T	C	54	DP=348;VDB=4.530332e-01;RPB=1.501815e+00;AF1=1;AC1=2;DP4=0,1,108,222;MQ=8;FQ=-282;PV4=1,1,0.051,1	99.6979
12	49595429	A	G	16.1	DP=354;VDB=4.658389e-01;RPB=6.403369e-01;AF1=1;AC1=2;DP4=0,1,139,190;MQ=2;FQ=-282;PV4=1,0.44,1,0.25	99.697
12	120914991	T	C	134	DP=355;VDB=2.147854e-01;RPB=5.001386e-01;AF1=1;AC1=2;DP4=0,1,79,249;MQ=11;FQ=-282;PV4=1,0.35,1,0.23	99.696
22	41064381	A	G	100	DP=336;VDB=5.039974e-01;RPB=1.234158e+00;AF1=1;AC1=2;DP4=1,0,192,134;MQ=12;FQ=-282;PV4=1,0.3,0.063,1	99.6942
7	66607014	A	G	7.79	DP=697;VDB=3.965240e-01;RPB=1.208818e+00;AF1=1;AC1=2;DP4=0,2,0,652;MQ=5;FQ=-282;PV4=1,1,0.16,0.088	99.6942
19	12260320	A	G	5.45	DP=338;VDB=4.801031e-01;RPB=4.169772e-01;AF1=1;AC1=2;DP4=0,1,259,64;MQ=4;FQ=-282;PV4=0.2,0.43,1,0.22	99.6914
3	139494819	T	C	6.19	DP=1012;VDB=5.233123e-01;RPB=-9.060907e-01;AF1=1;AC1=2;DP4=2,1,524,443;MQ=2;FQ=-282;PV4=1,1,5.6e-45,0.27	99.6907
11	74745813	T	C	173	DP=1002;VDB=4.297214e-01;RPB=-1.578951e+00;AF1=1;AC1=2;DP4=0,3,645,322;MQ=15;FQ=-282;PV4=0.037,1,1,1	99.6907
8	70104002	T	C	46	DP=3015;VDB=3.256603e-01;RPB=-1.134615e+00;AF1=1;AC1=2;DP4=4,5,1280,1618;MQ=7;FQ=-282;PV4=1,1,0.054,1	99.6904
2	33840144	T	C	4.12	DP=1358;VDB=5.246537e-01;RPB=-8.818341e-01;AF1=1;AC1=2;DP4=1,3,232,1053;MQ=5;FQ=-282;PV4=0.55,0.25,0.42,0.49	99.6897
X	46439915	T	C	32	DP=357;VDB=4.351000e-12;RPB=-1.699785e+00;AF1=1;AC1=2;DP4=0,1,3,318;MQ=2;FQ=-282;PV4=1,1,0.35,1	99.6894
2	138288092	A	G	222	DP=334;VDB=5.161184e-01;RPB=1.332768e+00;AF1=1;AC1=2;DP4=0,1,137,183;MQ=22;FQ=-282;PV4=1,1,0.024,1	99.6885
X	46440537	T	C	55	DP=666;VDB=1.637819e-13;RPB=1.629806e+00;AF1=1;AC1=2;DP4=1,1,79,559;MQ=6;FQ=-282;PV4=0.23,0.26,1.4e-27,1	99.6875
2	202179674	T	C	138	DP=336;VDB=9.794180e-02;RPB=-1.960822e-01;AF1=1;AC1=2;DP4=1,0,158,159;MQ=13;FQ=-282;PV4=1,0.32,0.075,0.23	99.6855
2	183071828	T	C	10.4	DP=329;VDB=1.096010e-02;RPB=-7.813391e-01;AF1=1;AC1=2;DP4=1,0,315,1;MQ=5;FQ=-282;PV4=1,0.27,0.26,0.28	99.6845
22	36421405	T	C	31	DP=331;VDB=2.408615e-01;RPB=-1.437008e+00;AF1=1;AC1=2;DP4=0,1,63,253;MQ=5;FQ=-282;PV4=1,1,1,1	99.6845
8	103768804	A	G	23	DP=331;VDB=4.972110e-01;RPB=6.687065e-01;AF1=1;AC1=2;DP4=0,1,1,314;MQ=2;FQ=-282;PV4=1,1,0.44,0.19	99.6835
9	107170349	T	C	3.54	DP=347;VDB=1.445515e-01;RPB=1.205864e-01;AF1=1;AC1=2;DP4=1,0,108,207;MQ=2;FQ=-282;PV4=0.34,0.39,1,0.2	99.6835
6	116258728	A	G	137	DP=1660;VDB=1.762230e-01;RPB=-1.951278e-01;AF1=1;AC1=2;DP4=2,3,688,881;MQ=12;FQ=-282;PV4=1,1,0.074,1	99.6823
6	33339285	T	C	20	DP=344;VDB=6.009204e-06;RPB=-1.732060e+00;AF1=1;AC1=2;DP4=0,1,126,187;MQ=2;FQ=-282;PV4=1,1,1,1	99.6815
2	138288080	A	G	222	DP=324;VDB=2.957755e-01;RPB=1.720992e+00;AF1=1;AC1=2;DP4=0,1,150,162;MQ=21;FQ=-282;PV4=1,1,0.018,1	99.6805
X	39787108	A	G	24	DP=6106;VDB=1.499486e-03;RPB=-9.886383e-01;AF1=1;AC1=2;DP4=14,5,5827,87;MQ=7;FQ=-282;PV4=7.9e-06,1,1,1	99.6798
X	39787254	T	C	48	DP=2065;VDB=2.755489e-23;RPB=1.168108e+00;AF1=1;AC1=2;DP4=1,4,318,1238;MQ=2;FQ=-282;PV4=1,1,0.079,0.045	99.6797
8	30117670	A	G	55	DP=325;VDB=8.477165e-06;RPB=-3.663972e-01;AF1=1;AC1=2;DP4=0,1,40,271;MQ=6;FQ=-282;PV4=1,0.29,0.39,1	99.6795
1	240636701	T	C	13.2	DP=655;VDB=3.739811e-01;RPB=9.487626e-01;AF1=1;AC1=2;DP4=1,1,274,348;MQ=1;FQ=-282;PV4=1,1,0.089,1	99.6795
13	25365897	T	C	4.12	DP=656;VDB=2.858722e-01;RPB=-7.063208e-01;AF1=1;AC1=2;DP4=1,1,372,249;MQ=1;FQ=-282;PV4=1,1,0.014,1	99.679
12	4099172	A	G	38	DP=677;VDB=2.755001e-01;RPB=-7.685469e-02;AF1=1;AC1=2;DP4=1,1,236,384;MQ=7;FQ=-282;PV4=1,1,1,1	99.6785
18	61405125	A	G	78	DP=704;VDB=7.883671e-05;RPB=-4.283165e-01;AF1=1;AC1=2;DP4=0,2,51,568;MQ=1;FQ=-282;PV4=1,0.2,1,0.49	99.6779
4	76959019	T	C	22	DP=1639;VDB=1.947557e-01;RPB=-6.655139e-01;AF1=1;AC1=2;DP4=1,4,542,1003;MQ=4;FQ=-282;PV4=0.66,1,0.05,1	99.6774
8	61578776	A	G	75	DP=4448;VDB=4.744555e-01;RPB=2.135239e+00;AF1=1;AC1=2;DP4=10,4,2227,2047;MQ=9;FQ=-282;PV4=0.18,1,1,1	99.6735
6	108005380	T	C	53	DP=764;VDB=1.257126e-11;RPB=-2.146570e-01;AF1=1;AC1=2;DP4=0,2,65,544;MQ=2;FQ=-282;PV4=1,0.3,0.25,0.38	99.6727
3	196536717	A	G	46	DP=351;VDB=6.662437e-06;RPB=8.174410e-01;AF1=1;AC1=2;DP4=0,1,44,258;MQ=2;FQ=-282;PV4=1,1,8.7e-06,0.33	99.67
X	92460730	T	C	4.76	DP=1286;VDB=1.504726e-01;RPB=6.059687e-01;AF1=1;AC1=2;DP4=4,0,946,262;MQ=5;FQ=-282;PV4=0.58,1,0.49,1	99.67
Y	5574270	A	G	6.97	DP=1309;VDB=8.707057e-06;RPB=-1.414068e-01;AF1=1;AC1=2;DP4=3,1,865,339;MQ=5;FQ=-282;PV4=1,1,0.12,1	99.6689
13	27945381	A	G	222	DP=2980;VDB=2.227360e-01;RPB=1.495661e+00;AF1=1;AC1=2;DP4=6,3,1645,1061;MQ=22;FQ=-282;PV4=1,1,1,1	99.6685
17	7312217	T	C	26	DP=310;VDB=1.984540e-01;RPB=1.340764e+00;AF1=1;AC1=2;DP4=1,0,222,78;MQ=8;FQ=-282;PV4=1,1,1,1	99.6678
12	31755026	A	G	26	DP=314;VDB=1.440665e-01;RPB=-6.581830e-01;AF1=1;AC1=2;DP4=0,1,1,298;MQ=6;FQ=-282;PV4=1,1,0.25,0.28	99.6667
6	31280657	A	G	11.3	DP=965;VDB=5.226509e-01;RPB=-9.540383e-01;AF1=1;AC1=2;DP4=2,1,599,291;MQ=7;FQ=-282;PV4=1,0.47,1,0.26	99.6641
10	65169635	A	G	54	DP=605;VDB=8.272090e-05;RPB=1.994739e+00;AF1=1;AC1=2;DP4=0,2,14,577;MQ=1;FQ=-282;PV4=1,0.4,0.25,0.28	99.6627
17	68043234	A	G	222	DP=622;VDB=2.507749e-01;RPB=2.160105e+00;AF1=1;AC1=2;DP4=1,1,257,334;MQ=22;FQ=-282;PV4=1,1,0.49,1	99.6627
7	121441149	T	C	64	DP=625;VDB=4.337945e-01;RPB=3.002343e-01;AF1=1;AC1=2;DP4=1,1,60,530;MQ=1;FQ=-282;PV4=0.2,0.49,1,1	99.6622
1	157074552	A	G	49	DP=1257;VDB=7.789582e-02;RPB=1.722526e-01;AF1=1;AC1=2;DP4=2,2,344,835;MQ=7;FQ=-282;PV4=0.59,0.26,1,1	99.6619
18	61405050	A	G	23	DP=1256;VDB=4.868705e-01;RPB=6.926753e-01;AF1=1;AC1=2;DP4=1,3,438,741;MQ=1;FQ=-282;PV4=1,0.43,0.019,0.41	99.6619
11	18665429	T	C	222	DP=308;VDB=1.510666e-01;RPB=1.497205e+00;AF1=1;AC1=2;DP4=1,0,180,114;MQ=17;FQ=-282;PV4=1,1,1,1	99.661
12	62756173	T	C	26	DP=295;VDB=1.201405e-34;RPB=1.649861e+00;AF1=1;AC1=2;DP4=0,1,12,282;MQ=3;FQ=-282;PV4=1,0.45,1.5e-115,0.45	99.661
22	19792718	T	C	6.97	DP=305;VDB=4.482313e-03;RPB=-1.732061e+00;AF1=1;AC1=2;DP4=1,0,247,46;MQ=5;FQ=-282;PV4=1,1,1,0.24	99.6599
6	116258938	A	G	23	DP=610;VDB=5.241538e-01;RPB=5.533819e-01;AF1=1;AC1=2;DP4=0,2,234,351;MQ=7;FQ=-282;PV4=0.52,1,1.4e-11,1	99.6593
1	236484531	A	G	24	DP=348;VDB=9.153579e-16;RPB=-1.294612e+00;AF1=1;AC1=2;DP4=0,1,0,292;MQ=7;FQ=-282;PV4=1,1,0.00016,1	99.6587
6	35556161	A	G	14.2	DP=314;VDB=2.134345e-09;RPB=6.916420e-01;AF1=1;AC1=2;DP4=1,0,224,68;MQ=8;FQ=-282;PV4=1,0.35,1.1e-13,1	99.6587
1	206696218	T	C	70	DP=302;VDB=4.120374e-01;RPB=-1.660880e+00;AF1=1;AC1=2;DP4=0,1,6,285;MQ=7;FQ=-282;PV4=1,1,1,1	99.6575
7	133035782	A	G	222	DP=928;VDB=5.085531e-01;RPB=-6.020658e-01;AF1=1;AC1=2;DP4=1,2,189,681;MQ=22;FQ=-282;PV4=0.52,1,6.9e-07,1	99.6564
12	49595290	T	C	3.54	DP=304;VDB=4.214889e-01;RPB=-4.821201e-01;AF1=1;AC1=2;DP4=1,0,195,95;MQ=4;FQ=-282;PV4=1,1,0.36,0.23	99.6564
3	185417852	A	G	101	DP=2968;VDB=3.472750e-01;RPB=-1.302305e+00;AF1=1;AC1=2;DP4=1,8,1117,1487;MQ=11;FQ=-282;PV4=0.087,1,1,1	99.6556
18	61405132	T	C	73	DP=621;VDB=3.236524e-04;RPB=-5.642933e-01;AF1=1;AC1=2;DP4=0,2,42,536;MQ=1;FQ=-282;PV4=1,1,1,1	99.6552
6	31280655	A	G	13.2	DP=915;VDB=4.726487e-01;RPB=-6.196548e-01;AF1=1;AC1=2;DP4=2,1,573,290;MQ=7;FQ=-282;PV4=1,1,1,1	99.6536
12	63823192	T	C	131	DP=307;VDB=4.445590e-01;RPB=-1.082538e+00;AF1=1;AC1=2;DP4=0,1,224,63;MQ=13;FQ=-282;PV4=0.22,0.4,1,0.18	99.6528
1	114537397	T	C	24	DP=311;VDB=5.030611e-01;RPB=-4.360434e-01;AF1=1;AC1=2;DP4=0,1,0,285;MQ=7;FQ=-282;PV4=1,0.27,0.041,0.39	99.6503
9	118083281	T	C	64	DP=306;VDB=1.002200e-02;RPB=-1.732062e+00;AF1=1;AC1=2;DP4=0,1,33,251;MQ=3;FQ=-282;PV4=1,1,0.38,1	99.6491
9	118082836	A	G	4.76	DP=295;VDB=1.278600e-01;RPB=1.500307e+00;AF1=1;AC1=2;DP4=1,0,283,0;MQ=5;FQ=-282;PV4=1,1,1,1	99.6479
1	178411850	T	C	36	DP=287;VDB=8.213446e-23;RPB=1.329540e+00;AF1=1;AC1=2;DP4=0,1,2,281;MQ=2;FQ=-282;PV4=1,0.29,0.35,0.41	99.6479
1	157073826	T	C	11.3	DP=323;VDB=3.402089e-02;RPB=1.474095e+00;AF1=1;AC1=2;DP4=1,0,81,200;MQ=6;FQ=-282;PV4=0.29,0.21,1.4e-09,0.07	99.6454
1	182336006	T	C	222	DP=311;VDB=7.316089e-02;RPB=1.351254e+00;AF1=1;AC1=2;DP4=1,0,253,28;MQ=17;FQ=-282;PV4=1,1,1,1	99.6454
17	71621451	A	G	80	DP=329;VDB=1.049428e-02;RPB=-1.732062e+00;AF1=1;AC1=2;DP4=0,1,9,269;MQ=2;FQ=-282;PV4=1,1,1,1	99.6416
14	69885715	A	G	15.1	DP=1146;VDB=3.239698e-01;RPB=1.633616e+00;AF1=1;AC1=2;DP4=2,2,816,290;MQ=7;FQ=-282;PV4=0.28,1,0.16,1	99.6396
1	84244406	T	C	222	DP=587;VDB=5.246608e-01;RPB=1.680855e+00;AF1=1;AC1=2;DP4=2,0,410,143;MQ=20;FQ=-282;PV4=1,1,1,1	99.6396
8	75376761	A	G	128	DP=307;VDB=5.227419e-01;RPB=-8.066282e-01;AF1=1;AC1=2;DP4=1,0,276,0;MQ=18;FQ=-282;PV4=1,1,0.19,0.23	99.639
2	235882247	A	G	34	DP=320;VDB=4.566822e-01;RPB=-1.317873e+00;AF1=1;AC1=2;DP4=1,0,271,4;MQ=7;FQ=-282;PV4=1,1,1,0.22	99.6377
X	121203199	A	G	3.54	DP=303;VDB=4.792270e-01;RPB=-8.217814e-01;AF1=1;AC1=2;DP4=1,0,163,110;MQ=2;FQ=-282;PV4=1,0.12,0.36,0.11	99.635
5	130990148	A	G	13.2	DP=1145;VDB=4.173480e-01;RPB=2.086574e+00;AF1=1;AC1=2;DP4=4,0,698,389;MQ=5;FQ=-282;PV4=0.3,1,1,1	99.6334
X	46439828	T	C	35	DP=2427;VDB=3.500958e-03;RPB=-3.193001e+00;AF1=1;AC1=2;DP4=0,8,393,1781;MQ=3;FQ=-282;PV4=0.36,1,1,1	99.6334
10	125667672	A	G	54	DP=1857;VDB=2.291601e-01;RPB=2.845813e-01;AF1=1;AC1=2;DP4=2,4,195,1429;MQ=1;FQ=-282;PV4=0.16,0.4,0.32,1	99.6319
19	12559895	A	G	15.1	DP=279;VDB=4.875255e-01;RPB=1.052068e+00;AF1=1;AC1=2;DP4=1,0,158,111;MQ=6;FQ=-282;PV4=1,1,0.28,0.27	99.6296
X	49234207	A	G	120	DP=299;VDB=4.926400e-01;RPB=-1.732063e+00;AF1=1;AC1=2;DP4=0,1,32,235;MQ=12;FQ=-282;PV4=1,1,0.041,1	99.6269
6	31280898	T	C	67	DP=321;VDB=1.032090e-06;RPB=1.719137e+00;AF1=1;AC1=2;DP4=1,0,26,241;MQ=3;FQ=-282;PV4=0.1,1,0.49,1	99.6269
12	62756113	T	C	26	DP=273;VDB=3.050726e-35;RPB=-1.706211e+00;AF1=1;AC1=2;DP4=1,0,14,253;MQ=3;FQ=-282;PV4=0.056,0.025,7.5e-137,1.9e-06	99.6269
1	114536315	T	C	27	DP=844;VDB=4.827326e-01;RPB=-1.598008e-01;AF1=1;AC1=2;DP4=1,2,309,490;MQ=4;FQ=-282;PV4=1,0.073,2.6e-09,0.3	99.6259
3	101576880	T	C	116	DP=2510;VDB=3.276913e-01;RPB=-1.496980e+00;AF1=1;AC1=2;DP4=2,7,154,2243;MQ=8;FQ=-282;PV4=0.11,1,3.9e-08,1	99.6259
5	33162267	A	G	176	DP=327;VDB=4.000515e-01;RPB=1.342835e+00;AF1=1;AC1=2;DP4=1,0,251,15;MQ=15;FQ=-282;PV4=1,0.4,1,1	99.6255
6	31280901	T	C	67	DP=297;VDB=1.324802e-06;RPB=-9.146850e-01;AF1=1;AC1=2;DP4=1,0,25,241;MQ=3;FQ=-282;PV4=0.097,1,1,0.25	99.6255
X	92113622	A	G	65	DP=281;VDB=4.227683e-01;RPB=1.458579e+00;AF1=1;AC1=2;DP4=1,0,127,138;MQ=10;FQ=-282;PV4=0.48,0.26,0.00066,1	99.6241
6	116258969	T	C	10.4	DP=539;VDB=3.325531e-01;RPB=1.368084e+00;AF1=1;AC1=2;DP4=0,2,187,337;MQ=5;FQ=-282;PV4=0.54,1,4.2e-23,1	99.6198
X	92113718	T	C	159	DP=268;VDB=4.096523e-01;RPB=5.202776e-01;AF1=1;AC1=2;DP4=1,0,124,138;MQ=15;FQ=-282;PV4=0.48,1,0.2,0.22	99.6198
5	21883121	T	C	53	DP=270;VDB=5.171384e-01;RPB=1.467626e+00;AF1=1;AC1=2;DP4=1,0,117,144;MQ=9;FQ=-282;PV4=0.45,1,1,1	99.6183
19	12894205	T	C	19.1	DP=542;VDB=5.123635e-01;RPB=2.135888e+00;AF1=1;AC1=2;DP4=1,1,332,182;MQ=6;FQ=-282;PV4=1,1,1,1	99.6124
11	27889819	A	G	90	DP=267;VDB=2.971550e-01;RPB=5.324243e-01;AF1=1;AC1=2;DP4=1,0,208,48;MQ=11;FQ=-282;PV4=1,0.23,0.12,0.23	99.6109
1	84244360	T	C	177	DP=313;VDB=4.454915e-01;RPB=1.610278e+00;AF1=1;AC1=2;DP4=1,0,202,53;MQ=16;FQ=-282;PV4=1,1,1,1	99.6094
5	116052233	T	C	105	DP=1160;VDB=5.117002e-01;RPB=-2.298942e+00;AF1=1;AC1=2;DP4=0,4,227,791;MQ=8;FQ=-282;PV4=0.58,1,1,1	99.6086
3	101457214	A	G	17.1	DP=270;VDB=5.161351e-01;RPB=1.833950e-01;AF1=1;AC1=2;DP4=1,0,215,39;MQ=8;FQ=-282;PV4=1,0.33,9.6e-14,0.2	99.6078
4	134944475	T	C	10.4	DP=264;VDB=6.556668e-02;RPB=1.365274e+00;AF1=1;AC1=2;DP4=0,1,125,129;MQ=1;FQ=-282;PV4=1,0.48,1,1	99.6078
8	42342344	T	C	7.79	DP=262;VDB=1.754674e-01;RPB=-7.267877e-01;AF1=1;AC1=2;DP4=1,0,114,140;MQ=7;FQ=-282;PV4=0.45,0.28,6.4e-19,0.24	99.6078
2	130075132	A	G	66	DP=529;VDB=1.233056e-04;RPB=1.402128e+00;AF1=1;AC1=2;DP4=0,2,10,496;MQ=1;FQ=-282;PV4=1,1,1,0.08	99.6063
5	81892538	T	C	196	DP=263;VDB=4.766252e-01;RPB=1.377468e+00;AF1=1;AC1=2;DP4=1,0,190,63;MQ=16;FQ=-282;PV4=1,0.29,1,1	99.6063
17	61590525	T	C	15.1	DP=287;VDB=4.191960e-01;RPB=1.718426e+00;AF1=1;AC1=2;DP4=1,0,183,70;MQ=7;FQ=-282;PV4=1,1,1,1	99.6063
6	79953270	T	C	79	DP=518;VDB=3.467021e-21;RPB=5.053757e-01;AF1=1;AC1=2;DP4=0,2,23,482;MQ=3;FQ=-282;PV4=1,1,0.11,0.44	99.6055
5	43495740	T	C	65	DP=276;VDB=1.886310e-04;RPB=1.321298e+00;AF1=1;AC1=2;DP4=1,0,4,248;MQ=5;FQ=-282;PV4=0.02,1,0.00084,0.14	99.6047
9	12973381	T	C	5.45	DP=290;VDB=1.356097e-02;RPB=1.985370e-01;AF1=1;AC1=2;DP4=1,0,37,215;MQ=5;FQ=-282;PV4=0.15,0.3,6.8e-30,0.23	99.6047
X	33041526	T	C	222	DP=266;VDB=5.006297e-01;RPB=1.718372e+00;AF1=1;AC1=2;DP4=1,0,178,74;MQ=20;FQ=-282;PV4=1,1,1,1	99.6047
X	92460539	T	C	3.54	DP=533;VDB=9.724732e-12;RPB=3.900787e-01;AF1=1;AC1=2;DP4=2,0,401,103;MQ=5;FQ=-282;PV4=1,1,1,1	99.6047
7	20827534	T	C	40	DP=262;VDB=3.272310e-01;RPB=-1.608346e+00;AF1=1;AC1=2;DP4=0,1,2,249;MQ=8;FQ=-282;PV4=1,1,0.17,1	99.6032
6	79953273	T	C	84	DP=517;VDB=1.802415e-18;RPB=9.676137e-01;AF1=1;AC1=2;DP4=1,1,22,479;MQ=3;FQ=-282;PV4=0.089,1,0.32,0.45	99.6024
1	44122301	A	G	222	DP=257;VDB=5.034156e-01;RPB=1.676859e+00;AF1=1;AC1=2;DP4=1,0,84,166;MQ=25;FQ=-282;PV4=0.34,1,0.027,1	99.6016
7	32472297	T	C	43	DP=1103;VDB=6.231726e-04;RPB=4.336645e-03;AF1=1;AC1=2;DP4=2,2,224,772;MQ=2;FQ=-282;PV4=0.22,1,1,1	99.6
8	30117576	T	C	8.64	DP=505;VDB=5.183703e-01;RPB=-1.186669e+00;AF1=1;AC1=2;DP4=1,1,361,136;MQ=5;FQ=-282;PV4=0.47,0.48,1,1	99.5992
13	25097869	A	G	10.4	DP=257;VDB=2.595517e-01;RPB=1.690160e+00;AF1=1;AC1=2;DP4=1,0,202,45;MQ=5;FQ=-282;PV4=1,1,0.18,1	99.5968
6	73292950	A	G	108	DP=256;VDB=3.823094e-01;RPB=2.514288e-01;AF1=1;AC1=2;DP4=0,1,113,134;MQ=12;FQ=-282;PV4=1,0.21,3.7e-05,0.23	99.5968
1	157073699	A	G	12.3	DP=256;VDB=2.242653e-10;RPB=9.116132e-02;AF1=1;AC1=2;DP4=0,1,101,145;MQ=5;FQ=-282;PV4=1,1,0.18,0.44	99.5951
X	95499910	T	C	64	DP=257;VDB=3.504715e-01;RPB=1.380019e+00;AF1=1;AC1=2;DP4=1,0,122,123;MQ=8;FQ=-282;PV4=1,0.29,1,1	99.5935
12	118246887	A	G	22	DP=267;VDB=8.429394e-10;RPB=1.703787e+00;AF1=1;AC1=2;DP4=1,0,14,230;MQ=7;FQ=-282;PV4=0.061,0.44,6.8e-17,1	99.5918
3	142827487	A	G	26	DP=2211;VDB=2.464235e-01;RPB=-3.885224e+00;AF1=1;AC1=2;DP4=0,8,827,1119;MQ=6;FQ=-282;PV4=0.024,1,1,1	99.5906
2	131627138	A	G	4.76	DP=1731;VDB=3.315880e-02;RPB=3.549346e+00;AF1=1;AC1=2;DP4=5,2,962,739;MQ=1;FQ=-282;PV4=0.71,0.16,4e-07,0.049	99.5902
14	63601697	T	C	69	DP=273;VDB=1.406087e-01;RPB=-4.969040e-01;AF1=1;AC1=2;DP4=1,0,60,183;MQ=9;FQ=-282;PV4=0.25,1,1,0.27	99.5902
17	29021393	T	C	222	DP=518;VDB=3.443216e-01;RPB=2.278313e+00;AF1=1;AC1=2;DP4=2,0,344,141;MQ=21;FQ=-282;PV4=1,1,1,1	99.5893
4	110251970	A	G	15.1	DP=764;VDB=2.808116e-01;RPB=-1.300416e+00;AF1=1;AC1=2;DP4=1,2,218,509;MQ=3;FQ=-282;PV4=1,1,0.0032,1	99.589
12	118246569	T	C	5.45	DP=271;VDB=1.411455e-04;RPB=1.090560e+00;AF1=1;AC1=2;DP4=1,0,191,51;MQ=6;FQ=-282;PV4=1,1,1,1	99.5885
13	25096954	T	C	69	DP=250;VDB=4.610766e-01;RPB=-1.375673e+00;AF1=1;AC1=2;DP4=0,1,133,109;MQ=11;FQ=-282;PV4=0.45,1,1,1	99.5885
1	52772288	T	C	23	DP=743;VDB=2.903772e-01;RPB=4.896284e-01;AF1=1;AC1=2;DP4=1,2,476,245;MQ=7;FQ=-282;PV4=0.27,1,0.0049,1	99.5856
MT	15326	A	G	222	DP=7909;VDB=3.496163e-01;RPB=5.301806e+00;AF1=1;AC1=2;DP4=26,5,4601,2822;MQ=32;FQ=-282;PV4=0.014,1,1,1	99.5841
1	84244354	A	G	169	DP=277;VDB=2.927295e-01;RPB=1.587727e+00;AF1=1;AC1=2;DP4=1,0,190,49;MQ=15;FQ=-282;PV4=1,0.47,1,1	99.5833
7	66423609	A	G	222	DP=522;VDB=2.898991e-01;RPB=-1.128767e+00;AF1=1;AC1=2;DP4=0,2,210,267;MQ=20;FQ=-282;PV4=0.51,1,0.16,1	99.5825
1	58999953	A	G	4.12	DP=248;VDB=7.201827e-02;RPB=-4.420754e-01;AF1=1;AC1=2;DP4=0,1,133,105;MQ=2;FQ=-282;PV4=0.44,0.23,0.31,0.28	99.5816
6	116258984	T	C	25	DP=502;VDB=5.246176e-01;RPB=5.411988e-01;AF1=1;AC1=2;DP4=0,2,143,333;MQ=5;FQ=-282;PV4=1,1,1.1e-29,0.21	99.5816
MT	15380	A	G	222	DP=7871;VDB=2.866792e-01;RPB=4.637115e+00;AF1=1;AC1=2;DP4=24,7,4893,2394;MQ=34;FQ=-282;PV4=0.26,1,0.14,1	99.5764
1	15828485	A	G	4.12	DP=483;VDB=2.014694e-01;RPB=1.324757e-01;AF1=1;AC1=2;DP4=1,1,92,378;MQ=3;FQ=-282;PV4=0.36,0.41,0.096,0.18	99.5763
5	115513266	T	C	77	DP=241;VDB=4.066712e-01;RPB=-1.042176e+00;AF1=1;AC1=2;DP4=0,1,114,121;MQ=8;FQ=-282;PV4=1,1,1,1	99.5763
6	108005400	T	C	44	DP=527;VDB=1.799313e-02;RPB=-1.236465e+00;AF1=1;AC1=2;DP4=0,2,7,462;MQ=1;FQ=-282;PV4=1,1,0.13,1	99.5754
9	12972992	A	G	222	DP=1022;VDB=3.282978e-01;RPB=3.242411e-01;AF1=1;AC1=2;DP4=3,1,367,568;MQ=22;FQ=-282;PV4=0.31,1,1,1	99.574
9	86375312	A	G	26	DP=1046;VDB=4.541160e-02;RPB=5.237740e-01;AF1=1;AC1=2;DP4=0,4,279,656;MQ=1;FQ=-282;PV4=0.32,0.089,0.44,0.46	99.574
1	114536442	A	G	7.79	DP=1022;VDB=5.198439e-01;RPB=1.111148e+00;AF1=1;AC1=2;DP4=4,0,523,409;MQ=6;FQ=-282;PV4=0.14,1,3.3e-05,1	99.5726
22	22988422	T	C	7.79	DP=237;VDB=4.271724e-03;RPB=1.463298e+00;AF1=1;AC1=2;DP4=1,0,137,94;MQ=5;FQ=-282;PV4=1,1,1,1	99.569
13	81690108	T	C	8.64	DP=3148;VDB=4.081803e-06;RPB=3.258248e+00;AF1=1;AC1=2;DP4=10,2,1307,1463;MQ=6;FQ=-282;PV4=0.017,1,0.1,1	99.5687
8	81521916	A	G	44	DP=243;VDB=1.464365e-02;RPB=-1.732067e+00;AF1=1;AC1=2;DP4=0,1,45,185;MQ=5;FQ=-282;PV4=1,1,1,1	99.5671
8	42342402	T	C	24	DP=240;VDB=3.854172e-01;RPB=1.340469e+00;AF1=1;AC1=2;DP4=0,1,44,185;MQ=8;FQ=-282;PV4=1,1,5.7e-15,0.26	99.5652
1	100393263	A	G	222	DP=237;VDB=4.027730e-01;RPB=-1.384141e+00;AF1=1;AC1=2;DP4=0,1,125,103;MQ=22;FQ=-282;PV4=0.45,1,1,1	99.5633
1	27207004	T	C	10.4	DP=473;VDB=4.838141e-02;RPB=-2.810905e-01;AF1=1;AC1=2;DP4=1,1,399,57;MQ=6;FQ=-282;PV4=0.24,0.39,2.6e-41,0.28	99.5633
7	54419632	A	G	15.1	DP=237;VDB=1.553155e-01;RPB=1.428196e+00;AF1=1;AC1=2;DP4=0,1,1,226;MQ=1;FQ=-282;PV4=1,1,1,1	99.5614
19	39943284	T	C	222	DP=464;VDB=1.486028e-01;RPB=1.640172e-01;AF1=1;AC1=2;DP4=1,1,219,235;MQ=34;FQ=-282;PV4=1,0.45,1,1	99.5614
15	59768869	T	C	13.2	DP=1877;VDB=4.174199e-01;RPB=4.013573e+00;AF1=1;AC1=2;DP4=8,0,1337,474;MQ=6;FQ=-282;PV4=0.12,1,1,1	99.5602
8	70104176	T	C	65	DP=239;VDB=8.300074e-07;RPB=-7.495695e-01;AF1=1;AC1=2;DP4=0,1,6,220;MQ=2;FQ=-282;PV4=1,1,1,1	99.5595
21	44047051	T	C	5.45	DP=239;VDB=6.574552e-03;RPB=2.975799e-01;AF1=1;AC1=2;DP4=0,1,55,171;MQ=3;FQ=-282;PV4=1,0.25,0.49,0.3	99.5595
4	87892756	T	C	119	DP=490;VDB=2.904041e-01;RPB=-2.156539e+00;AF1=1;AC1=2;DP4=1,1,312,138;MQ=12;FQ=-282;PV4=0.52,1,4.5e-07,1	99.5575
14	69885514	T	C	62	DP=1661;VDB=3.938584e-01;RPB=-1.231169e+00;AF1=1;AC1=2;DP4=3,4,506,1065;MQ=9;FQ=-282;PV4=0.69,1,1,0.4	99.5564
8	75376753	T	C	98	DP=245;VDB=3.899979e-02;RPB=1.685879e+00;AF1=1;AC1=2;DP4=1,0,224,0;MQ=17;FQ=-282;PV4=1,1,0.16,1	99.5556
5	179082966	T	C	210	DP=474;VDB=4.169370e-01;RPB=1.556541e-01;AF1=1;AC1=2;DP4=1,1,125,322;MQ=17;FQ=-282;PV4=0.48,0.25,8.9e-05,0.13	99.5546
X	95499838	A	G	37	DP=237;VDB=1.707513e-01;RPB=1.067078e+00;AF1=1;AC1=2;DP4=1,0,163,60;MQ=8;FQ=-282;PV4=1,1,1,1	99.5536
14	53991219	T	C	222	DP=282;VDB=2.294743e-01;RPB=-4.639468e-02;AF1=1;AC1=2;DP4=0,1,78,145;MQ=22;FQ=-282;PV4=1,0.48,0.0084,0.26	99.5536
19	53004782	A	G	64	DP=238;VDB=1.434114e-01;RPB=5.669999e-01;AF1=1;AC1=2;DP4=1,0,114,108;MQ=7;FQ=-282;PV4=1,0.21,0.22,0.23	99.5516
7	121441130	A	G	47	DP=758;VDB=2.183184e-02;RPB=-8.093129e-01;AF1=1;AC1=2;DP4=1,2,127,537;MQ=1;FQ=-282;PV4=0.47,0.46,1,1	99.5502
9	33625304	A	G	222	DP=226;VDB=2.882015e-01;RPB=7.802110e-02;AF1=1;AC1=2;DP4=0,1,9,212;MQ=32;FQ=-282;PV4=1,0.28,0.19,0.24	99.5495
6	73292882	A	G	28	DP=239;VDB=4.437364e-01;RPB=7.837414e-03;AF1=1;AC1=2;DP4=1,0,128,92;MQ=7;FQ=-282;PV4=1,0.23,9.1e-11,0.22	99.5475
6	89721372	T	C	222	DP=227;VDB=2.354826e-01;RPB=-1.230474e+00;AF1=1;AC1=2;DP4=1,0,160,60;MQ=21;FQ=-282;PV4=1,1,0.035,1	99.5475
8	56073255	T	C	179	DP=239;VDB=3.541192e-14;RPB=-2.272850e-01;AF1=1;AC1=2;DP4=0,1,8,212;MQ=15;FQ=-282;PV4=1,0.36,1,1	99.5475
13	51461153	A	G	27	DP=230;VDB=1.724584e-04;RPB=-6.564462e-01;AF1=1;AC1=2;DP4=0,1,11,207;MQ=2;FQ=-282;PV4=1,0.39,1.1e-39,0.21	99.5434
5	56504730	A	G	5.45	DP=262;VDB=2.327214e-01;RPB=-5.140843e-01;AF1=1;AC1=2;DP4=0,1,216,2;MQ=7;FQ=-282;PV4=0.014,0.25,0.48,0.19	99.5434
10	92216484	T	C	58	DP=450;VDB=4.663703e-01;RPB=3.627854e-01;AF1=1;AC1=2;DP4=1,1,296,138;MQ=10;FQ=-282;PV4=0.54,1,0.0006,0.49	99.5413
4	87892418	T	C	183	DP=922;VDB=2.046097e-01;RPB=-5.574096e-01;AF1=1;AC1=2;DP4=2,2,404,462;MQ=15;FQ=-282;PV4=1,1,1,1	99.5402
19	23827510	T	C	10.4	DP=677;VDB=4.896924e-01;RPB=5.867923e-01;AF1=1;AC1=2;DP4=2,1,360,289;MQ=6;FQ=-282;PV4=1,1,0.23,1	99.5399
11	18665358	A	G	142	DP=228;VDB=3.672241e-01;RPB=1.668214e+00;AF1=1;AC1=2;DP4=1,0,115,101;MQ=12;FQ=-282;PV4=1,1,0.43,1	99.5392
12	12851303	A	G	39	DP=225;VDB=1.080362e-15;RPB=1.700142e+00;AF1=1;AC1=2;DP4=0,1,31,185;MQ=5;FQ=-282;PV4=1,0.25,0.0022,0.033	99.5392
12	16989187	T	C	10.4	DP=224;VDB=1.420171e-01;RPB=1.301047e+00;AF1=1;AC1=2;DP4=1,0,146,70;MQ=6;FQ=-282;PV4=1,0.23,0.22,1	99.5392
6	79437016	T	C	6.97	DP=477;VDB=9.684510e-02;RPB=2.980278e-01;AF1=1;AC1=2;DP4=1,1,194,236;MQ=4;FQ=-282;PV4=1,1,1,1	99.537
6	5973623	A	G	71	DP=255;VDB=2.560288e-06;RPB=7.169963e-01;AF1=1;AC1=2;DP4=0,1,13,201;MQ=1;FQ=-282;PV4=1,1,0.17,0.13	99.5349
2	203191117	T	C	12.3	DP=1104;VDB=5.245040e-01;RPB=3.021591e-01;AF1=1;AC1=2;DP4=2,3,759,307;MQ=7;FQ=-282;PV4=0.15,0.4,0.00011,0.15	99.5331
8	30117536	A	G	3.54	DP=227;VDB=5.168831e-06;RPB=-1.650752e+00;AF1=1;AC1=2;DP4=0,1,207,5;MQ=5;FQ=-282;PV4=0.028,1,0.31,0.17	99.5305
X	42098990	T	C	63	DP=661;VDB=4.467856e-01;RPB=8.416043e-01;AF1=1;AC1=2;DP4=1,2,269,354;MQ=8;FQ=-282;PV4=1,1,0.2,1	99.5208
3	32635576	T	C	81	DP=234;VDB=3.579596e-08;RPB=1.282399e+00;AF1=1;AC1=2;DP4=0,1,8,199;MQ=4;FQ=-282;PV4=1,0.29,0.37,0.11	99.5192
13	25097852	A	G	7.79	DP=219;VDB=1.039196e-02;RPB=1.547986e+00;AF1=1;AC1=2;DP4=1,0,152,54;MQ=5;FQ=-282;PV4=1,0.39,0.12,1	99.5169
2	235882233	A	G	28	DP=222;VDB=5.026817e-01;RPB=1.412563e+00;AF1=1;AC1=2;DP4=1,0,200,5;MQ=7;FQ=-282;PV4=1,1,1,1	99.5146
6	73292844	A	G	75	DP=226;VDB=1.900157e-01;RPB=1.631174e+00;AF1=1;AC1=2;DP4=1,0,128,77;MQ=10;FQ=-282;PV4=1,0.49,9.1e-07,1	99.5146
17	29021336	T	C	183	DP=211;VDB=2.529982e-01;RPB=1.143503e+00;AF1=1;AC1=2;DP4=1,0,202,3;MQ=18;FQ=-282;PV4=1,1,1,1	99.5146
8	144995280	T	C	171	DP=217;VDB=3.073258e-01;RPB=1.411005e+00;AF1=1;AC1=2;DP4=1,0,96,108;MQ=17;FQ=-282;PV4=0.47,1,0.16,1	99.5122
X	74583502	A	G	20	DP=214;VDB=1.321482e-01;RPB=-1.476101e+00;AF1=1;AC1=2;DP4=0,1,0,202;MQ=7;FQ=-282;PV4=1,1,3.4e-05,1	99.5074
X	92460354	A	G	4.12	DP=214;VDB=3.364260e-01;RPB=6.228633e-01;AF1=1;AC1=2;DP4=0,1,76,126;MQ=6;FQ=-282;PV4=1,1,1,0.29	99.5074
8	144995437	T	C	120	DP=215;VDB=5.207681e-01;RPB=4.692805e-01;AF1=1;AC1=2;DP4=0,1,97,105;MQ=11;FQ=-282;PV4=1,1,1,0.24	99.5074
9	86375324	T	C	33	DP=1008;VDB=2.171053e-02;RPB=-1.274736e+00;AF1=1;AC1=2;DP4=0,4,201,607;MQ=1;FQ=-282;PV4=0.58,0.32,0.22,1	99.5074
14	25267056	T	C	14.2	DP=249;VDB=3.378363e-02;RPB=2.815683e-01;AF1=1;AC1=2;DP4=1,0,125,77;MQ=6;FQ=-282;PV4=1,0.37,0.4,0.13	99.5074
10	32188539	T	C	25	DP=637;VDB=5.231108e-01;RPB=-1.223147e-01;AF1=1;AC1=2;DP4=1,2,70,533;MQ=6;FQ=-282;PV4=0.31,1,1,1	99.505
17	75779186	T	C	18.1	DP=306;VDB=2.172608e-30;RPB=8.574614e-01;AF1=1;AC1=2;DP4=0,1,0,201;MQ=10;FQ=-282;PV4=1,0.0042,9.3e-07,0.21	99.505
13	81690208	A	G	23	DP=3395;VDB=3.467635e-05;RPB=4.748921e+00;AF1=1;AC1=2;DP4=14,1,2581,431;MQ=7;FQ=-282;PV4=0.71,1,0.0077,1	99.5045
6	5973564	T	C	29	DP=622;VDB=2.484897e-02;RPB=8.647795e-01;AF1=1;AC1=2;DP4=1,2,202,395;MQ=2;FQ=-282;PV4=1,1,1,0.32	99.5
7	105530396	T	C	151	DP=212;VDB=2.706134e-02;RPB=-1.351017e+00;AF1=1;AC1=2;DP4=0,1,126,73;MQ=15;FQ=-282;PV4=0.37,0.32,0.001,1	99.5
X	150231294	A	G	94	DP=214;VDB=2.876323e-01;RPB=-1.401325e+00;AF1=1;AC1=2;DP4=0,1,99,99;MQ=10;FQ=-282;PV4=1,1,0.48,1	99.4975
22	42776461	T	C	32	DP=206;VDB=5.224181e-01;RPB=1.119724e+00;AF1=1;AC1=2;DP4=1,0,182,15;MQ=7;FQ=-282;PV4=1,1,1,1	99.4949
4	90838645	T	C	138	DP=444;VDB=3.926546e-01;RPB=2.832340e-01;AF1=1;AC1=2;DP4=2,0,110,282;MQ=11;FQ=-282;PV4=0.08,1,1,0.17	99.4924
X	74583507	T	C	28	DP=199;VDB=6.286617e-02;RPB=-1.430071e+00;AF1=1;AC1=2;DP4=0,1,0,194;MQ=7;FQ=-282;PV4=1,1,1,1	99.4872
9	12973293	A	G	9.51	DP=626;VDB=3.317938e-01;RPB=1.831915e+00;AF1=1;AC1=2;DP4=2,1,190,391;MQ=3;FQ=-282;PV4=0.25,1,1,1	99.4863
1	234357049	T	C	54	DP=199;VDB=2.535213e-02;RPB=1.410658e+00;AF1=1;AC1=2;DP4=1,0,60,133;MQ=9;FQ=-282;PV4=0.31,0.14,0.034,0.46	99.4845
5	56504716	A	G	4.12	DP=203;VDB=7.730340e-03;RPB=-1.552585e+00;AF1=1;AC1=2;DP4=1,0,189,3;MQ=6;FQ=-282;PV4=1,1,1,1	99.4819
6	73292378	T	C	222	DP=201;VDB=5.232046e-01;RPB=-6.371878e-01;AF1=1;AC1=2;DP4=1,0,90,102;MQ=22;FQ=-282;PV4=0.47,1,1,0.24	99.4819
14	44120559	T	C	177	DP=217;VDB=3.995790e-01;RPB=-1.642329e+00;AF1=1;AC1=2;DP4=0,1,93,99;MQ=16;FQ=-282;PV4=1,1,1,1	99.4819
2	216610619	A	G	4.76	DP=199;VDB=4.426098e-01;RPB=9.340507e-01;AF1=1;AC1=2;DP4=0,1,90,100;MQ=1;FQ=-282;PV4=1,1,1,0.25	99.4764
1	27207086	A	G	14.2	DP=596;VDB=8.838527e-02;RPB=1.243440e+00;AF1=1;AC1=2;DP4=1,2,222,347;MQ=6;FQ=-282;PV4=1,0.38,1.4e-06,1	99.4755
5	77785204	T	C	65	DP=222;VDB=5.877572e-05;RPB=-1.258033e+00;AF1=1;AC1=2;DP4=0,1,10,179;MQ=1;FQ=-282;PV4=1,0.36,1e-06,1	99.4737
1	202767269	A	G	7.79	DP=410;VDB=1.850198e-01;RPB=-1.032224e+00;AF1=1;AC1=2;DP4=1,1,187,190;MQ=7;FQ=-282;PV4=1,0.32,6.5e-24,1	99.4723
2	183071834	A	G	10.4	DP=413;VDB=5.117323e-01;RPB=1.090468e+00;AF1=1;AC1=2;DP4=2,0,376,1;MQ=5;FQ=-282;PV4=1,1,0.2,1	99.4723
1	217850648	A	G	66	DP=197;VDB=2.556216e-21;RPB=-1.732075e+00;AF1=1;AC1=2;DP4=1,0,5,183;MQ=5;FQ=-282;PV4=0.032,1,1,1	99.4709
6	116259041	A	G	6.19	DP=387;VDB=4.886371e-01;RPB=-2.238624e-01;AF1=1;AC1=2;DP4=1,1,69,307;MQ=5;FQ=-282;PV4=0.34,0.28,1.7e-46,0.32	99.4709
2	138288537	T	C	93	DP=196;VDB=4.672170e-01;RPB=-7.056602e-01;AF1=1;AC1=2;DP4=0,1,109,79;MQ=10;FQ=-282;PV4=0.42,0.21,0.27,0.27	99.4709
Y	18148834	T	C	41	DP=393;VDB=4.208793e-02;RPB=6.650985e-01;AF1=1;AC1=2;DP4=2,0,85,291;MQ=0;FQ=-282;PV4=0.053,1,1,1	99.4709
5	76376920	T	C	113	DP=199;VDB=4.251839e-01;RPB=4.975110e-01;AF1=1;AC1=2;DP4=1,0,107,80;MQ=11;FQ=-282;PV4=1,0.14,1,0.23	99.4681
13	78910277	A	G	3.54	DP=205;VDB=5.500147e-04;RPB=-1.732076e+00;AF1=1;AC1=2;DP4=0,1,92,94;MQ=2;FQ=-282;PV4=1,1,1,1	99.4652
8	74603429	T	C	222	DP=408;VDB=1.890458e-01;RPB=-1.147695e-01;AF1=1;AC1=2;DP4=1,1,173,199;MQ=32;FQ=-282;PV4=1,1,1,1	99.4652
3	32259695	A	G	23	DP=1159;VDB=2.514964e-01;RPB=3.241584e-02;AF1=1;AC1=2;DP4=3,3,519,590;MQ=7;FQ=-282;PV4=1,1,1,1	99.4619
7	64434281	T	C	15.1	DP=190;VDB=1.062877e-01;RPB=-1.713249e+00;AF1=1;AC1=2;DP4=0,1,71,112;MQ=7;FQ=-282;PV4=1,1,1,1	99.4565
15	90634866	A	G	6.97	DP=186;VDB=2.784601e-01;RPB=1.542779e+00;AF1=1;AC1=2;DP4=1,0,179,3;MQ=6;FQ=-282;PV4=1,1,0.29,1	99.4536
3	138102263	A	G	11.3	DP=368;VDB=5.082185e-01;RPB=8.745858e-01;AF1=1;AC1=2;DP4=1,1,177,187;MQ=5;FQ=-282;PV4=1,0.5,0.26,0.2	99.4536
8	93957622	A	G	64	DP=385;VDB=3.194289e-01;RPB=-8.477786e-01;AF1=1;AC1=2;DP4=1,1,26,338;MQ=8;FQ=-282;PV4=0.14,0.48,0.077,1	99.4536
9	22012293	A	G	42	DP=386;VDB=1.847907e-01;RPB=-7.606550e-01;AF1=1;AC1=2;DP4=1,1,83,281;MQ=2;FQ=-282;PV4=0.41,1,5.8e-41,1	99.4536
9	107169615	A	G	18.1	DP=194;VDB=1.302507e-04;RPB=-1.391340e+00;AF1=1;AC1=2;DP4=1,0,168,14;MQ=6;FQ=-282;PV4=1,1,1,1	99.4536
13	25097562	T	C	12.3	DP=400;VDB=6.767790e-02;RPB=7.539533e-01;AF1=1;AC1=2;DP4=1,1,222,142;MQ=5;FQ=-282;PV4=1,0.44,1,1	99.4536
X	49234159	T	C	222	DP=580;VDB=5.097699e-01;RPB=-2.804048e+00;AF1=1;AC1=2;DP4=0,3,158,386;MQ=17;FQ=-282;PV4=0.56,1,1,1	99.4516
2	26028373	T	C	222	DP=1505;VDB=3.869072e-01;RPB=-1.935623e+00;AF1=1;AC1=2;DP4=1,7,301,1140;MQ=18;FQ=-282;PV4=1,1,0.3,1	99.4479
1	178411822	A	G	36	DP=366;VDB=1.568106e-10;RPB=-1.223061e+00;AF1=1;AC1=2;DP4=0,2,2,358;MQ=2;FQ=-282;PV4=1,0.067,1,0.29	99.4475
14	63601573	T	C	81	DP=208;VDB=1.182432e-01;RPB=7.942675e-01;AF1=1;AC1=2;DP4=1,0,148,32;MQ=10;FQ=-282;PV4=1,1,1,1	99.4475
19	12894301	A	G	58	DP=207;VDB=5.266674e-05;RPB=1.058492e+00;AF1=1;AC1=2;DP4=1,0,8,171;MQ=3;FQ=-282;PV4=0.05,1,2.3e-26,0.12	99.4444
8	144995333	A	G	196	DP=195;VDB=4.111187e-01;RPB=1.286963e+00;AF1=1;AC1=2;DP4=1,0,87,91;MQ=17;FQ=-282;PV4=0.49,0.21,1,1	99.4413
1	209267986	T	C	66	DP=373;VDB=5.246492e-01;RPB=-6.406414e-01;AF1=1;AC1=2;DP4=0,2,11,345;MQ=1;FQ=-282;PV4=1,1,0.0058,1	99.4413
4	87893433	A	G	197	DP=383;VDB=3.726673e-01;RPB=2.408170e+00;AF1=1;AC1=2;DP4=2,0,198,156;MQ=15;FQ=-282;PV4=0.51,1,0.13,1	99.4382
1	100393151	T	C	138	DP=188;VDB=5.147011e-01;RPB=7.395390e-01;AF1=1;AC1=2;DP4=1,0,82,95;MQ=13;FQ=-282;PV4=0.47,1,1,1	99.4382
5	108785488	T	C	54	DP=474;VDB=5.092914e-01;RPB=-1.362309e-01;AF1=1;AC1=2;DP4=0,1,18,159;MQ=0;FQ=-282;PV4=1,2.9e-05,1,0.35	99.4382
17	21260052	A	G	31	DP=385;VDB=1.697523e-01;RPB=1.761990e-01;AF1=1;AC1=2;DP4=0,2,54,299;MQ=4;FQ=-282;PV4=1,1,0.28,1	99.4366
2	189923796	A	G	152	DP=385;VDB=1.774516e-01;RPB=2.193850e+00;AF1=1;AC1=2;DP4=2,0,187,166;MQ=13;FQ=-282;PV4=0.5,1,1,1	99.4366
7	105530379	T	C	153	DP=185;VDB=3.391802e-01;RPB=-1.007933e+00;AF1=1;AC1=2;DP4=0,1,119,57;MQ=16;FQ=-282;PV4=0.33,0.17,0.0015,0.21	99.435
3	52193577	A	G	15.1	DP=586;VDB=1.534400e-02;RPB=2.986714e+00;AF1=1;AC1=2;DP4=0,3,5,519;MQ=1;FQ=-282;PV4=1,0.32,0.37,1	99.4307
12	110461247	A	G	6.19	DP=370;VDB=5.121942e-01;RPB=1.254458e+00;AF1=1;AC1=2;DP4=1,1,132,217;MQ=4;FQ=-282;PV4=1,0.48,5.5e-12,1	99.4302
10	118932889	A	G	43	DP=371;VDB=4.117160e-01;RPB=-4.730818e-01;AF1=1;AC1=2;DP4=0,2,63,285;MQ=2;FQ=-282;PV4=1,1,1,1	99.4286
13	78910170	A	G	8.64	DP=182;VDB=4.883092e-01;RPB=1.712284e+00;AF1=1;AC1=2;DP4=1,0,127,47;MQ=5;FQ=-282;PV4=1,1,1,1	99.4286
7	131754080	A	G	89	DP=211;VDB=4.637366e-03;RPB=8.610907e-01;AF1=1;AC1=2;DP4=0,1,23,151;MQ=7;FQ=-282;PV4=1,1,0.26,0.27	99.4286
19	14070610	T	C	15.1	DP=372;VDB=5.244857e-01;RPB=-1.046770e+00;AF1=1;AC1=2;DP4=1,1,212,134;MQ=5;FQ=-282;PV4=1,1,1.9e-11,1	99.4253
1	96679194	T	C	10.4	DP=1516;VDB=4.735337e-01;RPB=-1.110718e+00;AF1=1;AC1=2;DP4=2,6,252,1129;MQ=4;FQ=-282;PV4=0.64,1,0.11,1	99.424
X	74173995	A	G	222	DP=193;VDB=3.287498e-02;RPB=-1.591911e+00;AF1=1;AC1=2;DP4=0,1,104,68;MQ=21;FQ=-282;PV4=0.4,1,0.32,1	99.422
19	14070629	A	G	31	DP=382;VDB=2.270652e-01;RPB=6.713483e-01;AF1=1;AC1=2;DP4=0,2,203,133;MQ=5;FQ=-282;PV4=0.16,0.28,0.0017,1	99.4083
14	69885660	T	C	5.45	DP=526;VDB=2.210750e-01;RPB=-2.216287e+00;AF1=1;AC1=2;DP4=1,2,393,109;MQ=6;FQ=-282;PV4=0.12,1,1,0.31	99.4059
3	32259588	T	C	14.2	DP=705;VDB=6.556869e-02;RPB=1.074317e+00;AF1=1;AC1=2;DP4=4,0,603,66;MQ=5;FQ=-282;PV4=1,0.28,1,1	99.4056
X	74583135	T	C	15.1	DP=525;VDB=1.991335e-01;RPB=-2.091650e-01;AF1=1;AC1=2;DP4=1,2,230,270;MQ=7;FQ=-282;PV4=1,1,2.7e-12,1	99.4036
7	104669344	T	C	40	DP=177;VDB=4.536256e-01;RPB=1.512281e+00;AF1=1;AC1=2;DP4=1,0,93,73;MQ=8;FQ=-282;PV4=1,1,1,1	99.4012
14	18999365	T	C	7.79	DP=173;VDB=2.322561e-02;RPB=1.711338e+00;AF1=1;AC1=2;DP4=0,1,1,165;MQ=1;FQ=-282;PV4=1,1,1,1	99.4012
13	51461243	T	C	10.4	DP=167;VDB=3.030908e-01;RPB=-1.669477e-01;AF1=1;AC1=2;DP4=0,1,1,164;MQ=5;FQ=-282;PV4=1,0.25,1,0.41	99.3976
17	32227947	A	G	222	DP=168;VDB=5.227326e-01;RPB=4.303963e-01;AF1=1;AC1=2;DP4=0,1,95,69;MQ=24;FQ=-282;PV4=0.42,0.22,0.47,0.22	99.3939
7	45720294	T	C	222	DP=182;VDB=1.132690e-03;RPB=1.626468e+00;AF1=1;AC1=2;DP4=1,0,79,84;MQ=34;FQ=-282;PV4=0.49,0.17,0.19,1	99.3902
1	15807492	T	C	222	DP=339;VDB=4.607313e-01;RPB=4.853879e-01;AF1=1;AC1=2;DP4=1,1,141,183;MQ=20;FQ=-282;PV4=1,0.35,0.0011,0.14	99.3865
13	98640920	T	C	6.97	DP=169;VDB=5.564968e-06;RPB=-4.356774e-01;AF1=1;AC1=2;DP4=0,1,70,92;MQ=1;FQ=-282;PV4=1,0.4,1,0.25	99.3865
17	61590637	T	C	7.79	DP=202;VDB=5.193099e-01;RPB=1.470956e+00;AF1=1;AC1=2;DP4=1,0,28,134;MQ=4;FQ=-282;PV4=0.18,1,0.47,1	99.3865
12	4099067	A	G	14.2	DP=681;VDB=1.078436e-01;RPB=2.896566e+00;AF1=1;AC1=2;DP4=3,1,457,189;MQ=7;FQ=-282;PV4=1,1,1,1	99.3846
6	116258900	A	G	40	DP=676;VDB=3.212533e-01;RPB=-6.263207e-01;AF1=1;AC1=2;DP4=3,1,223,423;MQ=9;FQ=-282;PV4=0.12,1,2e-17,0.14	99.3846
18	62442765	A	G	38	DP=177;VDB=7.401113e-29;RPB=1.582398e+00;AF1=1;AC1=2;DP4=0,1,30,131;MQ=1;FQ=-282;PV4=1,0.37,1,1	99.3827
X	39787500	T	C	68	DP=6917;VDB=5.202124e-01;RPB=7.120934e+00;AF1=1;AC1=2;DP4=41,0,6467,121;MQ=10;FQ=-282;PV4=1,1,0.42,1	99.3815
X	74376278	A	G	36	DP=498;VDB=5.178161e-01;RPB=-9.565299e-01;AF1=1;AC1=2;DP4=0,3,129,352;MQ=1;FQ=-282;PV4=0.57,1,1,1	99.3802
12	49595222	A	G	17.1	DP=170;VDB=2.718802e-01;RPB=1.516918e+00;AF1=1;AC1=2;DP4=1,0,136,24;MQ=6;FQ=-282;PV4=1,0.34,1,1	99.3789
3	101457675	A	G	55	DP=177;VDB=6.485748e-02;RPB=1.086587e+00;AF1=1;AC1=2;DP4=0,1,20,140;MQ=6;FQ=-282;PV4=1,1,0.37,0.21	99.3789
9	19027745	A	G	120	DP=168;VDB=5.169128e-01;RPB=1.172653e+00;AF1=1;AC1=2;DP4=1,0,78,82;MQ=11;FQ=-282;PV4=0.49,0.14,0.46,1	99.3789
19	12643292	A	G	25	DP=331;VDB=6.638294e-23;RPB=1.268842e+00;AF1=1;AC1=2;DP4=2,0,294,24;MQ=7;FQ=-282;PV4=1,0.085,1,0.18	99.375
4	110252058	T	C	43	DP=166;VDB=1.230326e-01;RPB=-1.427064e+00;AF1=1;AC1=2;DP4=0,1,4,154;MQ=3;FQ=-282;PV4=1,1,1,1	99.3711
X	39788155	T	C	157	DP=1058;VDB=4.058661e-01;RPB=-3.859179e+00;AF1=1;AC1=2;DP4=0,5,70,711;MQ=15;FQ=-282;PV4=1,1,1,1	99.3639
14	35819945	A	G	6.19	DP=171;VDB=3.165822e-01;RPB=1.070142e+00;AF1=1;AC1=2;DP4=1,0,123,33;MQ=6;FQ=-282;PV4=1,1,1,1	99.3631
2	202179720	A	G	173	DP=331;VDB=3.532141e-01;RPB=4.102063e-01;AF1=1;AC1=2;DP4=1,1,151,161;MQ=16;FQ=-282;PV4=1,1,1,1	99.3631
X	74583048	T	C	14.2	DP=344;VDB=3.934886e-01;RPB=1.058723e+00;AF1=1;AC1=2;DP4=2,0,277,35;MQ=7;FQ=-282;PV4=1,1,1.7e-06,1	99.3631
12	124911942	T	C	113	DP=3172;VDB=5.187935e-01;RPB=3.393715e-01;AF1=1;AC1=2;DP4=8,11,1570,1387;MQ=9;FQ=-282;PV4=0.36,1,0.23,1	99.3616
5	77785235	A	G	20	DP=171;VDB=4.156291e-01;RPB=-8.943460e-01;AF1=1;AC1=2;DP4=0,1,2,150;MQ=2;FQ=-282;PV4=1,0.18,0.35,0.3	99.3464
7	127296012	A	G	66	DP=160;VDB=4.028887e-01;RPB=1.233971e+00;AF1=1;AC1=2;DP4=0,1,64,88;MQ=8;FQ=-282;PV4=1,1,1,1	99.3464
9	72008130	A	G	120	DP=167;VDB=8.404219e-26;RPB=8.264210e-01;AF1=1;AC1=2;DP4=0,1,0,152;MQ=17;FQ=-282;PV4=1,0.35,0.19,0.27	99.3464
6	31280371	T	C	101	DP=211;VDB=5.209590e-01;RPB=1.709446e+00;AF1=1;AC1=2;DP4=1,0,124,28;MQ=12;FQ=-282;PV4=1,1,1,1	99.3464
10	92216619	T	C	63	DP=683;VDB=1.434650e-01;RPB=1.048917e+00;AF1=1;AC1=2;DP4=3,1,331,275;MQ=11;FQ=-282;PV4=0.63,1,0.00016,1	99.3443
13	41170940	T	C	4.12	DP=328;VDB=3.636512e-01;RPB=-2.135788e+00;AF1=1;AC1=2;DP4=0,2,251,52;MQ=5;FQ=-282;PV4=0.031,1,1,1	99.3443
6	100136339	A	G	9.51	DP=1112;VDB=1.532855e-02;RPB=-4.191415e+00;AF1=1;AC1=2;DP4=5,1,450,457;MQ=2;FQ=-282;PV4=0.12,1,0.49,1	99.3428
20	38615056	T	C	222	DP=164;VDB=1.638662e-01;RPB=-1.181491e+00;AF1=1;AC1=2;DP4=0,1,81,69;MQ=22;FQ=-282;PV4=0.46,1,1,1	99.3377
X	103587113	T	C	222	DP=159;VDB=3.932808e-01;RPB=4.703023e-01;AF1=1;AC1=2;DP4=0,1,63,87;MQ=30;FQ=-282;PV4=1,1,0.064,0.24	99.3377
22	36421408	A	G	39	DP=315;VDB=2.336631e-01;RPB=1.426509e-01;AF1=1;AC1=2;DP4=1,1,54,245;MQ=5;FQ=-282;PV4=0.33,1,1,1	99.3355
2	9271466	T	C	9.51	DP=179;VDB=2.595791e-01;RPB=1.154726e+00;AF1=1;AC1=2;DP4=1,0,65,84;MQ=3;FQ=-282;PV4=0.44,1,1,0.21	99.3333
X	120273465	T	C	47	DP=152;VDB=9.395927e-08;RPB=-2.309452e-02;AF1=1;AC1=2;DP4=0,1,7,142;MQ=1;FQ=-282;PV4=1,0.28,0.23,0.45	99.3333
21	30263610	A	G	4.76	DP=463;VDB=1.356668e-04;RPB=-1.495551e-01;AF1=1;AC1=2;DP4=2,1,252,194;MQ=1;FQ=-282;PV4=1,0.16,1,0.12	99.3318
11	94188664	T	C	116	DP=314;VDB=4.594271e-01;RPB=-1.197911e-01;AF1=1;AC1=2;DP4=1,1,82,213;MQ=11;FQ=-282;PV4=0.48,0.31,1,0.17	99.3266
5	98213711	T	C	28	DP=156;VDB=7.478193e-04;RPB=-1.299069e+00;AF1=1;AC1=2;DP4=0,1,28,115;MQ=5;FQ=-282;PV4=1,0.34,0.17,1	99.3056
4	87892031	A	G	131	DP=760;VDB=4.585714e-01;RPB=1.735806e-02;AF1=1;AC1=2;DP4=1,4,358,353;MQ=13;FQ=-282;PV4=0.22,1,1.6e-06,1	99.3017
20	4630120	T	C	41	DP=149;VDB=4.995250e-01;RPB=2.059132e-01;AF1=1;AC1=2;DP4=0,1,20,122;MQ=4;FQ=-282;PV4=1,0.21,1,0.25	99.3007
X	74376309	T	C	44	DP=158;VDB=5.194168e-06;RPB=-1.392942e+00;AF1=1;AC1=2;DP4=0,1,20,122;MQ=1;FQ=-282;PV4=1,1,1,1	99.3007
6	116258845	A	G	104	DP=1101;VDB=1.544691e-01;RPB=-2.289661e-01;AF1=1;AC1=2;DP4=4,3,353,638;MQ=12;FQ=-282;PV4=0.26,0.12,4.9e-13,1	99.2986
2	108694835	A	G	6.97	DP=159;VDB=1.886604e-02;RPB=3.171439e-01;AF1=1;AC1=2;DP4=0,1,59,82;MQ=1;FQ=-282;PV4=1,0.22,1,0.27	99.2958
1	164357147	A	G	71	DP=153;VDB=5.124290e-01;RPB=1.534141e+00;AF1=1;AC1=2;DP4=1,0,66,73;MQ=10;FQ=-282;PV4=0.48,1,1,1	99.2857
1	77129405	A	G	4.12	DP=302;VDB=3.932594e-01;RPB=-1.842641e+00;AF1=1;AC1=2;DP4=1,1,151,126;MQ=1;FQ=-282;PV4=1,1,1,1	99.2832
13	78909939	A	G	12.3	DP=142;VDB=3.148536e-01;RPB=-9.345840e-01;AF1=1;AC1=2;DP4=0,1,47,91;MQ=3;FQ=-282;PV4=1,1,0.0082,1	99.2806
19	53005174	T	C	115	DP=148;VDB=4.127299e-01;RPB=-1.283495e+00;AF1=1;AC1=2;DP4=0,1,19,119;MQ=12;FQ=-282;PV4=1,1,1,1	99.2806
1	206696115	A	G	15.1	DP=427;VDB=2.886245e-03;RPB=-1.635285e+00;AF1=1;AC1=2;DP4=2,1,355,57;MQ=7;FQ=-282;PV4=0.36,1,3.7e-05,1	99.2771
10	70164126	A	G	24	DP=581;VDB=4.120626e-01;RPB=-3.380759e+00;AF1=1;AC1=2;DP4=0,4,152,396;MQ=2;FQ=-282;PV4=0.58,1,1,1	99.2754
5	93683551	T	C	30	DP=144;VDB=2.874846e-06;RPB=1.631685e+00;AF1=1;AC1=2;DP4=0,1,59,78;MQ=8;FQ=-282;PV4=1,1,5.3e-05,1	99.2754
13	48771356	T	C	6.19	DP=285;VDB=3.122889e-02;RPB=7.868714e-01;AF1=1;AC1=2;DP4=1,1,221,53;MQ=6;FQ=-282;PV4=0.35,0.38,1.2e-24,0.33	99.2754
6	116258953	A	G	22	DP=577;VDB=3.599500e-01;RPB=-1.709964e+00;AF1=1;AC1=2;DP4=0,4,209,337;MQ=6;FQ=-282;PV4=0.3,1,3e-07,1	99.2727
7	104669249	A	G	42	DP=152;VDB=4.094038e-02;RPB=1.706811e+00;AF1=1;AC1=2;DP4=1,0,64,72;MQ=10;FQ=-282;PV4=0.47,1,0.00068,1	99.2701
7	99443002	T	C	222	DP=144;VDB=2.716632e-01;RPB=9.988005e-01;AF1=1;AC1=2;DP4=1,0,70,66;MQ=29;FQ=-282;PV4=1,0.21,0.13,0.42	99.2701
14	90766753	T	C	21	DP=285;VDB=5.514383e-02;RPB=1.477777e-01;AF1=1;AC1=2;DP4=0,2,95,177;MQ=5;FQ=-282;PV4=0.55,0.46,0.15,0.32	99.2701
4	184299330	A	G	16.1	DP=427;VDB=5.821205e-03;RPB=9.044226e-01;AF1=1;AC1=2;DP4=1,2,150,256;MQ=2;FQ=-282;PV4=1,0.29,1.3e-28,0.18	99.2665
3	101457649	A	G	49	DP=276;VDB=5.226262e-01;RPB=2.120217e-01;AF1=1;AC1=2;DP4=0,2,62,208;MQ=7;FQ=-282;PV4=1,1,0.11,0.46	99.2647
8	30351981	A	G	66	DP=140;VDB=5.223325e-01;RPB=1.706626e+00;AF1=1;AC1=2;DP4=1,0,134,1;MQ=13;FQ=-282;PV4=1,1,0.06,1	99.2647
5	21883251	T	C	6.97	DP=142;VDB=3.732864e-01;RPB=1.553793e+00;AF1=1;AC1=2;DP4=1,0,61,74;MQ=6;FQ=-282;PV4=0.46,1,4.8e-05,1	99.2647
9	6835260	A	G	17.1	DP=562;VDB=3.259289e-05;RPB=1.488071e+00;AF1=1;AC1=2;DP4=2,2,212,325;MQ=1;FQ=-282;PV4=0.65,0.48,1,1	99.2606
18	54406955	A	G	8.64	DP=148;VDB=3.528980e-01;RPB=-1.357939e+00;AF1=1;AC1=2;DP4=0,1,43,91;MQ=7;FQ=-282;PV4=1,1,0.5,1	99.2593
6	13521702	T	C	15.1	DP=136;VDB=1.127314e-06;RPB=-1.475491e+00;AF1=1;AC1=2;DP4=0,1,44,90;MQ=2;FQ=-282;PV4=1,1,0.29,1	99.2593
8	97865110	T	C	35	DP=151;VDB=1.396488e-01;RPB=1.603795e+00;AF1=1;AC1=2;DP4=1,0,134,0;MQ=10;FQ=-282;PV4=1,1,1,1	99.2593
1	217850607	A	G	22	DP=278;VDB=9.467415e-08;RPB=-1.071954e+00;AF1=1;AC1=2;DP4=1,1,83,184;MQ=5;FQ=-282;PV4=0.53,0.17,1,0.29	99.2565
13	106663738	T	C	23	DP=274;VDB=9.808973e-03;RPB=2.235137e-01;AF1=1;AC1=2;DP4=1,1,45,222;MQ=4;FQ=-282;PV4=0.31,1,1.5e-08,0.45	99.2565
6	73293039	A	G	136	DP=140;VDB=5.242301e-01;RPB=-8.014190e-01;AF1=1;AC1=2;DP4=1,0,25,108;MQ=15;FQ=-282;PV4=0.19,0.37,0.011,1	99.2537
7	25689740	A	G	50	DP=141;VDB=2.838823e-01;RPB=7.683751e-01;AF1=1;AC1=2;DP4=0,1,12,120;MQ=1;FQ=-282;PV4=1,0.27,1,0.23	99.2481
5	115512482	T	C	25	DP=136;VDB=4.079226e-01;RPB=1.211167e+00;AF1=1;AC1=2;DP4=0,1,33,99;MQ=1;FQ=-282;PV4=1,1,1,1	99.2481
19	52143257	A	G	61	DP=303;VDB=2.460575e-07;RPB=-2.014263e+00;AF1=1;AC1=2;DP4=0,2,21,242;MQ=5;FQ=-282;PV4=1,1,0.13,1	99.2453
6	166064866	A	G	9.51	DP=332;VDB=1.072965e-25;RPB=-1.930914e+00;AF1=1;AC1=2;DP4=0,2,236,27;MQ=5;FQ=-282;PV4=0.012,0.17,1,1	99.2453
4	87892534	A	G	112	DP=703;VDB=1.617783e-01;RPB=-2.998508e+00;AF1=1;AC1=2;DP4=0,5,199,457;MQ=10;FQ=-282;PV4=0.33,1,0.09,1	99.2436
1	35351354	A	G	21	DP=283;VDB=2.625839e-07;RPB=7.948188e-01;AF1=1;AC1=2;DP4=1,1,131,131;MQ=5;FQ=-282;PV4=1,1,9.3e-10,1	99.2424
5	77582452	T	C	28	DP=145;VDB=1.032124e-01;RPB=1.705857e+00;AF1=1;AC1=2;DP4=1,0,36,95;MQ=7;FQ=-282;PV4=0.28,1,1,1	99.2424
13	25365982	A	G	54	DP=269;VDB=2.664071e-01;RPB=1.353074e-01;AF1=1;AC1=2;DP4=1,1,4,257;MQ=2;FQ=-282;PV4=0.038,1,0.32,1	99.2395
3	101457475	T	C	30	DP=275;VDB=1.298493e-01;RPB=4.339167e-01;AF1=1;AC1=2;DP4=1,1,183,78;MQ=8;FQ=-282;PV4=0.51,1,1,0.16	99.2395
2	77793003	T	C	36	DP=139;VDB=3.115958e-01;RPB=-1.203215e+00;AF1=1;AC1=2;DP4=0,1,16,114;MQ=2;FQ=-282;PV4=1,0.23,0.26,1	99.2366
6	13521710	T	C	16.1	DP=134;VDB=2.169058e-07;RPB=-1.705657e+00;AF1=1;AC1=2;DP4=0,1,41,89;MQ=2;FQ=-282;PV4=1,1,0.29,1	99.2366
13	78910346	A	G	14.2	DP=140;VDB=5.805620e-02;RPB=1.199148e+00;AF1=1;AC1=2;DP4=1,0,46,83;MQ=2;FQ=-282;PV4=0.36,0.33,0.38,1	99.2308
1	27325671	T	C	20	DP=136;VDB=1.829215e-01;RPB=-6.661931e-01;AF1=1;AC1=2;DP4=1,0,35,94;MQ=1;FQ=-282;PV4=0.28,1,1,0.28	99.2308
5	179082627	T	C	222	DP=274;VDB=2.096303e-01;RPB=1.439512e+00;AF1=1;AC1=2;DP4=1,1,258,0;MQ=31;FQ=-282;PV4=0.0077,1,1,1	99.2308
X	56737508	T	C	23	DP=133;VDB=5.231681e-01;RPB=1.172500e+00;AF1=1;AC1=2;DP4=0,1,21,108;MQ=3;FQ=-282;PV4=1,1,1,0.21	99.2308
5	116052243	T	C	103	DP=959;VDB=5.140401e-01;RPB=-1.908157e+00;AF1=1;AC1=2;DP4=2,5,192,707;MQ=9;FQ=-282;PV4=0.65,1,0.0097,1	99.2274
2	77792929	T	C	25	DP=297;VDB=2.810741e-02;RPB=-1.664730e-01;AF1=1;AC1=2;DP4=1,1,87,169;MQ=1;FQ=-282;PV4=1,1,1,1	99.2248
14	66013061	T	C	23	DP=136;VDB=6.039786e-02;RPB=-1.461462e+00;AF1=1;AC1=2;DP4=0,1,52,75;MQ=8;FQ=-282;PV4=1,1,1,1	99.2188
1	157073907	T	C	28	DP=140;VDB=3.266001e-01;RPB=-1.459332e+00;AF1=1;AC1=2;DP4=0,1,3,123;MQ=6;FQ=-282;PV4=1,0.41,1.9e-14,0.31	99.2126
12	101873333	T	C	9.51	DP=257;VDB=4.591194e-01;RPB=5.266253e-01;AF1=1;AC1=2;DP4=1,1,161,91;MQ=6;FQ=-282;PV4=1,0.46,0.37,1	99.2126
6	116258875	A	G	26	DP=820;VDB=5.115967e-01;RPB=4.633300e-01;AF1=1;AC1=2;DP4=3,3,208,547;MQ=10;FQ=-282;PV4=0.36,0.26,1.1e-25,0.33	99.2116
19	14071189	A	G	4.12	DP=274;VDB=2.936817e-01;RPB=-1.974178e+00;AF1=1;AC1=2;DP4=0,2,108,143;MQ=7;FQ=-282;PV4=0.51,0.49,1.8e-12,1	99.2095
1	157073973	A	G	46	DP=130;VDB=3.731261e-01;RPB=-2.199499e-01;AF1=1;AC1=2;DP4=0,1,7,118;MQ=6;FQ=-282;PV4=1,0.25,1,0.26	99.2063
5	172656662	A	G	108	DP=280;VDB=4.598681e-01;RPB=-2.068169e+00;AF1=1;AC1=2;DP4=0,2,56,193;MQ=10;FQ=-282;PV4=1,1,1,1	99.2032
6	73292928	A	G	74	DP=258;VDB=4.967727e-01;RPB=-4.742610e-01;AF1=1;AC1=2;DP4=1,1,136,113;MQ=11;FQ=-282;PV4=1,1,1e-09,1	99.2032
13	25097436	A	G	16.1	DP=129;VDB=3.004628e-05;RPB=1.704393e+00;AF1=1;AC1=2;DP4=1,0,111,13;MQ=7;FQ=-282;PV4=1,1,1,1	99.2
9	107171077	T	C	35	DP=131;VDB=4.707735e-01;RPB=-1.396861e+00;AF1=1;AC1=2;DP4=0,1,22,101;MQ=1;FQ=-282;PV4=1,1,0.25,1	99.1935
17	21000918	T	C	222	DP=132;VDB=4.704115e-01;RPB=-7.543047e-01;AF1=1;AC1=2;DP4=0,1,75,48;MQ=34;FQ=-282;PV4=0.4,0.33,1,0.29	99.1935
1	31095092	A	G	68	DP=129;VDB=4.029775e-01;RPB=-1.732108e+00;AF1=1;AC1=2;DP4=0,1,20,102;MQ=8;FQ=-282;PV4=1,1,1,1	99.187
2	85341449	T	C	222	DP=128;VDB=3.071353e-01;RPB=-5.773693e-01;AF1=1;AC1=2;DP4=1,0,92,30;MQ=29;FQ=-282;PV4=1,1,0.12,0.2	99.187
10	93959127	T	C	222	DP=530;VDB=3.308925e-01;RPB=4.308023e-01;AF1=1;AC1=2;DP4=2,2,226,260;MQ=32;FQ=-282;PV4=1,1,1,1	99.1837
1	106750489	A	G	222	DP=128;VDB=5.142124e-01;RPB=-8.989204e-01;AF1=1;AC1=2;DP4=0,1,55,66;MQ=40;FQ=-282;PV4=1,1,1,0.22	99.1803
1	35351343	A	G	8.64	DP=258;VDB=5.935731e-02;RPB=-9.596123e-02;AF1=1;AC1=2;DP4=2,0,132,109;MQ=5;FQ=-282;PV4=0.5,0.42,9.1e-05,0.17	99.177
3	184149895	A	G	13.2	DP=1192;VDB=2.468975e-01;RPB=7.746773e-02;AF1=1;AC1=2;DP4=6,2,912,40;MQ=5;FQ=-282;PV4=0.044,1,1,1	99.1667
12	3211762	T	C	5.45	DP=505;VDB=3.923267e-01;RPB=9.248590e-01;AF1=1;AC1=2;DP4=2,2,361,115;MQ=5;FQ=-282;PV4=0.25,1,0.097,1	99.1667
19	53224139	T	C	222	DP=129;VDB=4.029529e-01;RPB=4.618962e-01;AF1=1;AC1=2;DP4=0,1,80,39;MQ=40;FQ=-282;PV4=0.33,1,0.36,0.22	99.1667
10	87946056	T	C	22	DP=133;VDB=1.669309e-15;RPB=1.091667e+00;AF1=1;AC1=2;DP4=0,1,13,105;MQ=8;FQ=-282;PV4=1,0.23,1.6e-10,0.16	99.1597
X	74583444	A	G	65	DP=366;VDB=1.275528e-01;RPB=-1.439117e+00;AF1=1;AC1=2;DP4=0,3,46,305;MQ=6;FQ=-282;PV4=1,0.27,2.1e-09,1	99.1525
3	27486518	T	C	29	DP=120;VDB=3.709198e-01;RPB=1.350461e+00;AF1=1;AC1=2;DP4=0,1,25,92;MQ=1;FQ=-282;PV4=1,0.42,0.28,0.27	99.1525
1	154414870	A	G	7.79	DP=124;VDB=4.452106e-01;RPB=-1.732114e+00;AF1=1;AC1=2;DP4=1,0,54,62;MQ=6;FQ=-282;PV4=0.47,1,1,1	99.1453
11	90282615	A	G	222	DP=134;VDB=1.638417e-01;RPB=-1.169547e+00;AF1=1;AC1=2;DP4=1,0,106,10;MQ=25;FQ=-282;PV4=1,1,0.48,0.21	99.1453
6	116258931	T	C	34	DP=621;VDB=3.150089e-01;RPB=4.791383e-01;AF1=1;AC1=2;DP4=2,3,246,333;MQ=7;FQ=-282;PV4=1,1,6.3e-07,0.45	99.1438
13	81690226	T	C	22	DP=5191;VDB=1.093397e-02;RPB=5.934108e+00;AF1=1;AC1=2;DP4=36,5,3430,1267;MQ=8;FQ=-282;PV4=0.033,1,0.086,1	99.1347
3	184149875	A	G	6.97	DP=532;VDB=1.740208e-01;RPB=2.604726e+00;AF1=1;AC1=2;DP4=4,0,390,66;MQ=5;FQ=-282;PV4=1,1,1,1	99.1304
1	147203822	A	G	222	DP=121;VDB=1.605772e-01;RPB=6.381485e-01;AF1=1;AC1=2;DP4=0,1,55,58;MQ=32;FQ=-282;PV4=1,0.27,0.16,0.24	99.1228
1	156722514	T	C	222	DP=117;VDB=8.307377e-02;RPB=-1.670805e+00;AF1=1;AC1=2;DP4=0,1,36,76;MQ=25;FQ=-282;PV4=1,1,0.48,1	99.115
9	107170552	T	C	22	DP=125;VDB=9.739640e-02;RPB=-1.532848e-02;AF1=1;AC1=2;DP4=0,1,3,109;MQ=3;FQ=-282;PV4=1,0.25,0.32,0.14	99.115
19	12894116	T	C	17.1	DP=156;VDB=4.402315e-05;RPB=1.640148e+00;AF1=1;AC1=2;DP4=1,0,109,3;MQ=8;FQ=-282;PV4=1,1,1,1	99.115
7	22510938	T	C	8.64	DP=1802;VDB=3.985018e-01;RPB=1.846976e-01;AF1=1;AC1=2;DP4=5,10,691,979;MQ=5;FQ=-282;PV4=0.61,0.17,1.7e-13,1	99.1098
1	147203823	T	C	222	DP=125;VDB=1.890275e-01;RPB=6.495450e-01;AF1=1;AC1=2;DP4=0,1,54,57;MQ=32;FQ=-282;PV4=1,0.28,0.16,0.24	99.1071
20	50479983	A	G	7.79	DP=231;VDB=1.153871e-18;RPB=-1.926609e-01;AF1=1;AC1=2;DP4=1,1,106,115;MQ=0;FQ=-282;PV4=1,0.32,1,1	99.1031
15	24909198	A	G	21	DP=231;VDB=1.020338e-04;RPB=-8.791824e-01;AF1=1;AC1=2;DP4=1,1,180,40;MQ=7;FQ=-282;PV4=0.34,1,0.29,1	99.0991
3	132176143	T	C	46	DP=118;VDB=3.991457e-01;RPB=1.638493e+00;AF1=1;AC1=2;DP4=1,0,53,57;MQ=8;FQ=-282;PV4=0.49,1,1,1	99.0991
22	41074463	T	C	26	DP=279;VDB=3.821309e-08;RPB=1.935307e-01;AF1=1;AC1=2;DP4=0,2,65,155;MQ=2;FQ=-282;PV4=1,0.46,0.23,0.07	99.0991
6	5973665	T	C	34	DP=119;VDB=1.327645e-01;RPB=-1.165246e+00;AF1=1;AC1=2;DP4=0,1,19,90;MQ=1;FQ=-282;PV4=1,0.26,1,0.29	99.0909
3	155987852	A	G	130	DP=114;VDB=4.065040e-01;RPB=1.700342e+00;AF1=1;AC1=2;DP4=1,0,51,57;MQ=13;FQ=-282;PV4=0.48,1,1,1	99.0826
X	92113791	A	G	101	DP=223;VDB=3.359701e-01;RPB=9.572946e-02;AF1=1;AC1=2;DP4=1,1,105,111;MQ=11;FQ=-282;PV4=1,1,1,1	99.0826
18	31963241	T	C	57	DP=121;VDB=1.492194e-01;RPB=1.604995e+00;AF1=1;AC1=2;DP4=1,0,62,46;MQ=9;FQ=-282;PV4=1,1,1,1	99.0826
17	81511110	T	C	121	DP=612;VDB=1.006669e-16;RPB=8.608360e-01;AF1=1;AC1=2;DP4=1,4,271,265;MQ=14;FQ=-282;PV4=0.21,0.056,0.0006,0.49	99.0758
2	38481790	A	G	160	DP=175;VDB=9.321129e-07;RPB=1.665038e+00;AF1=1;AC1=2;DP4=1,0,105,2;MQ=21;FQ=-282;PV4=1,1,0.34,1	99.0741
3	27486466	A	G	9.51	DP=115;VDB=1.751419e-03;RPB=-1.122674e+00;AF1=1;AC1=2;DP4=0,1,39,68;MQ=2;FQ=-282;PV4=1,0.21,0.33,1	99.0741
3	184149893	T	C	12.3	DP=1066;VDB=4.336042e-01;RPB=1.305027e+00;AF1=1;AC1=2;DP4=7,1,810,40;MQ=5;FQ=-282;PV4=0.33,1,1,1	99.0676
13	51461144	A	G	10.4	DP=243;VDB=6.010194e-03;RPB=-1.359586e+00;AF1=1;AC1=2;DP4=0,2,16,196;MQ=2;FQ=-282;PV4=1,1,1.4e-23,1	99.0654
6	31280597	A	G	25	DP=112;VDB=2.287064e-07;RPB=-1.732126e+00;AF1=1;AC1=2;DP4=0,1,6,100;MQ=1;FQ=-282;PV4=1,1,0.2,1	99.0654
3	185417534	T	C	150	DP=246;VDB=5.196194e-01;RPB=8.017063e-01;AF1=1;AC1=2;DP4=1,1,180,32;MQ=14;FQ=-282;PV4=0.29,0.46,1,1	99.0654
1	114536265	A	G	10.4	DP=1109;VDB=2.932432e-01;RPB=5.168414e+00;AF1=1;AC1=2;DP4=5,4,377,573;MQ=3;FQ=-282;PV4=0.5,1,1,1	99.0615
X	150231401	T	C	108	DP=220;VDB=2.103871e-01;RPB=9.740567e-01;AF1=1;AC1=2;DP4=1,1,117,94;MQ=11;FQ=-282;PV4=1,1,0.095,1	99.061
18	26832027	A	G	125	DP=112;VDB=5.145239e-01;RPB=1.209221e+00;AF1=1;AC1=2;DP4=1,0,50,55;MQ=15;FQ=-282;PV4=0.48,0.21,0.094,1	99.0566
8	144995421	T	C	154	DP=230;VDB=1.236350e-02;RPB=3.184996e-01;AF1=1;AC1=2;DP4=1,1,115,95;MQ=12;FQ=-282;PV4=1,1,1,1	99.0566
5	123402143	T	C	6.97	DP=351;VDB=5.226355e-01;RPB=-1.034831e+00;AF1=1;AC1=2;DP4=0,3,0,314;MQ=6;FQ=-282;PV4=1,1,3.4e-05,1	99.0536
9	19200622	T	C	11.3	DP=605;VDB=5.937337e-18;RPB=3.361597e+00;AF1=1;AC1=2;DP4=3,2,272,246;MQ=4;FQ=-282;PV4=1,1,0.013,1	99.044
6	73292977	A	G	111	DP=225;VDB=2.240490e-01;RPB=5.110579e-01;AF1=1;AC1=2;DP4=1,1,80,127;MQ=14;FQ=-282;PV4=1,0.24,1.4e-05,0.29	99.0431
9	107170976	T	C	4.76	DP=223;VDB=3.057733e-01;RPB=2.332069e+00;AF1=1;AC1=2;DP4=2,0,106,101;MQ=1;FQ=-282;PV4=0.5,1,1,1	99.0431
1	634112	T	C	52	DP=2456;VDB=3.863865e-01;RPB=-1.517093e+00;AF1=1;AC1=2;DP4=7,14,109,2054;MQ=4;FQ=-282;PV4=6.2e-05,1,2.6e-06,1	99.0385
3	49359318	T	C	222	DP=212;VDB=5.177498e-01;RPB=-1.812080e+00;AF1=1;AC1=2;DP4=0,2,123,83;MQ=40;FQ=-282;PV4=0.17,1,1,1	99.0385
19	14070729	A	G	31	DP=431;VDB=3.737175e-01;RPB=1.292255e+00;AF1=1;AC1=2;DP4=3,1,239,172;MQ=8;FQ=-282;PV4=0.64,0.11,2.2e-05,1	99.0361
1	89104384	A	G	148	DP=107;VDB=5.181711e-01;RPB=-1.732132e+00;AF1=1;AC1=2;DP4=0,1,53,49;MQ=16;FQ=-282;PV4=0.49,1,1,1	99.0291
11	27889073	A	G	32	DP=104;VDB=4.914423e-01;RPB=-1.732132e+00;AF1=1;AC1=2;DP4=0,1,14,88;MQ=6;FQ=-282;PV4=1,1,1,1	99.0291
6	116259110	A	G	18.1	DP=105;VDB=1.984891e-01;RPB=9.585587e-01;AF1=1;AC1=2;DP4=0,1,14,88;MQ=4;FQ=-282;PV4=1,0.21,1.7e-52,0.28	99.0291
3	155988089	T	C	116	DP=113;VDB=3.582713e-01;RPB=1.530331e+00;AF1=1;AC1=2;DP4=1,0,65,37;MQ=13;FQ=-282;PV4=1,1,1,1	99.0291
1	236483891	A	G	188	DP=2748;VDB=1.811313e-01;RPB=8.087035e+00;AF1=1;AC1=2;DP4=10,14,890,1548;MQ=15;FQ=-282;PV4=0.67,1,1,1	99.0252
14	69885622	T	C	25	DP=456;VDB=8.420783e-02;RPB=-1.770432e+00;AF1=1;AC1=2;DP4=0,4,192,212;MQ=7;FQ=-282;PV4=0.13,1,1,1	99.0196
7	131662141	A	G	43	DP=327;VDB=4.010722e-01;RPB=1.352003e+00;AF1=1;AC1=2;DP4=1,2,70,232;MQ=6;FQ=-282;PV4=0.55,1,1,1	99.0164
18	31962734	A	G	222	DP=105;VDB=9.437500e-02;RPB=1.526337e+00;AF1=1;AC1=2;DP4=1,0,57,43;MQ=19;FQ=-282;PV4=1,1,1,1	99.0099
18	31962805	A	G	222	DP=107;VDB=2.715022e-01;RPB=1.526337e+00;AF1=1;AC1=2;DP4=1,0,42,58;MQ=23;FQ=-282;PV4=0.43,1,1,1	99.0099
18	31962812	A	G	222	DP=107;VDB=2.077519e-01;RPB=1.354839e+00;AF1=1;AC1=2;DP4=1,0,42,58;MQ=24;FQ=-282;PV4=0.43,1,1,1	99.0099
19	20125076	A	G	88	DP=105;VDB=1.634141e-02;RPB=1.114741e+00;AF1=1;AC1=2;DP4=1,0,74,26;MQ=11;FQ=-282;PV4=1,0.0046,1,0.25	99.0099
13	90231275	A	G	4.12	DP=102;VDB=1.020583e-07;RPB=-1.558924e+00;AF1=1;AC1=2;DP4=1,0,42,57;MQ=2;FQ=-282;PV4=0.43,1,1,1	99
X	92676600	A	G	9.51	DP=109;VDB=3.381027e-06;RPB=1.385710e+00;AF1=1;AC1=2;DP4=1,0,95,4;MQ=6;FQ=-282;PV4=1,1,0.47,1	99
X	107352244	A	G	76	DP=108;VDB=1.177820e-01;RPB=1.697146e+00;AF1=1;AC1=2;DP4=1,0,29,69;MQ=11;FQ=-282;PV4=0.3,1,1,1	98.9899
2	136199376	T	C	28	DP=104;VDB=5.123708e-01;RPB=-9.972923e-01;AF1=1;AC1=2;DP4=0,1,13,85;MQ=6;FQ=-282;PV4=1,1,1,1	98.9899
X	33041436	T	C	222	DP=111;VDB=5.082737e-01;RPB=1.697146e+00;AF1=1;AC1=2;DP4=1,0,70,28;MQ=32;FQ=-282;PV4=1,1,1,1	98.9899
2	202179805	A	G	151	DP=308;VDB=8.559838e-02;RPB=2.975933e+00;AF1=1;AC1=2;DP4=1,2,134,154;MQ=12;FQ=-282;PV4=1,1,0.069,1	98.9691
7	108994613	T	C	17.1	DP=105;VDB=8.586755e-02;RPB=-8.392857e-01;AF1=1;AC1=2;DP4=1,0,42,54;MQ=6;FQ=-282;PV4=0.44,1,0.19,0.22	98.9691
9	19200929	T	C	51	DP=338;VDB=2.183401e-03;RPB=-1.944683e+00;AF1=1;AC1=2;DP4=0,3,12,275;MQ=4;FQ=-282;PV4=1,1,1.5e-07,1	98.9655
1	240142860	T	C	222	DP=100;VDB=2.338998e-01;RPB=-1.515627e+00;AF1=1;AC1=2;DP4=1,0,50,45;MQ=21;FQ=-282;PV4=1,1,1,1	98.9583
X	74583188	T	C	4.76	DP=301;VDB=5.190059e-01;RPB=-2.756253e-01;AF1=1;AC1=2;DP4=0,3,58,223;MQ=6;FQ=-282;PV4=1,1,1.5e-20,0.39	98.9437
1	223864687	A	G	33	DP=196;VDB=8.774748e-07;RPB=7.472155e-01;AF1=1;AC1=2;DP4=1,1,5,182;MQ=2;FQ=-282;PV4=0.063,1,1.2e-06,0.32	98.9418
12	12851315	A	G	38	DP=100;VDB=3.976576e-29;RPB=1.658440e+00;AF1=1;AC1=2;DP4=0,1,11,82;MQ=3;FQ=-282;PV4=1,0.13,1.3e-13,0.00022	98.9362
5	77785193	A	G	63	DP=312;VDB=5.178490e-01;RPB=-2.982219e+00;AF1=1;AC1=2;DP4=1,2,27,251;MQ=2;FQ=-282;PV4=0.27,1,0.096,1	98.9324
17	66198010	A	G	7.79	DP=94;VDB=1.934199e-01;RPB=1.061641e+00;AF1=1;AC1=2;DP4=1,0,39,53;MQ=5;FQ=-282;PV4=0.43,0.29,1,0.23	98.9247
2	111940524	T	C	56	DP=97;VDB=1.663493e-01;RPB=-1.657650e+00;AF1=1;AC1=2;DP4=0,1,51,41;MQ=8;FQ=-282;PV4=0.45,1,1,1	98.9247
14	28265048	T	C	222	DP=102;VDB=1.787416e-01;RPB=-1.098891e+00;AF1=1;AC1=2;DP4=0,1,45,47;MQ=39;FQ=-282;PV4=1,1,1,0.41	98.9247
5	80299782	T	C	33	DP=102;VDB=6.597934e-13;RPB=1.619187e+00;AF1=1;AC1=2;DP4=0,1,15,76;MQ=2;FQ=-282;PV4=1,0.49,0.38,1	98.913
11	9606587	T	C	21	DP=95;VDB=1.070050e-12;RPB=-1.732153e+00;AF1=1;AC1=2;DP4=0,1,7,84;MQ=4;FQ=-282;PV4=1,1,0.14,1	98.913
13	27945215	A	G	188	DP=218;VDB=1.640225e-27;RPB=1.558819e+00;AF1=1;AC1=2;DP4=2,0,179,1;MQ=22;FQ=-282;PV4=1,1,1,1	98.9011
1	200864107	T	C	47	DP=98;VDB=4.419804e-01;RPB=-3.997282e-01;AF1=1;AC1=2;DP4=1,0,14,76;MQ=5;FQ=-277;PV4=0.16,0.24,3.5e-06,0.25	98.9011
9	107171087	T	C	35	DP=96;VDB=9.358454e-02;RPB=-1.732158e+00;AF1=1;AC1=2;DP4=0,1,13,76;MQ=1;FQ=-278;PV4=1,1,1,1	98.8889
11	47191488	A	G	6.97	DP=187;VDB=2.121452e-01;RPB=5.451172e-01;AF1=1;AC1=2;DP4=0,2,1,175;MQ=2;FQ=-282;PV4=1,1,1,1	98.8764
2	77793024	A	G	25	DP=106;VDB=1.562487e-04;RPB=7.590365e-01;AF1=1;AC1=2;DP4=0,1,13,75;MQ=2;FQ=-275;PV4=1,0.19,0.29,0.16	98.8764
X	150232700	A	G	222	DP=90;VDB=3.412963e-01;RPB=-1.259755e+00;AF1=1;AC1=2;DP4=0,1,30,57;MQ=21;FQ=-272;PV4=1,0.37,1,1	98.8636
8	66767859	T	C	5.45	DP=96;VDB=1.849604e-01;RPB=-7.086120e-01;AF1=1;AC1=2;DP4=1,0,29,58;MQ=3;FQ=-265;PV4=0.34,1,2.7e-28,0.28	98.8636
3	157162899	A	G	7.79	DP=92;VDB=2.750537e-04;RPB=1.134867e+00;AF1=1;AC1=2;DP4=0,1,24,62;MQ=2;FQ=-270;PV4=1,1,0.43,0.34	98.8506
X	107352625	T	C	213	DP=91;VDB=1.689138e-02;RPB=-1.201561e+00;AF1=1;AC1=2;DP4=0,1,34,52;MQ=19;FQ=-270;PV4=1,1,1,1	98.8506
8	74603561	A	G	222	DP=187;VDB=8.148175e-03;RPB=-2.435382e+00;AF1=1;AC1=2;DP4=0,2,66,105;MQ=32;FQ=-282;PV4=0.53,1,1,1	98.8439
14	75596052	A	G	34	DP=86;VDB=9.655041e-03;RPB=-7.250935e-01;AF1=1;AC1=2;DP4=0,1,7,78;MQ=4;FQ=-267;PV4=1,0.14,0.064,0.34	98.8372
6	79953200	T	C	41	DP=288;VDB=5.840927e-18;RPB=-2.840553e+00;AF1=1;AC1=2;DP4=0,3,3,252;MQ=3;FQ=-282;PV4=1,1,0.49,1	98.8372
18	31962596	T	C	149	DP=94;VDB=2.274050e-02;RPB=-1.732168e+00;AF1=1;AC1=2;DP4=0,1,45,40;MQ=15;FQ=-261;PV4=0.48,1,0.1,1	98.8372
14	35820166	A	G	7.79	DP=182;VDB=3.334306e-02;RPB=1.012878e+00;AF1=1;AC1=2;DP4=0,2,34,135;MQ=4;FQ=-282;PV4=1,0.16,1,0.096	98.8304
3	132176053	A	G	43	DP=89;VDB=4.748157e-01;RPB=1.650657e+00;AF1=1;AC1=2;DP4=0,1,35,49;MQ=8;FQ=-264;PV4=1,1,0.3,1	98.8235
6	35556296	T	C	13.2	DP=191;VDB=1.039648e-22;RPB=-8.887877e-01;AF1=1;AC1=2;DP4=0,2,0,168;MQ=9;FQ=-282;PV4=1,1,0.00061,1	98.8235
6	73293129	T	C	129	DP=94;VDB=4.319271e-01;RPB=-1.324601e+00;AF1=1;AC1=2;DP4=0,1,60,24;MQ=17;FQ=-251;PV4=0.29,1,0.032,1	98.8235
11	80653585	T	C	18.1	DP=96;VDB=2.376113e-02;RPB=1.691414e+00;AF1=1;AC1=2;DP4=1,0,16,68;MQ=3;FQ=-261;PV4=0.2,1,3.6e-24,1	98.8235
2	131264143	T	C	21	DP=96;VDB=8.868916e-02;RPB=1.484720e+00;AF1=1;AC1=2;DP4=1,0,13,70;MQ=1;FQ=-249;PV4=0.17,0.16,0.15,1	98.8095
10	92216842	A	G	11.3	DP=104;VDB=6.424144e-02;RPB=8.556535e-01;AF1=1;AC1=2;DP4=1,0,1,81;MQ=10;FQ=-247;PV4=0.024,0.3,2.4e-05,0.19	98.7952
X	74583356	A	G	4.76	DP=264;VDB=1.413075e-01;RPB=7.379272e-01;AF1=1;AC1=2;DP4=1,2,188,58;MQ=6;FQ=-282;PV4=0.15,1,1.4e-17,1	98.7952
3	175718562	T	C	194	DP=179;VDB=3.506500e-01;RPB=-4.366339e-01;AF1=1;AC1=2;DP4=1,1,39,125;MQ=18;FQ=-282;PV4=0.42,1,0.036,1	98.7952
7	137513809	T	C	105	DP=769;VDB=1.089383e-40;RPB=-1.721524e+00;AF1=1;AC1=2;DP4=4,0,323,2;MQ=19;FQ=-282;PV4=1,1.1e-08,1,2e-10	98.7842
2	138288739	A	G	222	DP=163;VDB=5.005902e-01;RPB=1.137583e-01;AF1=1;AC1=2;DP4=1,1,43,117;MQ=29;FQ=-282;PV4=0.47,1,0.025,0.15	98.7654
1	15807483	T	C	222	DP=340;VDB=2.705246e-01;RPB=-8.836160e-01;AF1=1;AC1=2;DP4=1,3,145,173;MQ=19;FQ=-282;PV4=0.63,1,0.059,1	98.7578
8	66767878	A	G	6.19	DP=83;VDB=1.854545e-03;RPB=-1.688882e+00;AF1=1;AC1=2;DP4=1,0,25,54;MQ=3;FQ=-241;PV4=0.32,1,2.1e-30,1	98.75
9	107171091	A	G	33	DP=84;VDB=3.754879e-01;RPB=-1.732186e+00;AF1=1;AC1=2;DP4=0,1,10,69;MQ=1;FQ=-249;PV4=1,1,1,1	98.75
2	202201747	T	C	40	DP=81;VDB=4.008581e-01;RPB=-1.342444e+00;AF1=1;AC1=2;DP4=0,1,32,47;MQ=10;FQ=-227;PV4=1,0.17,1.8e-06,0.38	98.75
5	168616370	T	C	34	DP=136;VDB=1.527110e-12;RPB=1.668326e+00;AF1=1;AC1=2;DP4=1,0,71,8;MQ=9;FQ=-249;PV4=1,1,1,1	98.75
8	56050286	T	C	176	DP=83;VDB=4.573667e-01;RPB=1.688882e+00;AF1=1;AC1=2;DP4=1,0,29,50;MQ=18;FQ=-249;PV4=0.37,1,1,1	98.75
X	24789060	T	C	56	DP=83;VDB=2.140602e-01;RPB=1.299140e-01;AF1=1;AC1=2;DP4=0,1,1,78;MQ=15;FQ=-232;PV4=1,0.26,0.00091,0.22	98.75
X	68071300	T	C	12.3	DP=82;VDB=2.148854e-04;RPB=-6.062651e-01;AF1=1;AC1=2;DP4=1,0,17,62;MQ=2;FQ=-249;PV4=0.22,0.3,0.0016,0.34	98.75
6	7331424	A	G	14.2	DP=83;VDB=2.314696e-03;RPB=-7.674258e-01;AF1=1;AC1=2;DP4=0,1,20,58;MQ=1;FQ=-246;PV4=1,0.35,1,0.32	98.7342
2	202201743	T	C	34	DP=82;VDB=4.553496e-01;RPB=-1.293661e+00;AF1=1;AC1=2;DP4=0,1,30,48;MQ=10;FQ=-224;PV4=1,0.13,2e-06,0.26	98.7342
11	93535544	A	G	19.1	DP=93;VDB=4.546995e-01;RPB=1.465702e+00;AF1=1;AC1=2;DP4=1,0,41,36;MQ=7;FQ=-243;PV4=1,1,1,1	98.7179
6	79953149	A	G	15.1	DP=87;VDB=4.564372e-01;RPB=-1.643363e+00;AF1=1;AC1=2;DP4=0,1,3,74;MQ=2;FQ=-243;PV4=1,1,0.34,1	98.7179
8	66767876	A	G	5.45	DP=83;VDB=1.693974e-03;RPB=-1.687778e+00;AF1=1;AC1=2;DP4=1,0,25,52;MQ=3;FQ=-235;PV4=0.33,1,5.6e-30,1	98.7179
6	73292532	T	C	165	DP=160;VDB=5.208687e-01;RPB=-2.298982e-01;AF1=1;AC1=2;DP4=1,1,60,93;MQ=20;FQ=-282;PV4=1,1,7.6e-05,0.45	98.7097
7	131242904	A	G	57	DP=249;VDB=6.155052e-04;RPB=3.549917e-01;AF1=1;AC1=2;DP4=1,2,26,203;MQ=2;FQ=-282;PV4=0.31,1,0.23,0.2	98.7069
22	32039666	T	C	39	DP=2849;VDB=2.287955e-01;RPB=9.200598e+00;AF1=1;AC1=2;DP4=33,0,1651,860;MQ=8;FQ=-282;PV4=2e-06,1,1,1	98.7028
8	66767873	A	G	5.45	DP=82;VDB=4.341519e-03;RPB=-1.552228e+00;AF1=1;AC1=2;DP4=1,0,25,51;MQ=3;FQ=-232;PV4=0.34,1,1.5e-29,1	98.7013
5	123637129	T	C	5.45	DP=77;VDB=1.939337e-01;RPB=1.642213e+00;AF1=1;AC1=2;DP4=1,0,30,46;MQ=2;FQ=-240;PV4=0.4,1,0.41,1	98.7013
12	9696033	A	G	44	DP=526;VDB=9.320713e-02;RPB=2.505472e+00;AF1=1;AC1=2;DP4=1,5,60,394;MQ=8;FQ=-282;PV4=0.58,0.29,5.6e-41,0.2	98.6957
11	34335359	A	G	5.45	DP=80;VDB=4.482689e-01;RPB=1.504280e+00;AF1=1;AC1=2;DP4=1,0,40,35;MQ=6;FQ=-237;PV4=1,0.26,1,1	98.6842
17	27083559	A	G	98	DP=81;VDB=3.613673e-01;RPB=1.367527e+00;AF1=1;AC1=2;DP4=1,0,41,34;MQ=14;FQ=-219;PV4=1,0.38,0.00038,1	98.6842
8	61578419	T	C	5.45	DP=587;VDB=5.135488e-01;RPB=1.287069e+00;AF1=1;AC1=2;DP4=7,0,522,3;MQ=5;FQ=-282;PV4=1,0.052,1,0.41	98.6842
10	125667874	A	G	157	DP=2682;VDB=9.401863e-03;RPB=-1.616935e+00;AF1=1;AC1=2;DP4=17,17,782,1744;MQ=11;FQ=-282;PV4=0.024,1,1,1	98.6719
5	118974249	A	G	16.1	DP=473;VDB=5.227954e-01;RPB=2.672076e+00;AF1=1;AC1=2;DP4=5,1,2,442;MQ=8;FQ=-282;PV4=8.3e-10,1,1,1	98.6667
1	88983751	T	C	94	DP=78;VDB=2.180557e-01;RPB=1.455052e+00;AF1=1;AC1=2;DP4=1,0,29,45;MQ=13;FQ=-214;PV4=0.4,0.27,0.00016,1	98.6667
1	96447717	T	C	15.1	DP=79;VDB=2.832831e-09;RPB=-1.085515e+00;AF1=1;AC1=2;DP4=0,1,8,66;MQ=3;FQ=-234;PV4=1,0.43,0.08,1	98.6667
4	82495127	A	G	6.97	DP=315;VDB=3.978993e-13;RPB=2.464817e+00;AF1=1;AC1=2;DP4=1,3,27,266;MQ=5;FQ=-282;PV4=0.33,0.27,2.9e-15,0.3	98.6532
7	131242925	T	C	46	DP=237;VDB=5.081744e-01;RPB=5.430087e-02;AF1=1;AC1=2;DP4=1,2,24,195;MQ=2;FQ=-282;PV4=0.3,1,1,1	98.6486
17	27083571	T	C	84	DP=78;VDB=2.758667e-01;RPB=1.076779e+00;AF1=1;AC1=2;DP4=1,0,37,36;MQ=13;FQ=-209;PV4=1,0.16,0.00021,1	98.6486
6	89721526	A	G	222	DP=389;VDB=4.097662e-01;RPB=2.977523e+00;AF1=1;AC1=2;DP4=5,0,212,150;MQ=27;FQ=-282;PV4=0.082,1,1,1	98.6376
2	202201605	A	G	222	DP=79;VDB=1.690996e-01;RPB=1.257634e+00;AF1=1;AC1=2;DP4=1,0,13,59;MQ=29;FQ=-223;PV4=0.19,0.44,1,1	98.6301
11	119821986	T	C	13.2	DP=77;VDB=2.035087e-02;RPB=-7.830554e-01;AF1=1;AC1=2;DP4=0,1,30,42;MQ=6;FQ=-228;PV4=1,0.2,0.16,0.5	98.6301
2	131627164	T	C	6.97	DP=1291;VDB=2.880513e-06;RPB=5.087149e-01;AF1=1;AC1=2;DP4=6,10,561,589;MQ=2;FQ=-282;PV4=0.45,0.29,4.1e-10,0.14	98.6278
1	171670471	A	G	139	DP=92;VDB=4.188495e-02;RPB=1.118249e+00;AF1=1;AC1=2;DP4=1,0,71,0;MQ=22;FQ=-224;PV4=1,1,0.3,1	98.6111
1	147179393	T	C	222	DP=77;VDB=3.448559e-01;RPB=-1.251046e+00;AF1=1;AC1=2;DP4=0,1,28,43;MQ=39;FQ=-220;PV4=1,0.38,1,1	98.6111
17	22204524	T	C	22	DP=77;VDB=1.025453e-02;RPB=1.684101e+00;AF1=1;AC1=2;DP4=1,0,4,67;MQ=5;FQ=-225;PV4=0.069,1,1,1	98.6111
18	39335205	T	C	17.1	DP=152;VDB=8.227885e-04;RPB=-1.412688e+00;AF1=1;AC1=2;DP4=0,2,29,113;MQ=6;FQ=-282;PV4=1,0.42,1.8e-27,0.28	98.6111
22	41074361	T	C	53	DP=393;VDB=9.862698e-13;RPB=1.562242e+00;AF1=1;AC1=2;DP4=2,2,37,246;MQ=1;FQ=-282;PV4=0.09,1,0.43,1	98.6063
17	47947686	A	G	222	DP=148;VDB=4.001387e-01;RPB=-2.088628e+00;AF1=1;AC1=2;DP4=0,2,85,56;MQ=27;FQ=-282;PV4=0.16,1,1,1	98.6014
X	74376307	A	G	42	DP=170;VDB=9.176027e-07;RPB=-1.263491e+00;AF1=1;AC1=2;DP4=0,2,20,121;MQ=1;FQ=-282;PV4=1,1,1,1	98.6014
1	160895764	A	G	53	DP=73;VDB=3.081415e-02;RPB=1.683428e+00;AF1=1;AC1=2;DP4=1,0,34,36;MQ=10;FQ=-222;PV4=0.49,1,0.11,1	98.5915
5	21884121	A	G	6.19	DP=153;VDB=1.096775e-01;RPB=2.311133e+00;AF1=1;AC1=2;DP4=2,0,91,49;MQ=7;FQ=-282;PV4=0.54,1,1,1	98.5915
5	157931456	A	G	5.45	DP=77;VDB=1.064561e-09;RPB=-1.683428e+00;AF1=1;AC1=2;DP4=0,1,2,68;MQ=1;FQ=-222;PV4=1,0.29,0.19,1	98.5915
8	56050570	T	C	188	DP=72;VDB=2.853332e-01;RPB=-1.390658e+00;AF1=1;AC1=2;DP4=0,1,30,40;MQ=20;FQ=-217;PV4=1,1,0.25,1	98.5915
9	92837130	T	C	25	DP=82;VDB=4.470348e-01;RPB=-1.072298e+00;AF1=1;AC1=2;DP4=0,1,14,56;MQ=2;FQ=-222;PV4=1,1,1,1	98.5915
6	31280911	A	G	36	DP=320;VDB=1.670980e-01;RPB=2.189078e+00;AF1=1;AC1=2;DP4=3,1,38,240;MQ=4;FQ=-282;PV4=0.01,1,1,1	98.5816
14	58141480	A	G	17.1	DP=71;VDB=4.388538e-04;RPB=4.454300e-01;AF1=1;AC1=2;DP4=1,0,19,50;MQ=1;FQ=-219;PV4=0.29,1,1,0.37	98.5714
3	49015786	A	G	222	DP=74;VDB=2.058236e-01;RPB=-1.633243e+00;AF1=1;AC1=2;DP4=0,1,32,37;MQ=41;FQ=-218;PV4=1,1,1,1	98.5714
1	88983707	T	C	56	DP=74;VDB=3.207902e-01;RPB=-4.949222e-01;AF1=1;AC1=2;DP4=0,1,37,32;MQ=12;FQ=-203;PV4=0.47,1,1.6e-05,0.24	98.5714
18	26832113	T	C	191	DP=73;VDB=3.019469e-01;RPB=1.682735e+00;AF1=1;AC1=2;DP4=1,0,33,36;MQ=20;FQ=-214;PV4=0.49,1,0.3,1	98.5714
2	202201510	A	G	222	DP=145;VDB=1.815649e-01;RPB=5.394499e-01;AF1=1;AC1=2;DP4=1,1,63,74;MQ=30;FQ=-282;PV4=1,0.46,0.044,0.22	98.5612
3	12788118	A	G	18.1	DP=70;VDB=1.078262e-01;RPB=1.631813e+00;AF1=1;AC1=2;DP4=0,1,1,67;MQ=9;FQ=-216;PV4=1,1,1,1	98.5507
12	55980701	T	C	222	DP=70;VDB=2.120532e-01;RPB=9.288784e-01;AF1=1;AC1=2;DP4=0,1,32,36;MQ=38;FQ=-201;PV4=1,1,0.25,1	98.5507
17	64751187	T	C	222	DP=71;VDB=2.184370e-01;RPB=-1.430975e+00;AF1=1;AC1=2;DP4=0,1,32,36;MQ=24;FQ=-199;PV4=1,1,0.034,1	98.5507
2	216610815	A	G	10.4	DP=159;VDB=5.200654e-02;RPB=-2.781640e-01;AF1=1;AC1=2;DP4=1,1,28,107;MQ=3;FQ=-282;PV4=0.38,1,0.22,1	98.5401
11	27890774	T	C	97	DP=72;VDB=3.949391e-01;RPB=-1.579394e+00;AF1=1;AC1=2;DP4=0,1,62,5;MQ=15;FQ=-213;PV4=0.088,1,1,1	98.5294
17	12115738	T	C	23	DP=71;VDB=3.696465e-01;RPB=-5.094818e-01;AF1=1;AC1=2;DP4=1,0,36,31;MQ=10;FQ=-195;PV4=1,0.23,8.2e-05,0.24	98.5294
11	27890093	T	C	65	DP=138;VDB=4.081911e-01;RPB=-1.957892e+00;AF1=1;AC1=2;DP4=0,2,49,84;MQ=11;FQ=-282;PV4=0.53,1,0.00054,1	98.5185
14	100366778	A	G	222	DP=69;VDB=6.447357e-03;RPB=2.352347e-01;AF1=1;AC1=2;DP4=1,0,37,29;MQ=23;FQ=-194;PV4=1,1,0.031,0.28	98.5075
X	8856892	T	C	18.1	DP=72;VDB=1.940122e-01;RPB=-1.732244e+00;AF1=1;AC1=2;DP4=0,1,23,43;MQ=6;FQ=-210;PV4=1,1,1,1	98.5075
5	174513758	T	C	65	DP=713;VDB=4.552913e-11;RPB=-5.281943e-01;AF1=1;AC1=2;DP4=2,8,64,589;MQ=2;FQ=-282;PV4=0.26,1,1,1	98.4917
11	34335262	A	G	172	DP=67;VDB=7.242434e-02;RPB=-1.207325e+00;AF1=1;AC1=2;DP4=0,1,43,22;MQ=17;FQ=-206;PV4=0.35,0.38,0.34,0.4	98.4848
14	100366765	A	G	222	DP=68;VDB=1.580095e-01;RPB=2.624621e-01;AF1=1;AC1=2;DP4=1,0,40,25;MQ=23;FQ=-192;PV4=1,1,0.032,0.27	98.4848
1	15604811	T	C	27	DP=153;VDB=3.169973e-01;RPB=2.008520e+00;AF1=1;AC1=2;DP4=2,0,113,14;MQ=9;FQ=-282;PV4=1,1,1,1	98.4496
1	38710332	A	G	6.97	DP=67;VDB=8.175964e-04;RPB=-1.732262e+00;AF1=1;AC1=2;DP4=0,1,17,46;MQ=2;FQ=-202;PV4=1,1,0.44,1	98.4375
15	64072822	A	G	222	DP=66;VDB=5.883242e-02;RPB=-1.407463e+00;AF1=1;AC1=2;DP4=0,1,30,33;MQ=24;FQ=-196;PV4=1,1,1,0.41	98.4375
X	44030706	A	G	222	DP=65;VDB=2.459996e-01;RPB=1.299197e+00;AF1=1;AC1=2;DP4=1,0,33,30;MQ=30;FQ=-196;PV4=1,1,1,1	98.4375
X	46439917	A	G	50	DP=354;VDB=2.910038e-13;RPB=6.430900e-01;AF1=1;AC1=2;DP4=0,5,4,311;MQ=2;FQ=-282;PV4=1,0.24,1,1	98.4375
X	52833300	A	G	121	DP=65;VDB=2.252964e-01;RPB=-1.732262e+00;AF1=1;AC1=2;DP4=0,1,26,37;MQ=13;FQ=-202;PV4=1,1,0.45,1	98.4375
X	150232490	A	G	120	DP=68;VDB=3.513998e-01;RPB=1.136797e+00;AF1=1;AC1=2;DP4=1,0,42,21;MQ=13;FQ=-202;PV4=1,1,1,1	98.4375
2	26028454	T	C	80	DP=123;VDB=4.127793e-28;RPB=-1.732262e+00;AF1=1;AC1=2;DP4=0,1,3,60;MQ=13;FQ=-202;PV4=1,1,1,1	98.4375
X	74583387	T	C	4.12	DP=270;VDB=4.827887e-01;RPB=-7.588722e-01;AF1=1;AC1=2;DP4=1,3,146,106;MQ=5;FQ=-282;PV4=0.32,0.12,1.2e-07,0.2	98.4375
8	30352427	T	C	161	DP=199;VDB=4.859301e-01;RPB=-4.233041e-01;AF1=1;AC1=2;DP4=0,3,0,187;MQ=21;FQ=-282;PV4=1,0.21,1,1	98.4211
2	131264380	T	C	42	DP=277;VDB=2.352955e-03;RPB=1.821670e+00;AF1=1;AC1=2;DP4=2,2,48,201;MQ=1;FQ=-282;PV4=0.18,0.3,1,1	98.419
13	22696122	A	G	11.3	DP=68;VDB=2.083290e-10;RPB=-1.622284e+00;AF1=1;AC1=2;DP4=1,0,19,43;MQ=4;FQ=-199;PV4=0.32,1,1,0.18	98.4127
1	220267537	T	C	187	DP=64;VDB=2.262472e-01;RPB=1.677276e+00;AF1=1;AC1=2;DP4=1,0,27,35;MQ=19;FQ=-199;PV4=0.44,1,1,1	98.4127
7	99443145	T	C	174	DP=128;VDB=4.174886e-01;RPB=1.063799e+00;AF1=1;AC1=2;DP4=0,2,50,74;MQ=17;FQ=-282;PV4=0.52,0.41,0.0001,0.3	98.4127
17	12115782	T	C	12.3	DP=69;VDB=3.131529e-01;RPB=7.973937e-01;AF1=1;AC1=2;DP4=0,1,20,42;MQ=7;FQ=-180;PV4=1,0.33,3.2e-09,0.22	98.4127
17	61070255	T	C	7.79	DP=63;VDB=9.539773e-04;RPB=-1.924743e-01;AF1=1;AC1=2;DP4=1,0,16,46;MQ=3;FQ=-199;PV4=0.27,1,0.019,0.29	98.4127
14	81246571	A	G	16.1	DP=66;VDB=3.643559e-01;RPB=-3.352793e-01;AF1=1;AC1=2;DP4=0,1,4,57;MQ=2;FQ=-196;PV4=1,1,1,1	98.3871
17	62516746	A	G	20	DP=67;VDB=8.381359e-02;RPB=-8.940780e-01;AF1=1;AC1=2;DP4=0,1,11,50;MQ=5;FQ=-196;PV4=1,1,0.0043,0.33	98.3871
2	26028455	A	G	80	DP=104;VDB=2.833052e-27;RPB=-1.732276e+00;AF1=1;AC1=2;DP4=0,1,3,58;MQ=13;FQ=-196;PV4=1,1,1,1	98.3871
X	68070353	A	G	104	DP=67;VDB=3.989705e-01;RPB=1.676396e+00;AF1=1;AC1=2;DP4=1,0,61,0;MQ=19;FQ=-196;PV4=1,1,1,1	98.3871
7	99443024	A	G	222	DP=130;VDB=2.029751e-01;RPB=9.298760e-01;AF1=1;AC1=2;DP4=2,0,66,55;MQ=24;FQ=-282;PV4=0.5,0.17,0.018,0.37	98.374
16	28239749	A	G	19.1	DP=265;VDB=4.223184e-13;RPB=-2.158953e+00;AF1=1;AC1=2;DP4=2,2,30,211;MQ=2;FQ=-282;PV4=0.084,1,0.38,1	98.3673
6	42207325	A	G	222	DP=61;VDB=5.505145e-02;RPB=1.675487e+00;AF1=1;AC1=2;DP4=1,0,37,23;MQ=28;FQ=-184;PV4=1,1,0.49,1	98.3607
7	43919282	T	C	8.64	DP=63;VDB=3.423948e-01;RPB=-5.395637e-01;AF1=1;AC1=2;DP4=1,0,35,25;MQ=10;FQ=-170;PV4=1,0.18,6.5e-07,0.18	98.3607
13	48771809	A	G	11.3	DP=71;VDB=1.936355e-03;RPB=-9.054487e-01;AF1=1;AC1=2;DP4=0,1,3,56;MQ=6;FQ=-190;PV4=1,1,1,1	98.3333
22	22988620	A	G	3.54	DP=63;VDB=3.065785e-01;RPB=-1.501319e+00;AF1=1;AC1=2;DP4=0,1,2,57;MQ=2;FQ=-190;PV4=1,1,1,1	98.3333
4	112788365	T	C	9.51	DP=81;VDB=2.179309e-14;RPB=1.674548e+00;AF1=1;AC1=2;DP4=1,0,21,38;MQ=6;FQ=-190;PV4=0.37,0.44,0.35,1	98.3333
11	47905530	T	C	89	DP=65;VDB=1.511993e-01;RPB=1.154861e-01;AF1=1;AC1=2;DP4=0,1,10,49;MQ=15;FQ=-177;PV4=1,1,0.00087,0.17	98.3333
20	6214003	T	C	222	DP=68;VDB=3.217273e-01;RPB=1.232143e+00;AF1=1;AC1=2;DP4=1,0,32,27;MQ=32;FQ=-184;PV4=1,1,1,1	98.3333
20	6213997	A	G	222	DP=63;VDB=2.288940e-01;RPB=1.673578e+00;AF1=1;AC1=2;DP4=1,0,33,25;MQ=32;FQ=-185;PV4=1,1,1,1	98.3051
3	40761520	A	G	19.1	DP=78;VDB=2.129925e-08;RPB=4.404152e-01;AF1=1;AC1=2;DP4=1,0,56,2;MQ=9;FQ=-187;PV4=1,0.26,1,1	98.3051
5	14639539	T	C	220	DP=60;VDB=2.337197e-01;RPB=-3.816932e-01;AF1=1;AC1=2;DP4=0,1,31,27;MQ=20;FQ=-187;PV4=0.47,0.24,1,0.19	98.3051
11	47905526	T	C	84	DP=65;VDB=1.328706e-02;RPB=1.468050e-01;AF1=1;AC1=2;DP4=0,1,10,48;MQ=15;FQ=-170;PV4=1,0.43,0.00093,0.19	98.3051
11	47905527	T	C	86	DP=65;VDB=2.920382e-02;RPB=1.468050e-01;AF1=1;AC1=2;DP4=0,1,10,48;MQ=15;FQ=-171;PV4=1,1,0.00093,0.18	98.3051
1	237927249	A	G	57	DP=426;VDB=4.550986e-01;RPB=-7.301023e-01;AF1=1;AC1=2;DP4=1,6,46,358;MQ=2;FQ=-282;PV4=0.58,1,1,1	98.2968
13	81690220	A	G	12.3	DP=4345;VDB=5.223438e-01;RPB=1.110437e+01;AF1=1;AC1=2;DP4=60,3,2947,653;MQ=7;FQ=-282;PV4=0.0041,1,1.1e-35,1	98.2801
11	47905321	A	G	162	DP=63;VDB=3.801362e-01;RPB=1.314165e+00;AF1=1;AC1=2;DP4=1,0,54,3;MQ=26;FQ=-165;PV4=1,1,0.035,1	98.2759
13	90231292	A	G	23	DP=65;VDB=6.704852e-10;RPB=1.015491e+00;AF1=1;AC1=2;DP4=0,1,7,50;MQ=2;FQ=-184;PV4=1,0.17,0.32,0.014	98.2759
7	43919253	T	C	25	DP=61;VDB=3.698574e-01;RPB=6.570824e-01;AF1=1;AC1=2;DP4=1,0,31,26;MQ=11;FQ=-161;PV4=1,0.16,8.4e-06,0.2	98.2759
7	92458002	T	C	222	DP=61;VDB=1.576096e-01;RPB=-5.342072e-01;AF1=1;AC1=2;DP4=0,1,24,33;MQ=37;FQ=-179;PV4=1,1,1,0.25	98.2759
12	55980677	T	C	222	DP=62;VDB=1.910789e-01;RPB=8.660724e-01;AF1=1;AC1=2;DP4=1,0,28,29;MQ=38;FQ=-161;PV4=1,0.12,0.25,0.24	98.2759
21	25362197	T	C	18.1	DP=62;VDB=1.524685e-01;RPB=1.553104e+00;AF1=1;AC1=2;DP4=1,0,57,0;MQ=9;FQ=-184;PV4=1,1,1,1	98.2759
X	150232407	T	C	29	DP=63;VDB=2.693812e-01;RPB=1.612839e+00;AF1=1;AC1=2;DP4=1,0,12,45;MQ=7;FQ=-179;PV4=0.22,1,0.0012,1	98.2759
1	202767411	A	G	25	DP=61;VDB=3.207174e-01;RPB=8.813545e-01;AF1=1;AC1=2;DP4=1,0,6,50;MQ=11;FQ=-158;PV4=0.12,0.16,5.2e-06,0.16	98.2456
5	32222272	A	G	5.45	DP=60;VDB=2.391862e-01;RPB=1.610751e+00;AF1=1;AC1=2;DP4=1,0,22,34;MQ=2;FQ=-181;PV4=0.4,1,0.34,1	98.2456
5	115390983	A	G	72	DP=59;VDB=1.943189e-01;RPB=1.671534e+00;AF1=1;AC1=2;DP4=1,0,32,24;MQ=12;FQ=-174;PV4=1,1,0.044,1	98.2456
1	147178929	T	C	222	DP=59;VDB=3.609764e-01;RPB=-1.549968e+00;AF1=1;AC1=2;DP4=0,1,37,19;MQ=39;FQ=-160;PV4=0.35,0.37,0.33,1	98.2456
12	55980687	T	C	222	DP=60;VDB=8.935729e-02;RPB=1.671534e+00;AF1=1;AC1=2;DP4=0,1,26,30;MQ=38;FQ=-166;PV4=1,1,0.24,1	98.2456
14	82693023	T	C	222	DP=61;VDB=3.889286e-01;RPB=-1.732317e+00;AF1=1;AC1=2;DP4=0,1,15,41;MQ=37;FQ=-179;PV4=1,1,1,1	98.2456
X	8856912	T	C	19.1	DP=60;VDB=3.676735e-01;RPB=-1.732317e+00;AF1=1;AC1=2;DP4=0,1,18,38;MQ=6;FQ=-181;PV4=1,1,1,1	98.2456
11	47905401	A	G	222	DP=117;VDB=2.928747e-01;RPB=-3.157401e-01;AF1=1;AC1=2;DP4=2,0,58,53;MQ=23;FQ=-282;PV4=0.5,1,0.0014,1	98.2301
7	99443187	T	C	134	DP=116;VDB=4.265558e-01;RPB=-7.076933e-01;AF1=1;AC1=2;DP4=0,2,35,76;MQ=15;FQ=-282;PV4=1,0.15,1.6e-05,0.39	98.2301
1	200864093	A	G	10.4	DP=117;VDB=1.980072e-03;RPB=-8.898055e-01;AF1=1;AC1=2;DP4=2,0,47,63;MQ=5;FQ=-282;PV4=0.19,0.42,9.3e-12,1	98.2143
12	6885241	A	G	12.3	DP=57;VDB=3.836302e-01;RPB=-1.422983e+00;AF1=1;AC1=2;DP4=1,0,21,34;MQ=10;FQ=-155;PV4=0.39,0.25,3.3e-07,0.27	98.2143
2	33840547	T	C	18.1	DP=59;VDB=3.845648e-01;RPB=1.608589e+00;AF1=1;AC1=2;DP4=0,1,5,50;MQ=1;FQ=-178;PV4=1,1,0.23,1	98.2143
17	41691389	A	G	222	DP=115;VDB=3.843102e-01;RPB=1.695957e+00;AF1=1;AC1=2;DP4=2,0,48,61;MQ=38;FQ=-282;PV4=0.2,0.31,1,1	98.1982
Y	18148870	T	C	45	DP=338;VDB=1.816244e-03;RPB=-3.603336e+00;AF1=1;AC1=2;DP4=1,5,58,268;MQ=0;FQ=-282;PV4=1,0.11,1,1	98.1928
22	41074842	A	G	14.2	DP=68;VDB=7.427554e-05;RPB=-1.417367e+00;AF1=1;AC1=2;DP4=0,1,10,44;MQ=2;FQ=-175;PV4=1,0.27,0.27,0.089	98.1818
5	81892480	A	G	57	DP=68;VDB=1.220009e-03;RPB=3.464674e-01;AF1=1;AC1=2;DP4=1,0,54,0;MQ=15;FQ=-169;PV4=1,0.25,0.12,0.49	98.1818
7	43919249	T	C	25	DP=60;VDB=3.343965e-01;RPB=8.504201e-01;AF1=1;AC1=2;DP4=1,0,30,24;MQ=11;FQ=-152;PV4=1,0.22,1.4e-05,0.28	98.1818
20	31547965	T	C	190	DP=57;VDB=1.576844e-01;RPB=-7.244319e-01;AF1=1;AC1=2;DP4=0,1,15,39;MQ=20;FQ=-152;PV4=1,0.29,0.018,0.28	98.1818
8	61579426	A	G	18.1	DP=5419;VDB=3.944298e-01;RPB=1.654824e+01;AF1=1;AC1=2;DP4=93,0,2267,2727;MQ=7;FQ=-282;PV4=3.5e-32,1,1,1	98.1718
7	137722371	A	G	31	DP=167;VDB=3.067202e-05;RPB=1.288441e+00;AF1=1;AC1=2;DP4=2,1,38,123;MQ=5;FQ=-282;PV4=0.15,0.3,0.14,1	98.1707
1	147179524	A	G	222	DP=54;VDB=3.249357e-01;RPB=1.283221e-01;AF1=1;AC1=2;DP4=1,0,24,29;MQ=37;FQ=-151;PV4=0.46,0.35,0.34,0.25	98.1481
2	112621951	T	C	24	DP=64;VDB=1.143472e-05;RPB=-6.416103e-02;AF1=1;AC1=2;DP4=0,1,8,45;MQ=5;FQ=-172;PV4=1,0.41,0.24,1	98.1481
2	130074562	T	C	16.1	DP=55;VDB=1.876880e-01;RPB=-3.208052e-01;AF1=1;AC1=2;DP4=0,1,14,39;MQ=0;FQ=-172;PV4=1,1,1,0.23	98.1481
7	43919564	T	C	12.3	DP=57;VDB=2.500899e-01;RPB=7.699324e-01;AF1=1;AC1=2;DP4=0,1,34,19;MQ=8;FQ=-172;PV4=0.37,1,1,0.27	98.1481
18	74390259	A	G	222	DP=322;VDB=1.842861e-02;RPB=-3.832459e+00;AF1=1;AC1=2;DP4=1,4,45,218;MQ=21;FQ=-282;PV4=1,1,0.12,1	98.1343
3	156809864	T	C	74	DP=280;VDB=2.174505e-01;RPB=-2.329762e-01;AF1=1;AC1=2;DP4=3,2,148,115;MQ=13;FQ=-282;PV4=1,1,4.7e-15,1	98.1343
12	63823130	T	C	27	DP=110;VDB=2.516330e-01;RPB=-1.725164e-01;AF1=1;AC1=2;DP4=2,0,94,11;MQ=9;FQ=-282;PV4=1,1,0.03,0.47	98.1308
1	220253557	A	G	188	DP=60;VDB=6.631120e-04;RPB=1.274755e+00;AF1=1;AC1=2;DP4=1,0,48,4;MQ=24;FQ=-169;PV4=1,1,1,1	98.1132
17	27083605	A	G	6.97	DP=57;VDB=1.761921e-01;RPB=-1.634301e-01;AF1=1;AC1=2;DP4=1,0,23,29;MQ=9;FQ=-146;PV4=0.45,0.14,1.1e-07,0.26	98.1132
17	64751217	A	G	222	DP=60;VDB=9.054678e-03;RPB=1.601615e+00;AF1=1;AC1=2;DP4=1,0,17,35;MQ=24;FQ=-165;PV4=0.34,0.44,0.46,1	98.1132
7	43919233	A	G	61	DP=61;VDB=1.684272e-01;RPB=1.405499e+00;AF1=1;AC1=2;DP4=1,0,31,21;MQ=12;FQ=-150;PV4=1,0.49,7e-05,1	98.1132
X	57392919	A	G	129	DP=58;VDB=8.323792e-02;RPB=1.013267e+00;AF1=1;AC1=2;DP4=0,1,22,30;MQ=15;FQ=-162;PV4=1,1,0.1,0.35	98.1132
1	164356835	T	C	32	DP=57;VDB=1.684270e-01;RPB=1.666987e+00;AF1=1;AC1=2;DP4=1,0,43,9;MQ=9;FQ=-169;PV4=1,1,1,1	98.1132
7	56011401	T	C	205	DP=56;VDB=1.755157e-02;RPB=-1.601615e+00;AF1=1;AC1=2;DP4=0,1,12,40;MQ=22;FQ=-160;PV4=1,0.46,0.27,1	98.1132
22	38723276	T	C	82	DP=58;VDB=8.567041e-02;RPB=-1.732359e+00;AF1=1;AC1=2;DP4=0,1,21,31;MQ=11;FQ=-169;PV4=1,1,1,1	98.1132
2	131264020	T	C	19.1	DP=489;VDB=1.572734e-03;RPB=-4.061294e+00;AF1=1;AC1=2;DP4=0,9,3,463;MQ=2;FQ=-282;PV4=1,0.013,1,0.12	98.1053
15	29731013	T	C	14.2	DP=174;VDB=2.336237e-09;RPB=-2.557903e+00;AF1=1;AC1=2;DP4=0,3,4,150;MQ=5;FQ=-282;PV4=1,1,0.14,1	98.0892
15	29730704	A	G	4.12	DP=82;VDB=4.679083e-10;RPB=-1.199334e+00;AF1=1;AC1=2;DP4=1,0,47,4;MQ=5;FQ=-166;PV4=1,0.22,0.33,0.23	98.0769
14	63601498	T	C	9.51	DP=58;VDB=1.396074e-06;RPB=1.132704e+00;AF1=1;AC1=2;DP4=1,0,51,0;MQ=9;FQ=-161;PV4=1,0.4,1,1	98.0769
22	41064535	T	C	186	DP=232;VDB=2.954058e-01;RPB=-7.714315e-01;AF1=1;AC1=2;DP4=1,3,18,186;MQ=15;FQ=-282;PV4=0.32,1,1,0.45	98.0769
14	69885302	T	C	53	DP=221;VDB=1.615612e-09;RPB=1.071519e+00;AF1=1;AC1=2;DP4=3,0,149,3;MQ=9;FQ=-282;PV4=1,1,1,1	98.0645
2	164573628	A	G	77	DP=54;VDB=2.861046e-01;RPB=1.120954e+00;AF1=1;AC1=2;DP4=1,0,31,19;MQ=11;FQ=-163;PV4=1,1,1,1	98.0392
2	181694557	A	G	55	DP=61;VDB=2.096201e-05;RPB=1.460637e+00;AF1=1;AC1=2;DP4=1,0,49,1;MQ=14;FQ=-163;PV4=1,1,1,1	98.0392
7	2835625	T	C	71	DP=61;VDB=7.707189e-11;RPB=-9.850810e-01;AF1=1;AC1=2;DP4=1,0,47,3;MQ=15;FQ=-157;PV4=1,0.27,0.12,0.17	98.0392
5	77785099	T	C	42	DP=1534;VDB=1.417181e-01;RPB=3.355067e+00;AF1=1;AC1=2;DP4=4,25,371,1051;MQ=5;FQ=-282;PV4=0.2,0.18,1,1	98.0014
1	147203584	A	G	138	DP=52;VDB=1.134857e-02;RPB=6.929590e-01;AF1=1;AC1=2;DP4=1,0,35,14;MQ=17;FQ=-138;PV4=1,0.36,0.0066,0.28	98
19	41506603	A	G	4.76	DP=54;VDB=3.562726e-01;RPB=-1.178030e+00;AF1=1;AC1=2;DP4=0,1,4,45;MQ=7;FQ=-158;PV4=1,1,1.3e-08,1	98
6	42888372	A	G	222	DP=51;VDB=3.140018e-04;RPB=9.008466e-01;AF1=1;AC1=2;DP4=1,0,33,16;MQ=30;FQ=-137;PV4=1,0.25,0.15,0.29	98
Y	13286645	A	G	222	DP=57;VDB=1.267427e-01;RPB=7.622548e-01;AF1=1;AC1=2;DP4=1,0,46,3;MQ=34;FQ=-161;PV4=1,1,1,1	98
5	70042808	T	C	10.4	DP=54;VDB=3.120824e-01;RPB=-2.078877e-01;AF1=1;AC1=2;DP4=1,0,16,33;MQ=0;FQ=-161;PV4=0.34,0.23,0,0.14	98
8	66767948	T	C	10.4	DP=54;VDB=3.583011e-01;RPB=1.524510e+00;AF1=1;AC1=2;DP4=0,1,9,40;MQ=4;FQ=-151;PV4=1,0.26,3.2e-26,0.24	98
17	27083613	T	C	7.79	DP=60;VDB=6.362112e-02;RPB=-4.850712e-01;AF1=1;AC1=2;DP4=1,0,21,28;MQ=9;FQ=-143;PV4=0.44,0.48,1.9e-08,0.3	98
6	116453453	A	G	28	DP=51;VDB=1.562775e-02;RPB=-1.490470e+00;AF1=1;AC1=2;DP4=0,1,10,38;MQ=7;FQ=-158;PV4=1,1,1,1	97.9592
1	54524967	T	C	26	DP=50;VDB=3.077555e-01;RPB=3.889087e-01;AF1=1;AC1=2;DP4=0,1,8,40;MQ=4;FQ=-158;PV4=1,0.3,0.065,0.21	97.9592
8	80301458	T	C	6.19	DP=53;VDB=3.418407e-01;RPB=-7.218445e-01;AF1=1;AC1=2;DP4=0,1,18,29;MQ=2;FQ=-155;PV4=1,0.086,0.046,1	97.9167
1	236483885	A	G	190	DP=2846;VDB=4.572418e-02;RPB=-1.226501e+01;AF1=1;AC1=2;DP4=21,31,886,1549;MQ=15;FQ=-282;PV4=0.56,1,0.077,1	97.9091
1	156722886	T	C	222	DP=101;VDB=1.022377e-02;RPB=-2.372027e+00;AF1=1;AC1=2;DP4=0,2,22,71;MQ=37;FQ=-245;PV4=1,1,0.19,1	97.8947
18	26832289	A	G	195	DP=51;VDB=8.315074e-02;RPB=-1.732443e+00;AF1=1;AC1=2;DP4=0,1,16,30;MQ=20;FQ=-152;PV4=1,1,1,1	97.8723
X	115718800	A	G	6.97	DP=48;VDB=3.346792e-01;RPB=-2.580234e-01;AF1=1;AC1=2;DP4=1,0,46,0;MQ=9;FQ=-152;PV4=1,0.3,1,0.26	97.8723
14	71330391	T	C	222	DP=50;VDB=3.029425e-01;RPB=-1.216396e+00;AF1=1;AC1=2;DP4=0,1,20,26;MQ=24;FQ=-135;PV4=1,1,0.045,1	97.8723
16	72006476	T	C	63	DP=50;VDB=2.284471e-01;RPB=-1.732443e+00;AF1=1;AC1=2;DP4=0,1,17,29;MQ=10;FQ=-152;PV4=1,1,1,1	97.8723
11	90282631	A	G	222	DP=214;VDB=4.257940e-01;RPB=2.778070e+00;AF1=1;AC1=2;DP4=4,0,160,23;MQ=26;FQ=-282;PV4=1,0.38,1,1	97.861
X	6422658	A	G	16.1	DP=48;VDB=2.453975e-01;RPB=-1.732460e+00;AF1=1;AC1=2;DP4=0,1,6,39;MQ=2;FQ=-149;PV4=1,1,1,1	97.8261
13	78910102	T	C	9.51	DP=50;VDB=3.475524e-02;RPB=-9.792166e-01;AF1=1;AC1=2;DP4=1,0,37,8;MQ=8;FQ=-149;PV4=1,0.31,1,0.13	97.8261
12	118246438	A	G	23	DP=53;VDB=3.432687e-01;RPB=1.655480e+00;AF1=1;AC1=2;DP4=1,0,6,38;MQ=6;FQ=-146;PV4=0.16,1,1,1	97.7778
3	72877582	A	G	21	DP=49;VDB=3.408333e-01;RPB=-9.624881e-01;AF1=1;AC1=2;DP4=0,1,26,18;MQ=8;FQ=-146;PV4=0.42,0.28,1,0.24	97.7778
4	152927756	A	G	222	DP=47;VDB=1.703252e-01;RPB=1.655480e+00;AF1=1;AC1=2;DP4=1,0,17,27;MQ=35;FQ=-138;PV4=0.4,1,1,1	97.7778
7	2835642	A	G	119	DP=106;VDB=2.951774e-05;RPB=1.572917e+00;AF1=1;AC1=2;DP4=2,0,80,8;MQ=15;FQ=-262;PV4=1,1,1,1	97.7778
7	42795652	A	G	32	DP=50;VDB=1.841426e-01;RPB=-1.732479e+00;AF1=1;AC1=2;DP4=0,1,27,17;MQ=8;FQ=-146;PV4=0.4,1,0.34,1	97.7778
1	37709315	T	C	222	DP=49;VDB=3.439904e-01;RPB=7.314910e-01;AF1=1;AC1=2;DP4=1,0,24,20;MQ=41;FQ=-132;PV4=1,1,0.39,0.22	97.7778
20	31547806	T	C	84	DP=46;VDB=3.366709e-02;RPB=-2.694967e-01;AF1=1;AC1=2;DP4=1,0,29,15;MQ=15;FQ=-129;PV4=1,1,0.0022,0.25	97.7778
9	129828073	A	G	222	DP=257;VDB=2.952437e-01;RPB=-1.989011e+00;AF1=1;AC1=2;DP4=1,4,43,176;MQ=32;FQ=-282;PV4=1,0.27,1,1	97.7679
12	6885298	A	G	24	DP=49;VDB=6.912015e-02;RPB=6.299994e-01;AF1=1;AC1=2;DP4=0,1,8,35;MQ=11;FQ=-120;PV4=1,0.48,5e-06,0.26	97.7273
17	12115817	A	G	4.76	DP=44;VDB=5.899226e-02;RPB=-3.149997e-01;AF1=1;AC1=2;DP4=0,1,7,36;MQ=7;FQ=-122;PV4=1,0.18,3.3e-12,0.28	97.7273
9	31254703	T	C	32	DP=102;VDB=1.123709e-09;RPB=-9.659408e-01;AF1=1;AC1=2;DP4=0,2,0,86;MQ=10;FQ=-256;PV4=1,1,1,1	97.7273
10	119997592	T	C	13.2	DP=47;VDB=2.930780e-01;RPB=-1.496248e+00;AF1=1;AC1=2;DP4=0,1,12,31;MQ=2;FQ=-143;PV4=1,1,1,1	97.7273
X	107351723	T	C	62	DP=44;VDB=2.137308e-01;RPB=1.181249e+00;AF1=1;AC1=2;DP4=1,0,43,0;MQ=17;FQ=-143;PV4=1,1,1,1	97.7273
12	49758764	T	C	21	DP=123;VDB=4.791688e-14;RPB=2.690596e-01;AF1=1;AC1=2;DP4=1,1,1,84;MQ=10;FQ=-238;PV4=0.046,1,0.0067,0.39	97.7011
14	34569055	A	G	36	DP=962;VDB=1.429052e-01;RPB=1.544878e+00;AF1=1;AC1=2;DP4=8,13,65,820;MQ=5;FQ=-282;PV4=0.00011,0.31,9.2e-86,0.41	97.6821
1	236484544	A	G	3.54	DP=59;VDB=3.255202e-11;RPB=-4.029115e-02;AF1=1;AC1=2;DP4=0,1,0,42;MQ=7;FQ=-140;PV4=1,0.14,1,1	97.6744
12	62965319	A	G	179	DP=51;VDB=7.727591e-03;RPB=5.237849e-01;AF1=1;AC1=2;DP4=1,0,42,0;MQ=33;FQ=-140;PV4=1,1,1,1	97.6744
13	26045409	A	G	222	DP=46;VDB=1.426357e-01;RPB=-1.651937e+00;AF1=1;AC1=2;DP4=0,1,19,23;MQ=41;FQ=-131;PV4=1,1,0.38,1	97.6744
7	26196555	A	G	128	DP=54;VDB=6.426290e-10;RPB=-1.168443e+00;AF1=1;AC1=2;DP4=1,0,26,16;MQ=17;FQ=-136;PV4=1,1,0.2,0.14	97.6744
2	189924332	T	C	44	DP=47;VDB=1.676385e-01;RPB=-1.168443e+00;AF1=1;AC1=2;DP4=0,1,0,42;MQ=14;FQ=-140;PV4=1,0.33,1,1	97.6744
4	164943519	A	G	29	DP=129;VDB=2.939615e-01;RPB=-3.307497e-01;AF1=1;AC1=2;DP4=1,2,23,102;MQ=1;FQ=-282;PV4=0.47,1,1,0.44	97.6562
1	15828581	A	G	15.1	DP=44;VDB=1.527766e-03;RPB=4.125100e-01;AF1=1;AC1=2;DP4=0,1,6,35;MQ=3;FQ=-137;PV4=1,0.14,1,0.085	97.619
1	203835834	A	G	12.3	DP=44;VDB=1.457533e-01;RPB=-1.650040e-01;AF1=1;AC1=2;DP4=0,1,5,36;MQ=1;FQ=-137;PV4=1,0.11,0.048,0.24	97.619
8	66767850	A	G	4.76	DP=48;VDB=2.671498e-01;RPB=1.208734e-01;AF1=1;AC1=2;DP4=1,0,12,29;MQ=4;FQ=-129;PV4=0.31,1,1.1e-18,0.11	97.619
X	148198029	A	G	37	DP=50;VDB=7.031250e-02;RPB=8.250200e-02;AF1=1;AC1=2;DP4=1,0,35,6;MQ=10;FQ=-137;PV4=1,0.19,1,0.17	97.619
17	64751232	T	C	160	DP=44;VDB=3.110368e-01;RPB=1.402534e+00;AF1=1;AC1=2;DP4=1,0,8,33;MQ=21;FQ=-132;PV4=0.21,0.2,0.38,0.42	97.619
X	150116238	T	C	204	DP=45;VDB=3.225857e-01;RPB=1.650040e+00;AF1=1;AC1=2;DP4=1,0,19,22;MQ=23;FQ=-133;PV4=0.48,1,0.39,1	97.619
4	181522978	A	G	222	DP=93;VDB=2.542971e-01;RPB=-1.677807e+00;AF1=1;AC1=2;DP4=0,2,19,62;MQ=19;FQ=-242;PV4=1,1,1,1	97.5904
1	147178611	A	G	222	DP=42;VDB=2.447389e-01;RPB=2.112886e-01;AF1=1;AC1=2;DP4=1,0,20,20;MQ=39;FQ=-117;PV4=1,1,0.34,0.24	97.561
19	5691456	A	G	83	DP=215;VDB=1.386505e-05;RPB=-1.732566e+00;AF1=1;AC1=2;DP4=0,1,13,27;MQ=12;FQ=-134;PV4=1,4.9e-06,0.44,1	97.561
2	138288809	A	G	64	DP=45;VDB=2.892753e-01;RPB=-1.394505e+00;AF1=1;AC1=2;DP4=0,1,0,40;MQ=18;FQ=-134;PV4=1,1,1,1	97.561
5	56505080	A	G	47	DP=51;VDB=3.143515e-01;RPB=-1.732566e+00;AF1=1;AC1=2;DP4=0,1,2,38;MQ=11;FQ=-134;PV4=1,1,0.39,1	97.561
11	67683027	T	C	3.54	DP=55;VDB=3.229421e-01;RPB=-9.719274e-01;AF1=1;AC1=2;DP4=0,1,4,36;MQ=4;FQ=-134;PV4=1,0.17,0.15,1	97.561
5	33162669	A	G	16.1	DP=793;VDB=3.799017e-01;RPB=5.578262e+00;AF1=1;AC1=2;DP4=18,1,416,329;MQ=6;FQ=-282;PV4=0.00055,1,1,1	97.5131
18	26600101	A	G	120	DP=43;VDB=1.416976e-01;RPB=6.064073e-01;AF1=1;AC1=2;DP4=1,0,17,22;MQ=15;FQ=-130;PV4=0.45,0.19,0.44,0.24	97.5
2	58461627	T	C	222	DP=41;VDB=6.021457e-02;RPB=-1.732592e+00;AF1=1;AC1=2;DP4=0,1,18,21;MQ=29;FQ=-110;PV4=1,0.41,0.16,1	97.5
8	60937833	T	C	135	DP=45;VDB=6.667902e-02;RPB=1.645963e+00;AF1=1;AC1=2;DP4=1,0,21,18;MQ=15;FQ=-131;PV4=1,1,1,1	97.5
19	52143100	T	C	12.3	DP=315;VDB=1.578646e-03;RPB=4.514509e+00;AF1=1;AC1=2;DP4=7,0,245,28;MQ=6;FQ=-282;PV4=1,1,0.36,1	97.5
Y	17757439	A	G	39	DP=178;VDB=1.680233e-02;RPB=-3.413451e+00;AF1=1;AC1=2;DP4=0,4,6,144;MQ=0;FQ=-282;PV4=1,1,1,1	97.4026
X	110346799	T	C	97	DP=81;VDB=2.685724e-01;RPB=1.136910e+00;AF1=1;AC1=2;DP4=1,1,21,54;MQ=13;FQ=-223;PV4=0.49,1,0.2,0.36	97.4026
10	63222870	A	G	222	DP=41;VDB=3.128876e-01;RPB=-2.735764e-01;AF1=1;AC1=2;DP4=0,1,15,22;MQ=37;FQ=-118;PV4=1,1,1,0.2	97.3684
5	14639746	A	G	132	DP=39;VDB=9.225705e-02;RPB=-9.119215e-01;AF1=1;AC1=2;DP4=1,0,16,21;MQ=17;FQ=-126;PV4=0.45,1,1,0.48	97.3684
7	103141732	A	G	9.51	DP=86;VDB=1.164454e-04;RPB=8.112495e-02;AF1=1;AC1=2;DP4=0,2,20,54;MQ=6;FQ=-217;PV4=1,1,0.0023,1	97.3684
7	43918887	T	C	8.64	DP=38;VDB=2.150495e-01;RPB=9.119215e-02;AF1=1;AC1=2;DP4=0,1,24,13;MQ=11;FQ=-100;PV4=0.37,0.093,4.1e-06,0.29	97.3684
15	99257870	T	C	132	DP=38;VDB=1.025678e-01;RPB=1.367882e+00;AF1=1;AC1=2;DP4=1,0,17,20;MQ=19;FQ=-102;PV4=0.47,0.34,0.0092,1	97.3684
18	6463005	T	C	11.3	DP=47;VDB=1.286328e-03;RPB=-1.732397e+00;AF1=1;AC1=2;DP4=0,1,1,36;MQ=7;FQ=-126;PV4=1,1,0.29,1	97.3684
X	133671312	T	C	15.1	DP=168;VDB=4.362350e-01;RPB=6.848587e-01;AF1=1;AC1=2;DP4=1,3,3,145;MQ=7;FQ=-282;PV4=0.1,0.41,0.075,0.27	97.3684
2	131264365	A	G	33	DP=266;VDB=2.229663e-05;RPB=-6.723585e-01;AF1=1;AC1=2;DP4=4,3,62,194;MQ=1;FQ=-282;PV4=0.069,1,1,1	97.3384
14	18999278	A	G	26	DP=86;VDB=2.999704e-11;RPB=1.463415e+00;AF1=1;AC1=2;DP4=1,1,7,66;MQ=0;FQ=-218;PV4=0.2,0.48,1,0.076	97.3333
3	156809649	T	C	21	DP=160;VDB=2.744008e-01;RPB=-9.507216e-01;AF1=1;AC1=2;DP4=2,2,81,65;MQ=13;FQ=-282;PV4=1,1,9.4e-15,0.22	97.3333
3	27215004	A	G	4.76	DP=40;VDB=8.658700e-02;RPB=-1.732684e+00;AF1=1;AC1=2;DP4=0,1,3,33;MQ=3;FQ=-123;PV4=1,1,1,1	97.2973
4	183483899	A	G	33	DP=39;VDB=3.858245e-02;RPB=1.545367e+00;AF1=1;AC1=2;DP4=1,0,17,19;MQ=8;FQ=-123;PV4=0.49,1,1,1	97.2973
5	80299803	A	G	36	DP=110;VDB=9.894965e-05;RPB=-3.611730e-01;AF1=1;AC1=2;DP4=1,2,12,94;MQ=2;FQ=-282;PV4=0.32,1,1,1	97.2477
1	15807671	T	C	169	DP=39;VDB=1.609065e-01;RPB=-4.949506e-01;AF1=1;AC1=2;DP4=0,1,3,32;MQ=23;FQ=-120;PV4=1,1,1,1	97.2222
2	139892487	T	C	18.1	DP=58;VDB=2.965032e-01;RPB=-9.288784e-01;AF1=1;AC1=2;DP4=0,1,2,33;MQ=8;FQ=-120;PV4=1,1,1,1	97.2222
17	657230	T	C	3.54	DP=40;VDB=1.994941e-11;RPB=1.540195e+00;AF1=1;AC1=2;DP4=0,1,14,21;MQ=4;FQ=-120;PV4=1,0.13,1,0.067	97.2222
17	64751147	T	C	222	DP=78;VDB=3.995289e-01;RPB=-1.319246e+00;AF1=1;AC1=2;DP4=0,2,35,35;MQ=26;FQ=-171;PV4=0.49,0.38,0.0086,0.48	97.2222
20	31547836	T	C	76	DP=38;VDB=1.206329e-01;RPB=-1.636457e+00;AF1=1;AC1=2;DP4=1,0,23,12;MQ=16;FQ=-105;PV4=1,1,0.0029,1	97.2222
1	92229151	A	G	19.1	DP=73;VDB=9.393305e-08;RPB=-1.563858e-01;AF1=1;AC1=2;DP4=0,2,16,53;MQ=1;FQ=-207;PV4=1,0.42,1,0.33	97.1831
8	99892055	T	C	66	DP=311;VDB=9.282915e-23;RPB=-9.617112e-01;AF1=1;AC1=2;DP4=0,5,1,170;MQ=25;FQ=-282;PV4=1,0.00023,0.14,1	97.1591
8	81522060	A	G	22	DP=126;VDB=2.716300e-06;RPB=6.058813e-01;AF1=1;AC1=2;DP4=1,2,2,100;MQ=9;FQ=-282;PV4=0.084,0.43,0.047,1	97.1429
3	47663851	T	C	99	DP=43;VDB=1.190193e-01;RPB=-1.732758e+00;AF1=1;AC1=2;DP4=0,1,0,34;MQ=25;FQ=-98;PV4=1,1,0.038,1	97.1429
14	99965191	A	G	130	DP=36;VDB=1.758724e-01;RPB=1.019294e+00;AF1=1;AC1=2;DP4=1,0,17,16;MQ=16;FQ=-114;PV4=1,1,1,1	97.0588
3	175718611	T	C	106	DP=79;VDB=1.394525e-01;RPB=4.537213e-01;AF1=1;AC1=2;DP4=1,1,12,54;MQ=16;FQ=-172;PV4=0.35,1,1.5e-06,1	97.0588
4	112788534	T	C	5.45	DP=41;VDB=4.976521e-13;RPB=3.057883e-01;AF1=1;AC1=2;DP4=0,1,7,26;MQ=4;FQ=-114;PV4=1,1,1,0.3	97.0588
12	19413491	A	G	76	DP=34;VDB=1.453434e-02;RPB=-1.732847e+00;AF1=1;AC1=2;DP4=0,1,1,31;MQ=15;FQ=-111;PV4=1,1,1,1	96.9697
14	71330572	A	G	222	DP=37;VDB=2.357146e-01;RPB=7.876576e-01;AF1=1;AC1=2;DP4=1,0,8,24;MQ=34;FQ=-85;PV4=0.27,0.24,0.19,0.24	96.9697
14	73716576	A	G	222	DP=55;VDB=9.039488e-02;RPB=-1.732847e+00;AF1=1;AC1=2;DP4=0,1,10,22;MQ=31;FQ=-102;PV4=1,1,1,1	96.9697
7	5528189	A	G	55	DP=1265;VDB=0.000000e+00;RPB=9.083524e-01;AF1=1;AC1=2;DP4=0,3,50,46;MQ=15;FQ=-235;PV4=0.12,6.1e-18,2.7e-09,0.00016	96.9697
X	5305901	A	G	4.12	DP=35;VDB=1.261859e-01;RPB=2.625525e-01;AF1=1;AC1=2;DP4=0,1,13,19;MQ=2;FQ=-111;PV4=1,0.18,0.15,0.25	96.9697
8	106697472	T	C	59	DP=83;VDB=1.383578e-05;RPB=5.610990e-02;AF1=1;AC1=2;DP4=2,0,64,0;MQ=16;FQ=-186;PV4=1,1,0.35,1	96.9697
1	217850586	T	C	14.2	DP=307;VDB=4.584058e-06;RPB=-1.944103e+00;AF1=1;AC1=2;DP4=6,3,109,175;MQ=5;FQ=-282;PV4=0.16,1,0.29,0.014	96.9283
12	62965309	A	G	149	DP=40;VDB=9.709360e-04;RPB=1.407979e+00;AF1=1;AC1=2;DP4=1,0,31,0;MQ=30;FQ=-108;PV4=1,1,1,1	96.875
5	73508931	A	G	123	DP=34;VDB=5.317549e-03;RPB=1.624591e+00;AF1=1;AC1=2;DP4=1,0,19,12;MQ=15;FQ=-108;PV4=1,1,1,1	96.875
7	148637446	A	G	43	DP=173;VDB=1.247750e-04;RPB=-3.805034e+00;AF1=1;AC1=2;DP4=5,0,81,74;MQ=8;FQ=-282;PV4=0.062,1,1,1	96.875
13	76988304	T	C	65	DP=33;VDB=2.742801e-01;RPB=-1.299673e+00;AF1=1;AC1=2;DP4=0,1,17,14;MQ=12;FQ=-99;PV4=0.47,0.15,0.042,0.32	96.875
17	27083732	T	C	3.54	DP=38;VDB=2.865484e-01;RPB=8.664486e-01;AF1=1;AC1=2;DP4=1,0,13,18;MQ=2;FQ=-108;PV4=0.44,0.11,1,0.3	96.875
1	37860982	A	G	222	DP=32;VDB=2.459000e-01;RPB=-1.621149e+00;AF1=1;AC1=2;DP4=0,1,11,19;MQ=37;FQ=-86;PV4=1,1,0.28,1	96.7742
1	92229187	A	G	7.79	DP=33;VDB=8.029894e-06;RPB=-1.621149e+00;AF1=1;AC1=2;DP4=0,1,5,25;MQ=1;FQ=-105;PV4=1,1,1,1	96.7742
12	104976924	A	G	9.51	DP=34;VDB=2.144400e-03;RPB=-1.397542e+00;AF1=1;AC1=2;DP4=1,0,4,26;MQ=5;FQ=-105;PV4=0.16,1,1,1	96.7742
17	17242197	A	G	8.64	DP=31;VDB=2.734670e-04;RPB=1.509346e+00;AF1=1;AC1=2;DP4=0,1,8,22;MQ=1;FQ=-105;PV4=1,0.44,0.28,1	96.7742
19	20125004	A	G	27	DP=40;VDB=6.359982e-07;RPB=1.621149e+00;AF1=1;AC1=2;DP4=1,0,30,0;MQ=11;FQ=-105;PV4=1,1,1,1	96.7742
20	62295110	A	G	222	DP=34;VDB=2.748087e-01;RPB=1.621149e+00;AF1=1;AC1=2;DP4=1,0,21,9;MQ=27;FQ=-97;PV4=1,1,1,1	96.7742
4	184299507	A	G	3.54	DP=62;VDB=3.570805e-01;RPB=1.414354e+00;AF1=1;AC1=2;DP4=1,1,24,36;MQ=2;FQ=-181;PV4=1,1,0.33,1	96.7742
1	192716528	T	C	6.19	DP=32;VDB=1.682956e-02;RPB=-9.503289e-01;AF1=1;AC1=2;DP4=1,0,10,20;MQ=6;FQ=-105;PV4=0.35,0.12,0.36,0.3	96.7742
15	99257761	T	C	123	DP=33;VDB=2.787430e-01;RPB=1.062132e+00;AF1=1;AC1=2;DP4=1,0,20,10;MQ=17;FQ=-105;PV4=1,0.38,1,1	96.7742
X	100855523	T	C	6.97	DP=35;VDB=2.626441e-01;RPB=-1.173936e+00;AF1=1;AC1=2;DP4=0,1,11,19;MQ=3;FQ=-105;PV4=1,1,1,1	96.7742
11	122614437	A	G	13.2	DP=62;VDB=4.163648e-02;RPB=7.897477e-01;AF1=1;AC1=2;DP4=1,1,9,50;MQ=3;FQ=-178;PV4=0.3,0.28,0.00028,0.35	96.7213
12	12851582	T	C	18.1	DP=97;VDB=3.982289e-01;RPB=8.707475e-01;AF1=1;AC1=2;DP4=1,1,6,53;MQ=1;FQ=-178;PV4=0.22,1,0.12,1	96.7213
17	64751269	A	G	104	DP=30;VDB=2.369936e-02;RPB=1.155343e-01;AF1=1;AC1=2;DP4=1,0,0,29;MQ=22;FQ=-96;PV4=0.033,0.32,0.43,0.24	96.6667
19	12894380	A	G	14.2	DP=65;VDB=3.819794e-01;RPB=1.544287e+00;AF1=1;AC1=2;DP4=2,0,7,51;MQ=8;FQ=-155;PV4=0.02,1,0.00067,1	96.6667
X	66498861	A	G	5.45	DP=45;VDB=1.586412e-01;RPB=1.155343e-01;AF1=1;AC1=2;DP4=0,1,4,25;MQ=0;FQ=-103;PV4=1,1,1,0.2	96.6667
3	179465184	T	C	22	DP=30;VDB=1.348115e-01;RPB=-2.310685e-01;AF1=1;AC1=2;DP4=0,1,11,18;MQ=7;FQ=-100;PV4=1,0.21,0.028,0.23	96.6667
6	166586510	T	C	176	DP=33;VDB=2.562409e-01;RPB=1.501945e+00;AF1=1;AC1=2;DP4=0,1,10,19;MQ=24;FQ=-83;PV4=1,1,0.082,1	96.6667
11	47905563	T	C	52	DP=32;VDB=2.593649e-01;RPB=-1.501945e+00;AF1=1;AC1=2;DP4=0,1,5,24;MQ=12;FQ=-93;PV4=1,1,0.034,1	96.6667
1	76700869	T	C	66	DP=61;VDB=2.074302e-01;RPB=7.748798e-01;AF1=1;AC1=2;DP4=1,1,57,0;MQ=15;FQ=-172;PV4=0.034,0.47,1,1	96.6102
2	136199147	A	G	118	DP=244;VDB=2.888134e-01;RPB=-3.304526e+00;AF1=1;AC1=2;DP4=8,0,157,70;MQ=10;FQ=-282;PV4=0.11,1,1,1	96.5957
17	20613066	A	G	128	DP=31;VDB=5.198774e-02;RPB=-5.378529e-01;AF1=1;AC1=2;DP4=0,1,3,25;MQ=21;FQ=-100;PV4=1,1,1,0.25	96.5517
7	56502887	A	G	8.64	DP=29;VDB=2.369737e-01;RPB=-1.254990e+00;AF1=1;AC1=2;DP4=0,1,7,21;MQ=3;FQ=-100;PV4=1,1,1,1	96.5517
2	138288822	T	C	58	DP=30;VDB=1.652481e-01;RPB=-1.733081e+00;AF1=1;AC1=2;DP4=0,1,0,28;MQ=16;FQ=-100;PV4=1,1,1,1	96.5517
5	14639555	T	C	188	DP=59;VDB=3.881477e-01;RPB=-1.768494e+00;AF1=1;AC1=2;DP4=0,2,30,26;MQ=19;FQ=-169;PV4=0.23,0.39,1,1	96.5517
8	38600889	T	C	222	DP=30;VDB=2.612730e-01;RPB=-1.015944e+00;AF1=1;AC1=2;DP4=0,1,13,15;MQ=37;FQ=-100;PV4=1,1,1,0.46	96.5517
9	79391396	T	C	5.45	DP=29;VDB=1.773435e-01;RPB=-1.733081e+00;AF1=1;AC1=2;DP4=1,0,17,11;MQ=6;FQ=-100;PV4=1,1,1,1	96.5517
14	71330657	T	C	222	DP=29;VDB=1.658252e-01;RPB=-1.015944e+00;AF1=1;AC1=2;DP4=0,1,9,19;MQ=29;FQ=-73;PV4=1,0.22,0.077,0.44	96.5517
X	46440441	A	G	21	DP=2912;VDB=3.119641e-03;RPB=-3.472030e+00;AF1=1;AC1=2;DP4=2,96,491,2157;MQ=5;FQ=-282;PV4=1.3e-06,1,1,1	96.4312
19	20259014	A	G	142	DP=28;VDB=2.428405e-01;RPB=1.609360e+00;AF1=1;AC1=2;DP4=0,1,15,12;MQ=19;FQ=-90;PV4=0.46,1,0.3,1	96.4286
6	49555760	A	G	222	DP=29;VDB=2.389747e-01;RPB=-1.485563e+00;AF1=1;AC1=2;DP4=0,1,11,16;MQ=31;FQ=-85;PV4=1,1,1,1	96.4286
17	49339487	T	C	222	DP=89;VDB=2.596896e-01;RPB=1.229273e+00;AF1=1;AC1=2;DP4=3,0,64,17;MQ=35;FQ=-180;PV4=1,1,0.098,1	96.4286
5	14640334	A	G	91	DP=28;VDB=2.578970e-01;RPB=1.348076e+00;AF1=1;AC1=2;DP4=1,0,15,11;MQ=14;FQ=-94;PV4=1,1,1,1	96.2963
1	220058617	T	C	222	DP=58;VDB=1.828551e-01;RPB=8.473529e-01;AF1=1;AC1=2;DP4=1,1,32,20;MQ=33;FQ=-115;PV4=1,0.34,0.084,1	96.2963
2	44996799	T	C	60	DP=31;VDB=4.534052e-04;RPB=-1.604852e+00;AF1=1;AC1=2;DP4=0,1,0,26;MQ=17;FQ=-94;PV4=1,1,1,1	96.2963
15	64963363	T	C	222	DP=57;VDB=4.364015e-01;RPB=-1.869231e+00;AF1=1;AC1=2;DP4=0,2,24,28;MQ=41;FQ=-155;PV4=0.5,1,1,1	96.2963
11	46677677	T	C	222	DP=238;VDB=1.635713e-01;RPB=1.859578e+00;AF1=1;AC1=2;DP4=8,0,157,47;MQ=34;FQ=-282;PV4=0.2,1,1,1	96.2264
1	157073456	T	C	18.1	DP=424;VDB=6.608527e-03;RPB=1.753496e+00;AF1=1;AC1=2;DP4=15,0,376,4;MQ=6;FQ=-282;PV4=1,0.18,1,1	96.2025
21	44769443	T	C	218	DP=110;VDB=4.416396e-01;RPB=-1.090102e+00;AF1=1;AC1=2;DP4=1,2,46,30;MQ=22;FQ=-199;PV4=0.56,1,1,1	96.2025
12	98548910	A	G	221	DP=27;VDB=1.452168e-01;RPB=-2.666667e-01;AF1=1;AC1=2;DP4=0,1,13,12;MQ=26;FQ=-82;PV4=1,0.037,0.49,0.2	96.1538
2	85341326	A	G	60	DP=27;VDB=8.110864e-02;RPB=1.600000e+00;AF1=1;AC1=2;DP4=1,0,25,0;MQ=18;FQ=-88;PV4=1,1,0.19,1	96.1538
20	47700898	A	G	222	DP=28;VDB=5.854427e-02;RPB=1.466667e+00;AF1=1;AC1=2;DP4=0,1,9,16;MQ=32;FQ=-91;PV4=1,1,1,1	96.1538
8	99887466	A	G	8.64	DP=36;VDB=4.437205e-13;RPB=-1.733333e+00;AF1=1;AC1=2;DP4=1,0,25,0;MQ=15;FQ=-65;PV4=1,2.4e-05,0.0013,1.3e-15	96.1538
X	57394069	A	G	57	DP=28;VDB=2.549754e-01;RPB=-1.600000e+00;AF1=1;AC1=2;DP4=0,1,12,13;MQ=11;FQ=-91;PV4=1,0.35,0.48,1	96.1538
2	157211003	T	C	176	DP=26;VDB=2.566559e-01;RPB=-1.733333e+00;AF1=1;AC1=2;DP4=0,1,12,13;MQ=25;FQ=-71;PV4=1,1,0.052,1	96.1538
7	128570589	T	C	8.64	DP=28;VDB=2.004201e-04;RPB=-1.066667e+00;AF1=1;AC1=2;DP4=0,1,5,20;MQ=4;FQ=-91;PV4=1,0.39,0.049,1	96.1538
19	12894105	T	C	10.4	DP=114;VDB=3.579274e-11;RPB=2.156572e+00;AF1=1;AC1=2;DP4=3,0,73,2;MQ=8;FQ=-213;PV4=1,1,1,1	96.1538
17	78207440	T	C	222	DP=135;VDB=5.241273e-01;RPB=8.732057e-01;AF1=1;AC1=2;DP4=3,2,96,27;MQ=23;FQ=-282;PV4=0.32,1,1,1	96.0938
17	17383783	T	C	222	DP=421;VDB=2.316490e-01;RPB=-6.243066e+00;AF1=1;AC1=2;DP4=0,15,115,246;MQ=26;FQ=-282;PV4=0.0073,1,1,1	96.0106
12	45064464	A	G	24	DP=26;VDB=1.841783e-01;RPB=-1.733438e+00;AF1=1;AC1=2;DP4=0,1,14,10;MQ=8;FQ=-88;PV4=0.44,1,1,1	96
19	13773711	A	G	159	DP=26;VDB=9.584931e-02;RPB=4.853627e-01;AF1=1;AC1=2;DP4=0,1,22,2;MQ=28;FQ=-67;PV4=0.12,1,0.14,0.31	96
6	7516735	A	G	93	DP=25;VDB=4.291393e-02;RPB=1.178738e+00;AF1=1;AC1=2;DP4=0,1,11,13;MQ=15;FQ=-79;PV4=1,0.39,0.12,0.39	96
1	27201027	T	C	222	DP=27;VDB=2.292903e-01;RPB=-1.733438e+00;AF1=1;AC1=2;DP4=0,1,16,8;MQ=29;FQ=-85;PV4=0.36,1,1,1	96
14	43300346	T	C	116	DP=33;VDB=2.252185e-01;RPB=1.594763e+00;AF1=1;AC1=2;DP4=1,0,21,3;MQ=25;FQ=-78;PV4=1,0.4,0.38,1	96
7	5528187	T	C	49	DP=1499;VDB=0.000000e+00;RPB=-1.679309e+00;AF1=1;AC1=2;DP4=0,4,50,45;MQ=15;FQ=-217;PV4=0.056,3.3e-17,2e-09,1	95.9596
X	46439945	T	C	5.45	DP=147;VDB=7.689428e-02;RPB=-2.407898e+00;AF1=1;AC1=2;DP4=0,4,35,60;MQ=2;FQ=-259;PV4=0.29,0.064,1,0.49	95.9596
7	7909497	A	G	112	DP=77;VDB=3.145386e-02;RPB=-2.598225e+00;AF1=1;AC1=2;DP4=0,3,37,33;MQ=13;FQ=-199;PV4=0.11,1,1,1	95.8904
3	156810662	T	C	5.45	DP=104;VDB=4.015056e-01;RPB=2.857503e+00;AF1=1;AC1=2;DP4=0,4,26,67;MQ=11;FQ=-213;PV4=0.57,1,1.5e-12,1	95.8763
22	42640207	A	G	10.4	DP=51;VDB=3.295895e-01;RPB=-1.289848e-01;AF1=1;AC1=2;DP4=1,1,13,33;MQ=2;FQ=-141;PV4=0.5,0.44,1,1	95.8333
22	43957250	A	G	4.76	DP=26;VDB=1.964452e-01;RPB=-7.223151e-01;AF1=1;AC1=2;DP4=1,0,7,16;MQ=2;FQ=-85;PV4=0.33,1,0.33,0.31	95.8333
1	92229178	T	C	13.2	DP=61;VDB=9.429069e-07;RPB=-1.522021e+00;AF1=1;AC1=2;DP4=0,2,6,40;MQ=1;FQ=-141;PV4=1,1,1,1	95.8333
8	56051055	T	C	16.1	DP=24;VDB=1.408365e-01;RPB=-1.733556e+00;AF1=1;AC1=2;DP4=0,1,7,16;MQ=7;FQ=-85;PV4=1,1,0.26,1	95.8333
3	156810489	T	C	4.12	DP=99;VDB=4.998361e-01;RPB=-3.613590e-01;AF1=1;AC1=2;DP4=1,3,41,50;MQ=12;FQ=-194;PV4=0.63,0.099,7.7e-13,0.14	95.7895
18	39335196	A	G	12.3	DP=148;VDB=3.174995e-01;RPB=-2.672133e+00;AF1=1;AC1=2;DP4=1,5,29,107;MQ=6;FQ=-282;PV4=1,0.13,7.2e-09,1	95.7746
12	118246866	T	C	56	DP=683;VDB=2.717900e-03;RPB=-1.456087e+00;AF1=1;AC1=2;DP4=0,27,23,584;MQ=6;FQ=-282;PV4=0.62,1,0.072,1	95.7413
20	47715529	A	G	120	DP=24;VDB=4.809665e-02;RPB=-1.130668e+00;AF1=1;AC1=2;DP4=1,0,22,0;MQ=28;FQ=-73;PV4=1,1,1,1	95.6522
8	56051027	A	G	18.1	DP=26;VDB=1.216816e-01;RPB=-2.261335e-01;AF1=1;AC1=2;DP4=0,1,9,13;MQ=7;FQ=-82;PV4=1,1,0.076,0.25	95.6522
9	134079431	A	G	34	DP=24;VDB=1.717486e-01;RPB=-1.432179e+00;AF1=1;AC1=2;DP4=0,1,0,22;MQ=15;FQ=-72;PV4=1,1,0.1,1	95.6522
X	44030428	A	G	173	DP=23;VDB=2.658302e-01;RPB=1.823843e-01;AF1=1;AC1=2;DP4=0,1,12,10;MQ=23;FQ=-73;PV4=0.48,0.46,0.42,0.27	95.6522
X	100802354	A	G	48	DP=23;VDB=1.248259e-01;RPB=-5.276449e-01;AF1=1;AC1=2;DP4=1,0,7,15;MQ=10;FQ=-83;PV4=0.35,1,1,0.24	95.6522
8	143745579	T	C	222	DP=73;VDB=2.632217e-01;RPB=-9.268716e-01;AF1=1;AC1=2;DP4=1,2,25,41;MQ=37;FQ=-159;PV4=1,1,1,1	95.6522
17	18735714	T	C	80	DP=29;VDB=1.906264e-01;RPB=3.768892e-01;AF1=1;AC1=2;DP4=1,0,20,2;MQ=16;FQ=-80;PV4=1,0.29,1,0.27	95.6522
22	23895019	T	C	108	DP=50;VDB=1.312788e-07;RPB=-1.733690e+00;AF1=1;AC1=2;DP4=1,0,12,10;MQ=21;FQ=-77;PV4=1,0.47,0.011,1.6e-09	95.6522
6	135619269	T	C	12.3	DP=69;VDB=8.382101e-21;RPB=-9.855138e-01;AF1=1;AC1=2;DP4=1,2,12,53;MQ=5;FQ=-185;PV4=0.48,1,1,1	95.5882
1	11278782	A	G	66	DP=47;VDB=2.333430e-01;RPB=-2.753801e-02;AF1=1;AC1=2;DP4=1,1,3,40;MQ=12;FQ=-132;PV4=0.17,1,1,1	95.5556
10	63222663	A	G	222	DP=50;VDB=3.390649e-01;RPB=1.975765e+00;AF1=1;AC1=2;DP4=2,0,25,18;MQ=36;FQ=-125;PV4=0.51,1,1,1	95.5556
11	309127	A	G	222	DP=142;VDB=4.670009e-01;RPB=-2.402333e-01;AF1=1;AC1=2;DP4=6,0,94,35;MQ=27;FQ=-282;PV4=0.34,0.49,1,1	95.5556
3	75215367	A	G	49	DP=144;VDB=1.144242e-01;RPB=3.620826e+00;AF1=1;AC1=2;DP4=3,2,37,70;MQ=9;FQ=-282;PV4=0.35,1,0.28,1	95.5357
1	147083302	A	G	7.79	DP=22;VDB=1.192909e-01;RPB=-1.260977e+00;AF1=1;AC1=2;DP4=0,1,8,13;MQ=6;FQ=-80;PV4=1,1,1,1	95.4545
12	55727347	A	G	40	DP=99;VDB=1.552443e-06;RPB=1.576221e+00;AF1=1;AC1=2;DP4=0,1,0,21;MQ=21;FQ=-56;PV4=1,0.072,0.0089,0.00012	95.4545
17	77094744	A	G	222	DP=22;VDB=1.626997e-01;RPB=-1.733843e+00;AF1=1;AC1=2;DP4=0,1,7,14;MQ=34;FQ=-56;PV4=1,0.38,0.23,1	95.4545
3	52374837	A	G	22	DP=26;VDB=1.021703e-01;RPB=6.304883e-01;AF1=1;AC1=2;DP4=0,1,7,14;MQ=7;FQ=-80;PV4=1,0.25,1,0.26	95.4545
6	158242535	A	G	6.19	DP=22;VDB=7.893462e-02;RPB=4.728662e-01;AF1=1;AC1=2;DP4=0,1,11,10;MQ=12;FQ=-67;PV4=1,1,1.9e-05,0.28	95.4545
1	227410893	T	C	68	DP=28;VDB=1.376315e-01;RPB=-1.733843e+00;AF1=1;AC1=2;DP4=0,1,2,19;MQ=15;FQ=-80;PV4=1,1,1,1	95.4545
5	92890563	T	C	4.12	DP=22;VDB=5.978839e-02;RPB=-6.304883e-01;AF1=1;AC1=2;DP4=0,1,6,15;MQ=1;FQ=-80;PV4=1,0.12,0.038,0.32	95.4545
X	87704050	T	C	4.12	DP=26;VDB=5.814405e-06;RPB=7.655318e-01;AF1=1;AC1=2;DP4=1,0,6,15;MQ=3;FQ=-80;PV4=0.32,1,0.49,1	95.4545
19	11666336	T	C	12.3	DP=132;VDB=3.558953e-01;RPB=-5.286710e-01;AF1=1;AC1=2;DP4=1,4,6,98;MQ=5;FQ=-273;PV4=0.29,1,0.009,1	95.4128
6	144200693	A	G	10.4	DP=273;VDB=4.536588e-01;RPB=-5.775951e+00;AF1=1;AC1=2;DP4=0,12,128,120;MQ=6;FQ=-282;PV4=0.00038,1,1,1	95.3846
1	35602216	T	C	222	DP=23;VDB=1.985819e-01;RPB=5.780060e-01;AF1=1;AC1=2;DP4=0,1,4,16;MQ=36;FQ=-51;PV4=1,0.28,0.27,0.31	95.2381
6	151099913	T	C	24	DP=21;VDB=4.973733e-03;RPB=-1.734018e+00;AF1=1;AC1=2;DP4=0,1,2,18;MQ=9;FQ=-77;PV4=1,1,1,1	95.2381
17	49339443	T	C	128	DP=43;VDB=3.275385e-01;RPB=-1.210780e+00;AF1=1;AC1=2;DP4=1,1,39,1;MQ=32;FQ=-78;PV4=0.094,1,0.094,1	95.2381
X	75742452	T	C	203	DP=24;VDB=1.865720e-01;RPB=-9.082951e-01;AF1=1;AC1=2;DP4=0,1,12,8;MQ=29;FQ=-49;PV4=0.43,0.26,0.094,0.28	95.2381
X	100802871	T	C	23	DP=21;VDB=1.131965e-01;RPB=-1.734018e+00;AF1=1;AC1=2;DP4=0,1,6,14;MQ=8;FQ=-77;PV4=1,1,1,1	95.2381
X	150115621	T	C	173	DP=21;VDB=1.886193e-01;RPB=1.238584e+00;AF1=1;AC1=2;DP4=1,0,9,11;MQ=22;FQ=-77;PV4=0.48,1,1,1	95.2381
1	114536268	T	C	5.45	DP=1102;VDB=3.999406e-01;RPB=-1.210490e+00;AF1=1;AC1=2;DP4=20,28,377,573;MQ=3;FQ=-282;PV4=0.88,1,0.29,1	95.1904
22	35897889	A	G	37	DP=44;VDB=2.514955e-01;RPB=-2.027512e+00;AF1=1;AC1=2;DP4=1,1,17,22;MQ=16;FQ=-77;PV4=1,1,8.5e-06,1	95.122
4	152927652	T	C	222	DP=42;VDB=8.837037e-02;RPB=-3.328751e-01;AF1=1;AC1=2;DP4=1,1,21,18;MQ=36;FQ=-109;PV4=1,1,1,1	95.122
3	156810658	A	G	4.12	DP=109;VDB=4.365019e-01;RPB=1.808223e+00;AF1=1;AC1=2;DP4=1,4,28,68;MQ=11;FQ=-212;PV4=1,1,2.7e-13,1	95.0495
6	31354079	A	G	121	DP=21;VDB=7.567326e-02;RPB=-1.734220e+00;AF1=1;AC1=2;DP4=0,1,8,11;MQ=21;FQ=-61;PV4=1,1,0.23,1	95
X	62779524	A	G	4.12	DP=20;VDB=8.491685e-02;RPB=1.560798e+00;AF1=1;AC1=2;DP4=1,0,9,10;MQ=6;FQ=-74;PV4=1,1,0.37,1	95
1	25961072	T	C	215	DP=24;VDB=1.923818e-01;RPB=-1.734220e+00;AF1=1;AC1=2;DP4=0,1,4,15;MQ=33;FQ=-61;PV4=1,1,0.16,1	95
1	151404772	T	C	222	DP=24;VDB=1.481171e-01;RPB=-1.734220e+00;AF1=1;AC1=2;DP4=0,1,9,10;MQ=34;FQ=-66;PV4=1,1,1,1	95
5	95834439	T	C	35	DP=41;VDB=3.091522e-01;RPB=1.551429e-01;AF1=1;AC1=2;DP4=1,1,38,0;MQ=20;FQ=-87;PV4=0.05,1,0.021,1	95
5	179729448	T	C	222	DP=63;VDB=2.478755e-01;RPB=2.679506e+00;AF1=1;AC1=2;DP4=3,0,31,26;MQ=40;FQ=-143;PV4=0.25,1,1,1	95
12	16399912	T	C	131	DP=21;VDB=1.743062e-01;RPB=-5.202660e-01;AF1=1;AC1=2;DP4=0,1,13,6;MQ=24;FQ=-57;PV4=0.35,1,0.031,0.21	95
12	101873453	T	C	3.54	DP=48;VDB=3.485135e-06;RPB=4.654287e-01;AF1=1;AC1=2;DP4=2,0,6,32;MQ=7;FQ=-112;PV4=0.036,1,0.025,0.28	95
12	123257229	T	C	181	DP=20;VDB=1.896256e-01;RPB=-1.040532e+00;AF1=1;AC1=2;DP4=0,1,17,2;MQ=34;FQ=-47;PV4=0.15,0.32,0.23,0.22	95
X	75742456	T	C	206	DP=23;VDB=1.897437e-01;RPB=-1.213954e+00;AF1=1;AC1=2;DP4=0,1,12,7;MQ=31;FQ=-46;PV4=0.4,0.2,0.11,0.32	95
15	49365261	A	G	65.1	DP=21;VDB=1.865605e-01;RPB=1.551881e+00;AF1=1;AC1=2;DP4=1,0,13,5;MQ=19;FQ=-45;PV4=1,0.44,0.012,1	94.7368
15	49365383	A	G	48.2	DP=21;VDB=9.367711e-02;RPB=1.004158e+00;AF1=1;AC1=2;DP4=0,1,6,12;MQ=18;FQ=-44;PV4=1,0.36,0.0047,0.25	94.7368
2	159003900	A	G	45	DP=22;VDB=1.626937e-01;RPB=1.551881e+00;AF1=1;AC1=2;DP4=1,0,17,1;MQ=13;FQ=-71;PV4=1,1,1,1	94.7368
22	35898055	A	G	122	DP=40;VDB=3.000782e-01;RPB=1.340127e+00;AF1=1;AC1=2;DP4=1,1,18,18;MQ=20;FQ=-72;PV4=1,1,6.4e-05,1	94.7368
3	161359842	A	G	179	DP=19;VDB=7.829096e-03;RPB=-6.390097e-01;AF1=1;AC1=2;DP4=0,1,7,11;MQ=30;FQ=-45;PV4=1,0.35,0.16,0.38	94.7368
5	154560165	A	G	17.1	DP=21;VDB=1.877030e-01;RPB=1.004158e+00;AF1=1;AC1=2;DP4=1,0,14,4;MQ=10;FQ=-71;PV4=1,0.28,1,1	94.7368
7	39569861	A	G	11.3	DP=21;VDB=1.887854e-01;RPB=1.551881e+00;AF1=1;AC1=2;DP4=1,0,6,12;MQ=6;FQ=-71;PV4=0.37,1,1,1	94.7368
X	75742420	A	G	186	DP=20;VDB=1.877860e-01;RPB=-9.128709e-02;AF1=1;AC1=2;DP4=0,1,13,5;MQ=31;FQ=-48;PV4=0.32,1,0.14,0.2	94.7368
7	39569862	T	C	11.3	DP=21;VDB=1.863895e-01;RPB=1.551881e+00;AF1=1;AC1=2;DP4=1,0,6,12;MQ=6;FQ=-71;PV4=0.37,1,1,1	94.7368
17	49939535	T	C	54	DP=21;VDB=1.664687e-01;RPB=-1.551881e+00;AF1=1;AC1=2;DP4=0,1,9,9;MQ=12;FQ=-71;PV4=1,0.29,1,1	94.7368
9	118083298	A	G	38	DP=235;VDB=1.521856e-01;RPB=-3.743934e+00;AF1=1;AC1=2;DP4=1,10,7,186;MQ=2;FQ=-282;PV4=0.36,1,0.0072,1	94.6078
12	16399899	A	G	86.2	DP=18;VDB=1.827594e-01;RPB=-1.927478e-01;AF1=1;AC1=2;DP4=0,1,11,6;MQ=21;FQ=-44;PV4=0.39,0.46,0.007,0.27	94.4444
12	16399900	A	G	86.2	DP=18;VDB=1.815405e-01;RPB=-1.927478e-01;AF1=1;AC1=2;DP4=0,1,11,6;MQ=21;FQ=-44;PV4=0.39,0.49,0.007,0.26	94.4444
12	16399946	A	G	173	DP=19;VDB=1.382563e-01;RPB=-1.734730e+00;AF1=1;AC1=2;DP4=0,1,10,7;MQ=28;FQ=-46;PV4=0.44,1,0.072,1	94.4444
13	100150759	A	G	4.76	DP=19;VDB=5.890647e-02;RPB=7.709911e-01;AF1=1;AC1=2;DP4=1,0,6,11;MQ=5;FQ=-69;PV4=0.39,0.19,0.21,0.34	94.4444
15	49365400	A	G	27.4	DP=19;VDB=1.366013e-01;RPB=1.927478e-01;AF1=1;AC1=2;DP4=0,1,8,9;MQ=15;FQ=-40;PV4=1,0.17,0.00098,0.24	94.4444
2	139892510	A	G	23	DP=38;VDB=1.208678e-06;RPB=-1.621149e+00;AF1=1;AC1=2;DP4=0,1,2,15;MQ=10;FQ=-69;PV4=1,1,1,1	94.4444
9	37886181	A	G	221	DP=19;VDB=7.584311e-02;RPB=-1.541982e+00;AF1=1;AC1=2;DP4=0,1,8,9;MQ=33;FQ=-44;PV4=1,0.42,0.12,1	94.4444
9	98607941	A	G	36	DP=18;VDB=1.588293e-01;RPB=-1.734730e+00;AF1=1;AC1=2;DP4=0,1,9,8;MQ=10;FQ=-69;PV4=1,1,1,1	94.4444
8	30352551	T	C	50	DP=37;VDB=3.137713e-03;RPB=1.139513e+00;AF1=1;AC1=2;DP4=0,2,0,34;MQ=18;FQ=-89;PV4=1,1,0.073,0.15	94.4444
12	7439562	T	C	175	DP=18;VDB=1.827973e-01;RPB=-7.709911e-01;AF1=1;AC1=2;DP4=0,1,12,5;MQ=29;FQ=-67;PV4=0.33,0.35,1,0.21	94.4444
12	16402356	T	C	154	DP=19;VDB=1.597714e-01;RPB=-1.568873e+00;AF1=1;AC1=2;DP4=0,1,5,12;MQ=22;FQ=-69;PV4=1,1,1,1	94.4444
12	51712923	T	C	6.97	DP=40;VDB=2.648217e-01;RPB=-1.692004e+00;AF1=1;AC1=2;DP4=0,2,7,27;MQ=6;FQ=-107;PV4=1,1,1,1	94.4444
14	100366816	T	C	170	DP=56;VDB=1.718794e-01;RPB=4.041452e-01;AF1=1;AC1=2;DP4=3,0,19,31;MQ=22;FQ=-103;PV4=0.066,0.26,0.045,1	94.3396
5	98393197	T	C	17.1	DP=37;VDB=9.202856e-05;RPB=-5.330018e-01;AF1=1;AC1=2;DP4=1,1,10,23;MQ=6;FQ=-105;PV4=0.54,0.17,0.33,0.36	94.2857
11	130033245	T	C	8.64	DP=80;VDB=1.902102e-03;RPB=-1.812206e+00;AF1=1;AC1=2;DP4=0,2,3,30;MQ=6;FQ=-105;PV4=1,1,0.49,1	94.2857
14	101678118	A	G	47	DP=24;VDB=1.782319e-01;RPB=-1.326807e+00;AF1=1;AC1=2;DP4=1,0,12,4;MQ=14;FQ=-66;PV4=1,1,1,0.28	94.1176
17	59201959	A	G	144	DP=22;VDB=7.115168e-02;RPB=-1.530931e+00;AF1=1;AC1=2;DP4=0,1,4,12;MQ=24;FQ=-56;PV4=1,0.42,0.45,1	94.1176
17	61811310	A	G	221	DP=17;VDB=1.370565e-02;RPB=1.530931e+00;AF1=1;AC1=2;DP4=1,0,11,5;MQ=34;FQ=-52;PV4=1,1,0.2,1	94.1176
2	182925344	A	G	222	DP=17;VDB=1.739880e-01;RPB=-1.735055e+00;AF1=1;AC1=2;DP4=0,1,7,9;MQ=42;FQ=-60;PV4=1,1,1,1	94.1176
5	77291027	A	G	177	DP=17;VDB=3.310860e-02;RPB=1.326807e+00;AF1=1;AC1=2;DP4=1,0,8,8;MQ=24;FQ=-66;PV4=1,1,1,1	94.1176
7	66154797	A	G	169	DP=17;VDB=8.262612e-02;RPB=-1.326807e+00;AF1=1;AC1=2;DP4=0,1,12,4;MQ=29;FQ=-56;PV4=0.29,0.15,1,0.27	94.1176
7	135676210	A	G	173	DP=20;VDB=9.022301e-02;RPB=-1.732953e+00;AF1=1;AC1=2;DP4=0,1,1,15;MQ=34;FQ=-61;PV4=1,1,0.23,1	94.1176
6	152099995	T	C	222	DP=17;VDB=1.756143e-01;RPB=-9.185587e-01;AF1=1;AC1=2;DP4=1,0,12,4;MQ=42;FQ=-48;PV4=1,1,1,0.23	94.1176
7	80815260	T	C	222	DP=18;VDB=9.736554e-02;RPB=-1.735055e+00;AF1=1;AC1=2;DP4=1,0,7,9;MQ=41;FQ=-44;PV4=0.47,1,0.39,1	94.1176
9	37886185	T	C	222	DP=17;VDB=9.883700e-02;RPB=-1.735055e+00;AF1=1;AC1=2;DP4=0,1,8,8;MQ=33;FQ=-44;PV4=1,1,0.13,1	94.1176
22	35898282	T	C	6.97	DP=17;VDB=1.749166e-01;RPB=1.530931e+00;AF1=1;AC1=2;DP4=1,0,3,13;MQ=12;FQ=-60;PV4=0.24,1,8.8e-06,1	94.1176
19	12894107	T	C	10.4	DP=124;VDB=1.067340e-10;RPB=2.669887e+00;AF1=1;AC1=2;DP4=5,0,76,2;MQ=8;FQ=-202;PV4=1,1,1,1	93.9759
20	5292574	A	G	73	DP=33;VDB=2.761008e-01;RPB=3.772466e-02;AF1=1;AC1=2;DP4=2,0,13,18;MQ=13;FQ=-99;PV4=0.2,0.15,1,0.12	93.9394
14	71330595	T	C	216	DP=34;VDB=1.916961e-01;RPB=4.904206e-01;AF1=1;AC1=2;DP4=1,1,8,23;MQ=31;FQ=-50;PV4=0.48,0.28,0.038,0.26	93.9394
17	71621008	A	G	114	DP=360;VDB=1.309907e-01;RPB=4.782669e+00;AF1=1;AC1=2;DP4=19,0,232,62;MQ=11;FQ=-282;PV4=0.018,1,1,1	93.9297
2	180872841	T	C	16.1	DP=52;VDB=1.446752e-01;RPB=-2.564727e+00;AF1=1;AC1=2;DP4=0,3,3,43;MQ=8;FQ=-131;PV4=1,1,1,1	93.8776
12	16399806	A	G	68.6	DP=17;VDB=1.397435e-01;RPB=1.518513e+00;AF1=1;AC1=2;DP4=1,0,7,8;MQ=19;FQ=-38;PV4=1,1,0.0056,1	93.75
12	16399814	A	G	79.1	DP=16;VDB=1.253901e-01;RPB=1.301583e+00;AF1=1;AC1=2;DP4=1,0,7,8;MQ=19;FQ=-49;PV4=1,1,0.0056,1	93.75
12	52732520	A	G	139	DP=16;VDB=1.573837e-01;RPB=6.507913e-01;AF1=1;AC1=2;DP4=1,0,10,5;MQ=25;FQ=-52;PV4=1,1,1,0.2	93.75
19	1589108	A	G	183	DP=18;VDB=1.090206e-01;RPB=1.518513e+00;AF1=1;AC1=2;DP4=1,0,14,1;MQ=35;FQ=-57;PV4=1,1,0.49,1	93.75
21	44771259	A	G	222	DP=18;VDB=1.718605e-01;RPB=-1.518513e+00;AF1=1;AC1=2;DP4=0,1,8,7;MQ=34;FQ=-53;PV4=1,1,1,1	93.75
4	2840114	A	G	202	DP=16;VDB=1.486639e-01;RPB=1.084652e+00;AF1=1;AC1=2;DP4=1,0,7,8;MQ=33;FQ=-40;PV4=1,1,0.23,1	93.75
8	54523282	A	G	29	DP=16;VDB=1.689268e-01;RPB=-1.735444e+00;AF1=1;AC1=2;DP4=0,1,1,14;MQ=11;FQ=-63;PV4=1,1,1,1	93.75
1	171339704	T	C	222	DP=16;VDB=3.939918e-02;RPB=1.518513e+00;AF1=1;AC1=2;DP4=1,0,6,9;MQ=36;FQ=-53;PV4=0.44,1,1,1	93.75
1	220058145	T	C	77.2	DP=16;VDB=1.537194e-01;RPB=4.338609e-01;AF1=1;AC1=2;DP4=0,1,2,13;MQ=25;FQ=-35;PV4=1,0.3,0.077,0.28	93.75
5	95834397	T	C	35.1	DP=18;VDB=1.718319e-01;RPB=0.000000e+00;AF1=1;AC1=2;DP4=1,0,15,0;MQ=18;FQ=-45;PV4=1,0.47,0.069,0.39	93.75
6	158242515	T	C	3.06	DP=16;VDB=1.461269e-01;RPB=1.518513e+00;AF1=1;AC1=2;DP4=0,1,9,6;MQ=14;FQ=-46;PV4=0.44,1,0.00025,1	93.75
8	54523284	T	C	29	DP=16;VDB=1.635282e-01;RPB=-1.735444e+00;AF1=1;AC1=2;DP4=0,1,1,14;MQ=11;FQ=-63;PV4=1,1,1,1	93.75
14	91384513	T	C	79	DP=17;VDB=1.647167e-01;RPB=1.518513e+00;AF1=1;AC1=2;DP4=1,0,2,13;MQ=24;FQ=-51;PV4=0.19,1,0.068,0.19	93.75
X	64044948	T	C	5.45	DP=17;VDB=1.467700e-01;RPB=-1.735444e+00;AF1=1;AC1=2;DP4=0,1,10,5;MQ=7;FQ=-63;PV4=0.37,1,1,1	93.75
5	14652647	A	G	11.3	DP=130;VDB=2.174870e-02;RPB=1.518389e+00;AF1=1;AC1=2;DP4=2,5,15,88;MQ=5;FQ=-253;PV4=0.3,1,0.18,0.3	93.6364
4	152927518	T	C	222	DP=33;VDB=2.019226e-01;RPB=-1.567965e+00;AF1=1;AC1=2;DP4=1,1,24,5;MQ=36;FQ=-51;PV4=0.35,0.49,1,1	93.5484
10	100232551	T	C	222	DP=131;VDB=7.602533e-03;RPB=-3.412354e+00;AF1=1;AC1=2;DP4=1,7,39,77;MQ=29;FQ=-182;PV4=0.43,1,0.037,1	93.5484
14	71330622	T	C	184	DP=31;VDB=1.692248e-01;RPB=-1.246331e+00;AF1=1;AC1=2;DP4=1,1,8,21;MQ=30;FQ=-45;PV4=0.5,0.41,0.029,0.44	93.5484
20	21755235	A	G	7.79	DP=435;VDB=8.488552e-23;RPB=6.297826e+00;AF1=1;AC1=2;DP4=22,0,306,11;MQ=5;FQ=-282;PV4=1,1,0.24,1	93.5103
1	44780551	A	G	9.51	DP=231;VDB=3.272804e-07;RPB=-5.997808e+00;AF1=1;AC1=2;DP4=2,13,43,170;MQ=5;FQ=-282;PV4=0.74,1,1,1	93.4211
4	16256546	T	C	210	DP=670;VDB=1.907256e-01;RPB=-4.825806e+00;AF1=1;AC1=2;DP4=0,42,57,537;MQ=17;FQ=-282;PV4=0.025,1,1,1	93.3962
1	88983434	A	G	27	DP=16;VDB=1.576157e-01;RPB=1.273003e+00;AF1=1;AC1=2;DP4=0,1,4,10;MQ=12;FQ=-54;PV4=1,1,0.017,0.17	93.3333
1	171339693	A	G	222	DP=16;VDB=1.536931e-01;RPB=1.504458e+00;AF1=1;AC1=2;DP4=1,0,6,8;MQ=36;FQ=-49;PV4=0.47,1,1,1	93.3333
14	50245851	A	G	193	DP=16;VDB=1.663570e-01;RPB=1.273003e+00;AF1=1;AC1=2;DP4=1,0,11,3;MQ=33;FQ=-55;PV4=1,0.35,1,1	93.3333
19	15612073	A	G	104	DP=32;VDB=2.229610e-01;RPB=-4.572760e-01;AF1=1;AC1=2;DP4=1,1,27,1;MQ=19;FQ=-91;PV4=0.13,0.46,1,0.14	93.3333
3	160102744	A	G	79	DP=15;VDB=1.072004e-01;RPB=1.504458e+00;AF1=1;AC1=2;DP4=1,0,4,10;MQ=15;FQ=-60;PV4=0.33,1,1,1	93.3333
4	2840110	A	G	187	DP=16;VDB=1.059105e-01;RPB=1.041548e+00;AF1=1;AC1=2;DP4=1,0,7,7;MQ=32;FQ=-33;PV4=1,0.38,0.18,0.3	93.3333
9	71983274	A	G	198	DP=16;VDB=5.950451e-02;RPB=-1.735913e+00;AF1=1;AC1=2;DP4=0,1,2,12;MQ=37;FQ=-54;PV4=1,1,0.28,1	93.3333
X	47142452	A	G	34.6	DP=20;VDB=9.148306e-04;RPB=1.504458e+00;AF1=1;AC1=2;DP4=1,0,6,8;MQ=18;FQ=-38;PV4=0.47,0.00052,0.0076,0.0034	93.3333
X	150116107	A	G	62	DP=31;VDB=1.107036e-01;RPB=-7.066994e-01;AF1=1;AC1=2;DP4=1,1,16,12;MQ=12;FQ=-91;PV4=1,0.32,0.49,0.14	93.3333
1	147204862	T	C	185	DP=15;VDB=1.597399e-01;RPB=1.504458e+00;AF1=1;AC1=2;DP4=0,1,2,12;MQ=38;FQ=-37;PV4=1,1,0.27,1	93.3333
14	71330296	T	C	13.3	DP=17;VDB=2.679794e-02;RPB=0.000000e+00;AF1=1;AC1=2;DP4=1,0,14,0;MQ=18;FQ=-32;PV4=1,0.27,0.0021,0.29	93.3333
16	68823538	T	C	216	DP=15;VDB=5.849766e-02;RPB=-1.504458e+00;AF1=1;AC1=2;DP4=0,1,5,9;MQ=35;FQ=-53;PV4=1,1,0.28,1	93.3333
X	121049199	T	C	211	DP=15;VDB=1.554861e-01;RPB=-1.504458e+00;AF1=1;AC1=2;DP4=1,0,8,6;MQ=37;FQ=-37;PV4=1,0.48,0.29,1	93.3333
4	164943779	A	G	3.54	DP=373;VDB=1.680943e-01;RPB=5.288597e+00;AF1=1;AC1=2;DP4=23,1,174,151;MQ=6;FQ=-282;PV4=1.8e-05,1,1,1	93.1232
14	71330329	T	C	42.1	DP=33;VDB=8.704953e-02;RPB=-7.315635e-01;AF1=1;AC1=2;DP4=1,1,18,9;MQ=20;FQ=-45;PV4=1,1,0.00036,0.22	93.1034
1	32621132	A	G	61.1	DP=16;VDB=1.796557e-02;RPB=-3.466876e-01;AF1=1;AC1=2;DP4=1,0,11,2;MQ=19;FQ=-46;PV4=1,0.21,0.26,0.22	92.8571
1	202857960	A	G	196	DP=15;VDB=1.559577e-01;RPB=1.488417e+00;AF1=1;AC1=2;DP4=1,0,8,5;MQ=38;FQ=-35;PV4=1,0.44,0.28,1	92.8571
12	120461208	A	G	187	DP=14;VDB=7.697760e-02;RPB=-1.240347e+00;AF1=1;AC1=2;DP4=1,0,10,3;MQ=35;FQ=-28;PV4=1,0.29,0.25,0.35	92.8571
14	23033683	A	G	24.7	DP=123;VDB=2.001037e-05;RPB=-1.736486e+00;AF1=1;AC1=2;DP4=0,1,0,13;MQ=39;FQ=-38;PV4=1,4.6e-05,0.26,1	92.8571
2	135511871	A	G	24.5	DP=14;VDB=1.532930e-01;RPB=-1.736486e+00;AF1=1;AC1=2;DP4=1,0,4,9;MQ=17;FQ=-34;PV4=0.36,0.41,0.0038,1	92.8571
20	47726848	A	G	217	DP=14;VDB=1.089160e-01;RPB=9.922779e-01;AF1=1;AC1=2;DP4=1,0,7,6;MQ=42;FQ=-31;PV4=1,0.18,1,1	92.8571
3	48256840	A	G	25.1	DP=14;VDB=3.336558e-02;RPB=-1.736486e+00;AF1=1;AC1=2;DP4=0,1,1,12;MQ=15;FQ=-45;PV4=1,1,0.091,1	92.8571
X	64044831	A	G	17.1	DP=16;VDB=1.093006e-01;RPB=1.240347e+00;AF1=1;AC1=2;DP4=1,0,8,5;MQ=9;FQ=-58;PV4=1,0.4,1,1	92.8571
5	93268163	T	C	18.1	DP=16;VDB=1.452335e-01;RPB=-1.736486e+00;AF1=1;AC1=2;DP4=0,1,6,7;MQ=9;FQ=-57;PV4=1,1,0.36,1	92.8571
21	33592867	T	C	135	DP=14;VDB=3.973015e-03;RPB=-2.480695e-01;AF1=1;AC1=2;DP4=0,1,5,8;MQ=25;FQ=-46;PV4=1,0.34,0.49,0.18	92.8571
17	64751110	A	G	222	DP=66;VDB=1.523695e-01;RPB=-5.671782e-01;AF1=1;AC1=2;DP4=0,4,22,29;MQ=33;FQ=-77;PV4=0.14,1,0.024,1	92.7273
1	202767447	T	C	3.54	DP=44;VDB=1.908968e-01;RPB=2.503131e-02;AF1=1;AC1=2;DP4=1,2,0,38;MQ=15;FQ=-73;PV4=0.073,1,0.00046,1	92.6829
12	46185807	A	G	222	DP=13;VDB=1.497390e-01;RPB=-1.737198e+00;AF1=1;AC1=2;DP4=0,1,5,7;MQ=41;FQ=-29;PV4=1,0.46,0.38,1	92.3077
16	74668407	A	G	43.5	DP=13;VDB=9.965187e-02;RPB=6.681531e-01;AF1=0.8294;AC1=1;DP4=1,0,7,5;MQ=19;FQ=-26;PV4=1,0.24,0.0073,0.39	92.3077
17	41780318	A	G	208	DP=13;VDB=3.331396e-02;RPB=-1.737198e+00;AF1=1;AC1=2;DP4=1,0,5,7;MQ=36;FQ=-42;PV4=0.46,1,1,1	92.3077
3	32753581	A	G	91.1	DP=13;VDB=1.099767e-01;RPB=1.469937e+00;AF1=1;AC1=2;DP4=1,0,4,8;MQ=23;FQ=-32;PV4=0.38,1,0.0098,1	92.3077
5	14640171	A	G	5.46	DP=14;VDB=1.554215e-01;RPB=1.336306e-01;AF1=1;AC1=2;DP4=0,1,3,9;MQ=6;FQ=-55;PV4=1,0.29,1,0.24	92.3077
5	155492483	A	G	33	DP=14;VDB=1.307974e-01;RPB=1.186732e+00;AF1=1;AC1=2;DP4=1,0,5,7;MQ=12;FQ=-55;PV4=0.46,1,1,1	92.3077
6	31276149	A	G	117	DP=13;VDB=1.194035e-01;RPB=1.469937e+00;AF1=1;AC1=2;DP4=1,0,3,9;MQ=25;FQ=-55;PV4=0.31,1,1,1	92.3077
9	87012151	A	G	114	DP=13;VDB=2.936976e-02;RPB=-1.737198e+00;AF1=1;AC1=2;DP4=1,0,4,8;MQ=27;FQ=-31;PV4=0.38,1,0.13,1	92.3077
1	227410889	T	C	67	DP=34;VDB=1.462916e-01;RPB=-2.203239e+00;AF1=1;AC1=2;DP4=0,2,2,22;MQ=14;FQ=-80;PV4=1,1,1,1	92.3077
2	38070996	T	C	222	DP=13;VDB=1.488160e-01;RPB=1.469937e+00;AF1=1;AC1=2;DP4=1,0,6,6;MQ=40;FQ=-42;PV4=1,1,1,1	92.3077
6	70609053	T	C	4.77	DP=15;VDB=1.361378e-01;RPB=-6.681531e-01;AF1=1;AC1=2;DP4=0,1,6,6;MQ=6;FQ=-55;PV4=1,1,1,1	92.3077
8	74604194	T	C	149	DP=16;VDB=1.659977e-02;RPB=-6.681531e-01;AF1=1;AC1=2;DP4=0,1,4,8;MQ=30;FQ=-43;PV4=1,1,1,1	92.3077
11	68756099	T	C	118	DP=38;VDB=1.407839e-01;RPB=-1.780163e+00;AF1=1;AC1=2;DP4=1,1,1,23;MQ=29;FQ=-38;PV4=0.15,1,0.051,1	92.3077
15	64954857	T	C	56	DP=21;VDB=1.526902e-01;RPB=1.469937e+00;AF1=1;AC1=2;DP4=0,1,5,7;MQ=15;FQ=-55;PV4=1,1,1,1	92.3077
15	64954862	T	C	56	DP=19;VDB=1.262455e-01;RPB=1.469937e+00;AF1=1;AC1=2;DP4=0,1,5,7;MQ=15;FQ=-55;PV4=1,1,1,1	92.3077
16	10544453	T	C	199	DP=14;VDB=1.404787e-01;RPB=-1.469937e+00;AF1=1;AC1=2;DP4=0,1,7,5;MQ=36;FQ=-27;PV4=0.46,0.34,0.29,1	92.3077
X	2906944	T	C	81.4	DP=13;VDB=3.636878e-03;RPB=6.681531e-01;AF1=1;AC1=2;DP4=0,1,2,10;MQ=21;FQ=-40;PV4=1,0.33,0.26,1	92.3077
X	75742328	T	C	115	DP=14;VDB=6.721086e-02;RPB=1.469937e+00;AF1=0.7304;AC1=1;DP4=1,0,5,7;MQ=27;FQ=-25;PV4=0.46,0.3,0.062,1	92.3077
3	196734298	A	G	222	DP=25;VDB=2.108148e-01;RPB=-1.151922e+00;AF1=1;AC1=2;DP4=1,1,15,8;MQ=33;FQ=-77;PV4=1,1,1,0.2	92
10	118643978	T	C	53	DP=27;VDB=1.822541e-01;RPB=2.253759e+00;AF1=1;AC1=2;DP4=2,0,14,9;MQ=12;FQ=-77;PV4=0.52,1,1,1	92
19	53874828	T	C	222	DP=32;VDB=1.652218e-01;RPB=-9.515873e-01;AF1=1;AC1=2;DP4=1,1,13,10;MQ=33;FQ=-55;PV4=1,0.31,1,1	92
X	51745444	T	C	9.51	DP=27;VDB=2.100112e-01;RPB=-7.512531e-01;AF1=1;AC1=2;DP4=1,1,6,17;MQ=5;FQ=-77;PV4=0.49,1,1,0.43	92
22	35898100	A	G	78.5	DP=40;VDB=1.387528e-01;RPB=1.391037e-01;AF1=1;AC1=2;DP4=1,2,14,20;MQ=22;FQ=-39;PV4=1,1,6.4e-05,1	91.8919
12	56512080	A	G	12.3	DP=14;VDB=1.151125e-01;RPB=-8.690482e-01;AF1=1;AC1=2;DP4=1,0,10,1;MQ=10;FQ=-52;PV4=1,0.22,1,0.21	91.6667
12	71702996	A	G	80.8	DP=13;VDB=1.357197e-01;RPB=-1.158731e+00;AF1=0.6243;AC1=1;DP4=0,1,9,2;MQ=29;FQ=-23;PV4=0.25,0.24,0.095,1	91.6667
14	102343222	A	G	195	DP=13;VDB=1.090546e-01;RPB=-1.738096e+00;AF1=1;AC1=2;DP4=0,1,5,6;MQ=37;FQ=-33;PV4=1,1,0.33,1	91.6667
15	50620698	A	G	222	DP=38;VDB=5.258537e-02;RPB=8.013093e-01;AF1=1;AC1=2;DP4=2,1,23,10;MQ=35;FQ=-63;PV4=1,0.27,1,0.38	91.6667
16	72278587	A	G	10.4	DP=13;VDB=1.394161e-01;RPB=-1.738096e+00;AF1=1;AC1=2;DP4=0,1,3,8;MQ=9;FQ=-52;PV4=1,1,1,1	91.6667
16	74910133	A	G	166	DP=12;VDB=1.374732e-01;RPB=1.448414e+00;AF1=1;AC1=2;DP4=1,0,7,4;MQ=34;FQ=-36;PV4=1,1,0.2,1	91.6667
3	32753600	A	G	69.6	DP=12;VDB=1.177840e-01;RPB=1.158731e+00;AF1=0.5939;AC1=1;DP4=1,0,2,9;MQ=23;FQ=-22;PV4=0.25,0.28,0.012,0.47	91.6667
6	49561319	A	G	169	DP=12;VDB=1.432465e-01;RPB=2.896827e-01;AF1=1;AC1=2;DP4=1,0,6,5;MQ=33;FQ=-40;PV4=1,0.2,1,0.28	91.6667
7	43984645	A	G	4.78	DP=12;VDB=1.431553e-01;RPB=-1.738096e+00;AF1=1;AC1=2;DP4=0,1,8,3;MQ=7;FQ=-52;PV4=0.33,1,1,1	91.6667
2	26061274	T	C	204	DP=12;VDB=1.372358e-01;RPB=1.448414e+00;AF1=1;AC1=2;DP4=1,0,8,3;MQ=39;FQ=-32;PV4=1,1,0.3,1	91.6667
2	135511799	T	C	38.6	DP=12;VDB=9.611973e-02;RPB=0.000000e+00;AF1=0.5939;AC1=1;DP4=1,0,3,8;MQ=20;FQ=-22;PV4=0.33,0.21,0.0064,0.2	91.6667
2	202201264	T	C	84.5	DP=12;VDB=1.419074e-01;RPB=-1.158731e+00;AF1=1;AC1=2;DP4=1,0,11,0;MQ=31;FQ=-29;PV4=1,1,0.15,0.29	91.6667
2	212395845	T	C	118	DP=14;VDB=1.411135e-01;RPB=2.896827e-01;AF1=1;AC1=2;DP4=0,1,5,6;MQ=25;FQ=-40;PV4=1,1,0.44,1	91.6667
12	56645168	T	C	83	DP=46;VDB=2.534406e-03;RPB=2.896827e-01;AF1=1;AC1=2;DP4=0,1,4,7;MQ=29;FQ=-52;PV4=1,1,1,0.49	91.6667
18	704825	T	C	88.5	DP=12;VDB=7.968441e-02;RPB=-1.738096e+00;AF1=0.8294;AC1=1;DP4=0,1,5,6;MQ=25;FQ=-26;PV4=1,0.22,0.091,1	91.6667
20	49729597	T	C	88	DP=67;VDB=2.176739e-08;RPB=6.414925e-01;AF1=1;AC1=2;DP4=4,0,41,3;MQ=18;FQ=-106;PV4=1,1,0.13,1	91.6667
20	49848074	T	C	134	DP=12;VDB=1.240464e-01;RPB=0.000000e+00;AF1=1;AC1=2;DP4=1,0,10,1;MQ=33;FQ=-39;PV4=1,0.39,1,0.24	91.6667
X	63299637	T	C	16.1	DP=13;VDB=6.176260e-02;RPB=1.448414e+00;AF1=1;AC1=2;DP4=1,0,6,5;MQ=11;FQ=-52;PV4=1,1,0.46,1	91.6667
17	64750527	T	C	35.5	DP=34;VDB=1.752932e-01;RPB=-5.464591e-01;AF1=0.8294;AC1=1;DP4=2,1,22,9;MQ=19;FQ=-26;PV4=1,0.33,5.2e-05,1	91.1765
19	15612059	T	C	98	DP=36;VDB=1.095832e-01;RPB=-2.064401e+00;AF1=1;AC1=2;DP4=0,3,29,2;MQ=17;FQ=-92;PV4=0.0017,1,1,1	91.1765
16	14200597	A	G	8.46	DP=12;VDB=7.593136e-02;RPB=-1.423025e+00;AF1=0.6242;AC1=1;DP4=0,1,7,3;MQ=17;FQ=-23;PV4=0.36,1,0.0057,1	90.9091
18	60017196	A	G	49	DP=11;VDB=1.307857e-01;RPB=1.423025e+00;AF1=1;AC1=2;DP4=1,0,4,6;MQ=13;FQ=-50;PV4=0.45,0.1,1,1	90.9091
5	37288433	A	G	188	DP=11;VDB=5.902405e-02;RPB=-7.905694e-01;AF1=0.543;AC1=1;DP4=0,1,5,5;MQ=39;FQ=-19;PV4=1,0.32,0.29,0.26	90.9091
6	24976770	A	G	9.51	DP=25;VDB=5.561770e-02;RPB=3.997282e-01;AF1=1;AC1=2;DP4=2,0,15,5;MQ=10;FQ=-67;PV4=1,0.3,1,1	90.9091
7	141743900	A	G	49	DP=19;VDB=4.073335e-03;RPB=1.581139e-01;AF1=1;AC1=2;DP4=1,0,2,8;MQ=25;FQ=-50;PV4=0.27,1,1,0.33	90.9091
1	160317291	T	C	53.6	DP=17;VDB=5.934750e-02;RPB=1.423025e+00;AF1=1;AC1=2;DP4=1,0,10,0;MQ=23;FQ=-38;PV4=1,1,0.37,1	90.9091
5	127143576	T	C	7.82	DP=12;VDB=1.051718e-01;RPB=1.423025e+00;AF1=1;AC1=2;DP4=1,0,3,7;MQ=8;FQ=-50;PV4=0.36,1,1,1	90.9091
5	146131655	T	C	138	DP=13;VDB=9.210618e-02;RPB=7.905694e-01;AF1=0.5718;AC1=1;DP4=1,0,5,5;MQ=31;FQ=-21;PV4=1,0.17,0.19,0.34	90.9091
12	6885084	T	C	7.13	DP=11;VDB=1.235220e-01;RPB=-4.743417e-01;AF1=1;AC1=2;DP4=0,1,10,0;MQ=15;FQ=-35;PV4=0.091,0.23,0.081,0.28	90.9091
13	52029416	T	C	11.8	DP=11;VDB=1.080954e-01;RPB=1.423025e+00;AF1=0.8294;AC1=1;DP4=1,0,7,3;MQ=19;FQ=-26;PV4=1,1,0.018,1	90.9091
14	22972267	T	C	169	DP=13;VDB=8.154844e-02;RPB=1.581139e-01;AF1=0.7304;AC1=1;DP4=0,1,3,7;MQ=37;FQ=-25;PV4=1,1,0.25,0.17	90.9091
14	55145112	T	C	119	DP=23;VDB=4.275040e-05;RPB=2.227057e+00;AF1=1;AC1=2;DP4=2,0,19,1;MQ=29;FQ=-54;PV4=1,1,1,1	90.9091
15	69455425	T	C	36	DP=46;VDB=9.895306e-05;RPB=-1.739253e+00;AF1=1;AC1=2;DP4=1,0,4,6;MQ=17;FQ=-50;PV4=0.45,9.7e-12,1,1.7e-10	90.9091
15	94033919	T	C	23.1	DP=11;VDB=1.388161e-01;RPB=-1.739253e+00;AF1=1;AC1=2;DP4=0,1,3,7;MQ=11;FQ=-50;PV4=1,0.35,1,1	90.9091
16	1770340	T	C	113	DP=12;VDB=1.468205e-02;RPB=1.423025e+00;AF1=1;AC1=2;DP4=1,0,10,0;MQ=34;FQ=-43;PV4=1,1,1,1	90.9091
17	13546487	T	C	171	DP=15;VDB=1.152958e-01;RPB=1.423025e+00;AF1=0.6243;AC1=1;DP4=1,0,7,3;MQ=40;FQ=-23;PV4=1,0.38,0.32,1	90.9091
17	58994874	T	C	98	DP=11;VDB=1.359961e-01;RPB=1.106797e+00;AF1=1;AC1=2;DP4=1,0,7,3;MQ=21;FQ=-50;PV4=1,1,1,1	90.9091
17	63831429	T	C	6.81	DP=169;VDB=6.712933e-03;RPB=-1.739253e+00;AF1=0.6242;AC1=1;DP4=0,1,7,3;MQ=25;FQ=-23;PV4=0.36,0.0013,0.089,1	90.9091
17	64503351	T	C	48.3	DP=38;VDB=2.067680e-03;RPB=1.423025e+00;AF1=0.543;AC1=1;DP4=1,0,5,5;MQ=25;FQ=-19;PV4=1,0.0081,0.055,0.043	90.9091
17	64503356	T	C	48.3	DP=30;VDB=2.067680e-03;RPB=1.423025e+00;AF1=0.543;AC1=1;DP4=1,0,5,5;MQ=25;FQ=-19;PV4=1,0.0081,0.055,0.0047	90.9091
20	34246241	T	C	8.67	DP=15;VDB=4.011375e-02;RPB=1.423025e+00;AF1=1;AC1=2;DP4=1,0,5,5;MQ=8;FQ=-50;PV4=1,1,1,1	90.9091
MT	8860	A	G	11.3	DP=7903;VDB=4.336811e-01;RPB=2.773894e+01;AF1=1;AC1=2;DP4=660,3,3754,2667;MQ=6;FQ=-282;PV4=1.9e-138,1,1,1	90.6409
4	152927515	T	C	224	DP=33;VDB=2.715068e-01;RPB=-5.172065e-01;AF1=1;AC1=2;DP4=2,1,24,5;MQ=36;FQ=-32;PV4=0.48,1,1,1	90.625
17	64750564	A	G	92.4	DP=43;VDB=2.499198e-01;RPB=-7.498470e-01;AF1=0.5554;AC1=1;DP4=3,1,22,16;MQ=23;FQ=-20;PV4=0.64,0.083,0.0013,0.29	90.4762
3	45680430	A	G	177	DP=21;VDB=1.833229e-01;RPB=1.138180e+00;AF1=0.5102;AC1=1;DP4=1,1,7,12;MQ=30;FQ=-13.2;PV4=1,0.28,0.078,1	90.4762
1	222641691	T	C	8.64	DP=126;VDB=2.388136e-08;RPB=-3.426060e+00;AF1=1;AC1=2;DP4=7,4,28,75;MQ=1;FQ=-222;PV4=0.033,1,0.061,1	90.3509
11	65432128	A	G	207	DP=10;VDB=1.604398e-01;RPB=1.186732e+00;AF1=1;AC1=2;DP4=1,0,5,4;MQ=41;FQ=-40;PV4=1,1,1,1	90
12	94971626	A	G	47.2	DP=21;VDB=4.092147e-03;RPB=1.392621e+00;AF1=0.5207;AC1=1;DP4=0,1,0,9;MQ=31;FQ=-16.1;PV4=1,4.4e-06,0.16,0.0013	90
13	52030744	A	G	170	DP=11;VDB=1.223532e-01;RPB=0.000000e+00;AF1=0.5336;AC1=1;DP4=1,0,6,3;MQ=39;FQ=-18.1;PV4=1,0.44,0.3,0.33	90
16	75600116	A	G	193	DP=10;VDB=1.263797e-01;RPB=0.000000e+00;AF1=0.5554;AC1=1;DP4=0,1,6,3;MQ=42;FQ=-20;PV4=0.4,1,1,0.19	90
16	88814072	A	G	146	DP=12;VDB=1.000122e-01;RPB=3.481553e-01;AF1=0.5939;AC1=1;DP4=1,0,6,3;MQ=36;FQ=-22;PV4=1,1,0.22,0.18	90
17	1651102	A	G	85.4	DP=14;VDB=3.676311e-03;RPB=-1.740777e+00;AF1=1;AC1=2;DP4=1,0,4,5;MQ=32;FQ=-40;PV4=1,1,1,0.029	90
18	36166566	A	G	165	DP=13;VDB=5.936296e-02;RPB=0.000000e+00;AF1=1;AC1=2;DP4=1,0,5,4;MQ=34;FQ=-35;PV4=1,1,1,0.25	90
2	131570044	A	G	160	DP=11;VDB=1.304866e-01;RPB=-1.044466e+00;AF1=0.6243;AC1=1;DP4=1,0,6,3;MQ=36;FQ=-23;PV4=1,1,0.22,1	90
2	135511792	A	G	35.2	DP=10;VDB=8.199535e-02;RPB=3.481553e-01;AF1=0.5207;AC1=1;DP4=1,0,2,7;MQ=20;FQ=-16.1;PV4=0.3,0.28,0.0075,0.43	90
20	46716941	A	G	122	DP=10;VDB=1.167106e-01;RPB=-1.044466e+00;AF1=0.5718;AC1=1;DP4=1,0,3,6;MQ=31;FQ=-21;PV4=0.4,0.36,0.12,0.49	90
3	32753613	A	G	51.2	DP=10;VDB=1.303298e-01;RPB=1.044466e+00;AF1=0.5207;AC1=1;DP4=1,0,2,7;MQ=24;FQ=-16.1;PV4=0.3,0.22,0.019,0.24	90
7	100107204	A	G	149	DP=10;VDB=1.230526e-01;RPB=6.963106e-01;AF1=0.5207;AC1=1;DP4=1,0,5,4;MQ=37;FQ=-16.1;PV4=1,0.11,0.31,0.28	90
X	53536628	A	G	121	DP=11;VDB=8.755343e-02;RPB=-1.740777e+00;AF1=0.6243;AC1=1;DP4=0,1,0,9;MQ=39;FQ=-23;PV4=1,1,0.31,1	90
X	75744946	A	G	170	DP=10;VDB=1.255619e-01;RPB=3.481553e-01;AF1=0.5263;AC1=1;DP4=0,1,3,6;MQ=38;FQ=-17.1;PV4=1,0.34,0.31,0.31	90
X	121049252	A	G	134	DP=10;VDB=8.437771e-02;RPB=0.000000e+00;AF1=0.6243;AC1=1;DP4=0,1,2,7;MQ=35;FQ=-23;PV4=1,1,0.26,0.27	90
5	151750725	T	C	118	DP=12;VDB=4.149207e-02;RPB=1.392621e+00;AF1=1;AC1=2;DP4=0,1,5,4;MQ=32;FQ=-31;PV4=1,1,0.2,1	90
10	23136904	T	C	8.71	DP=11;VDB=1.227999e-01;RPB=1.392621e+00;AF1=1;AC1=2;DP4=1,0,9,0;MQ=10;FQ=-47;PV4=1,1,1,1	90
13	52029368	T	C	25.2	DP=11;VDB=1.209742e-01;RPB=0.000000e+00;AF1=0.5263;AC1=1;DP4=0,1,3,6;MQ=19;FQ=-17.1;PV4=1,0.3,0.0094,0.3	90
15	49365733	T	C	89.1	DP=13;VDB=1.274233e-01;RPB=1.044466e+00;AF1=1;AC1=2;DP4=1,0,5,4;MQ=24;FQ=-47;PV4=1,1,1,1	90
17	27083197	T	C	4.18	DP=12;VDB=2.900653e-02;RPB=-3.481553e-01;AF1=1;AC1=2;DP4=0,1,5,4;MQ=8;FQ=-47;PV4=1,0.091,1,1	90
22	23894766	T	C	52.2	DP=322;VDB=1.027174e-07;RPB=-2.330781e+00;AF1=0.7304;AC1=1;DP4=2,0,14,4;MQ=39;FQ=-25;PV4=1,6.5e-13,1,5.8e-22	90
X	2906393	T	C	125	DP=21;VDB=1.887799e-01;RPB=-1.889822e-01;AF1=1;AC1=2;DP4=0,2,6,12;MQ=21;FQ=-47;PV4=1,0.47,0.42,0.23	90
X	75743834	T	C	160	DP=10;VDB=1.303906e-01;RPB=6.963106e-01;AF1=0.5336;AC1=1;DP4=1,0,4,5;MQ=35;FQ=-18.1;PV4=1,1,0.17,0.3	90
2	230725463	A	G	27	DP=50;VDB=8.127741e-04;RPB=-1.782204e+00;AF1=1;AC1=2;DP4=0,4,1,34;MQ=13;FQ=-76;PV4=1,1,0.022,1	89.7436
17	64750711	T	C	148	DP=42;VDB=1.017512e-01;RPB=-1.504458e+00;AF1=0.6672;AC1=1;DP4=0,4,18,17;MQ=25;FQ=-24;PV4=0.11,1,0.0017,1	89.7436
19	52143027	T	C	6.97	DP=53;VDB=2.116964e-02;RPB=2.846897e+00;AF1=1;AC1=2;DP4=4,0,35,0;MQ=8;FQ=-95;PV4=1,1,1,1	89.7436
22	35838476	T	C	4.12	DP=361;VDB=1.215242e-02;RPB=1.859585e+00;AF1=1;AC1=2;DP4=14,19,2,285;MQ=6;FQ=-282;PV4=8.6e-14,0.21,0.0035,0.46	89.6875
20	51597010	A	G	225	DP=50;VDB=3.099508e-01;RPB=-3.374997e-02;AF1=0.5005;AC1=1;DP4=2,3,24,19;MQ=41;FQ=3.02;PV4=0.65,0.34,0.29,0.37	89.5833
5	70918225	T	C	6.19	DP=53;VDB=3.394820e-01;RPB=-3.374997e-01;AF1=1;AC1=2;DP4=2,3,8,35;MQ=0;FQ=-109;PV4=0.28,0.11,0,0.41	89.5833
2	47162511	A	G	24	DP=31;VDB=1.504185e-06;RPB=2.191897e+00;AF1=1;AC1=2;DP4=2,0,14,3;MQ=10;FQ=-62;PV4=1,1,1,1	89.4737
4	109674039	T	C	10.4	DP=19;VDB=7.080019e-02;RPB=1.926212e+00;AF1=1;AC1=2;DP4=1,1,16,1;MQ=9;FQ=-62;PV4=0.2,1,1,1	89.4737
3	156540484	T	C	151	DP=101;VDB=4.776758e-01;RPB=-3.382026e+00;AF1=1;AC1=2;DP4=3,8,32,57;MQ=22;FQ=-96;PV4=0.74,1,0.052,1	89
10	17687378	A	G	95.1	DP=27;VDB=6.868817e-03;RPB=-1.041548e+00;AF1=0.5129;AC1=1;DP4=0,3,2,22;MQ=24;FQ=-14.2;PV4=1,1,0.003,1	88.8889
19	13772567	A	G	43.2	DP=9;VDB=1.019709e-01;RPB=1.355544e+00;AF1=1;AC1=2;DP4=1,0,5,3;MQ=22;FQ=-44;PV4=1,1,1,1	88.8889
19	19177119	A	G	131	DP=9;VDB=1.014296e-01;RPB=-9.682459e-01;AF1=0.5102;AC1=1;DP4=1,0,7,1;MQ=40;FQ=-13.2;PV4=1,0.1,0.37,0.24	88.8889
20	62140810	A	G	20.2	DP=19;VDB=2.140395e-03;RPB=-1.742843e+00;AF1=0.5163;AC1=1;DP4=0,1,8,0;MQ=22;FQ=-15.1;PV4=0.11,0.0001,0.031,0.0002	88.8889
21	33264056	A	G	92.1	DP=9;VDB=1.701483e-02;RPB=-1.936492e-01;AF1=0.5163;AC1=1;DP4=1,0,7,1;MQ=33;FQ=-15.1;PV4=1,0.22,0.12,0.33	88.8889
5	180835080	A	G	151	DP=9;VDB=2.754748e-02;RPB=1.936492e-01;AF1=1;AC1=2;DP4=1,0,5,3;MQ=37;FQ=-30;PV4=1,0.18,1,0.45	88.8889
6	24976762	A	G	13.2	DP=23;VDB=5.767530e-02;RPB=1.053659e+00;AF1=1;AC1=2;DP4=2,0,12,4;MQ=11;FQ=-59;PV4=1,1,1,1	88.8889
6	43029674	A	G	63.5	DP=9;VDB=1.225870e-01;RPB=1.355544e+00;AF1=1;AC1=2;DP4=1,0,3,5;MQ=21;FQ=-31;PV4=0.44,0.047,0.33,1	88.8889
7	26193384	A	G	3.07	DP=47;VDB=8.232186e-04;RPB=1.355544e+00;AF1=0.5126;AC1=1;DP4=1,0,8,0;MQ=21;FQ=-14.2;PV4=1,0.13,0.019,4.1e-05	88.8889
8	143744352	A	G	146	DP=9;VDB=1.228808e-01;RPB=9.682459e-01;AF1=0.5163;AC1=1;DP4=1,0,4,4;MQ=39;FQ=-15.1;PV4=1,0.23,0.31,1	88.8889
9	128727508	A	G	143	DP=9;VDB=9.108292e-02;RPB=-1.742843e+00;AF1=0.6672;AC1=1;DP4=0,1,3,5;MQ=35;FQ=-24;PV4=1,1,0.19,1	88.8889
1	38024563	T	C	55.1	DP=9;VDB=1.196287e-01;RPB=9.682459e-01;AF1=0.5163;AC1=1;DP4=1,0,5,3;MQ=25;FQ=-15.1;PV4=1,0.27,0.073,1	88.8889
1	145922141	T	C	85.3	DP=10;VDB=1.117508e-01;RPB=5.809475e-01;AF1=0.543;AC1=1;DP4=0,1,3,5;MQ=26;FQ=-19;PV4=1,1,2.5e-09,0.2	88.8889
1	145922148	T	C	85.3	DP=9;VDB=9.436945e-02;RPB=5.809475e-01;AF1=0.543;AC1=1;DP4=0,1,3,5;MQ=26;FQ=-19;PV4=1,1,2.5e-09,0.22	88.8889
3	9892921	T	C	121	DP=9;VDB=3.093739e-02;RPB=1.355544e+00;AF1=1;AC1=2;DP4=1,0,8,0;MQ=36;FQ=-40;PV4=1,1,1,1	88.8889
4	6696890	T	C	46	DP=22;VDB=1.571350e-02;RPB=1.044466e+00;AF1=1;AC1=2;DP4=0,1,8,0;MQ=22;FQ=-30;PV4=0.11,0.025,0.35,1	88.8889
4	165076997	T	C	115	DP=9;VDB=7.125761e-02;RPB=5.809475e-01;AF1=0.543;AC1=1;DP4=0,1,3,5;MQ=34;FQ=-19;PV4=1,0.47,0.25,1	88.8889
4	165077000	T	C	117	DP=9;VDB=6.272899e-02;RPB=5.809475e-01;AF1=0.543;AC1=1;DP4=0,1,3,5;MQ=34;FQ=-19;PV4=1,1,0.25,1	88.8889
5	132987859	T	C	32.1	DP=9;VDB=1.404877e-01;RPB=-8.690482e-01;AF1=1;AC1=2;DP4=0,1,3,5;MQ=14;FQ=-45;PV4=1,1,1,1	88.8889
7	80900323	T	C	65.1	DP=10;VDB=1.226685e-01;RPB=-1.355544e+00;AF1=1;AC1=2;DP4=0,1,3,5;MQ=22;FQ=-32;PV4=1,0.28,0.38,0.37	88.8889
7	128596361	T	C	30.2	DP=9;VDB=3.856020e-04;RPB=-1.742843e+00;AF1=1;AC1=2;DP4=0,1,0,8;MQ=16;FQ=-44;PV4=1,1,1,1	88.8889
7	140702860	T	C	9.67	DP=22;VDB=8.787721e-03;RPB=-1.742843e+00;AF1=0.5206;AC1=1;DP4=1,0,8,0;MQ=33;FQ=-16.1;PV4=1,0.0011,0.2,0.0024	88.8889
7	141743898	T	C	35.1	DP=17;VDB=9.868040e-04;RPB=5.809475e-01;AF1=1;AC1=2;DP4=1,0,2,6;MQ=25;FQ=-45;PV4=0.33,0.0031,1,0.47	88.8889
10	36522960	T	C	140	DP=9;VDB=1.140006e-01;RPB=-1.742843e+00;AF1=0.7304;AC1=1;DP4=0,1,5,3;MQ=38;FQ=-25;PV4=0.44,1,1,1	88.8889
11	65772933	T	C	129	DP=9;VDB=2.899710e-02;RPB=1.355544e+00;AF1=1;AC1=2;DP4=0,1,6,2;MQ=32;FQ=-30;PV4=0.33,1,1,1	88.8889
11	66682835	T	C	46	DP=10;VDB=7.190052e-02;RPB=-5.809475e-01;AF1=1;AC1=2;DP4=1,0,5,3;MQ=20;FQ=-36;PV4=1,1,0.41,0.32	88.8889
11	66682841	T	C	53	DP=11;VDB=1.159864e-01;RPB=-5.809475e-01;AF1=1;AC1=2;DP4=1,0,5,3;MQ=20;FQ=-36;PV4=1,1,0.41,1	88.8889
14	22972905	T	C	118	DP=9;VDB=1.225870e-01;RPB=1.936492e-01;AF1=1;AC1=2;DP4=0,1,4,4;MQ=29;FQ=-31;PV4=1,0.17,1,0.27	88.8889
14	22972906	T	C	118	DP=9;VDB=1.224739e-01;RPB=1.936492e-01;AF1=1;AC1=2;DP4=0,1,4,4;MQ=29;FQ=-31;PV4=1,0.18,1,0.27	88.8889
14	69110503	T	C	151	DP=9;VDB=1.780668e-01;RPB=-9.185587e-01;AF1=1;AC1=2;DP4=1,0,2,6;MQ=37;FQ=-31;PV4=0.33,0.2,1,0.31	88.8889
14	81916918	T	C	8.64	DP=18;VDB=1.974650e-01;RPB=-2.350048e+00;AF1=1;AC1=2;DP4=0,2,7,9;MQ=8;FQ=-59;PV4=0.5,1,1,1	88.8889
14	91384440	T	C	183	DP=28;VDB=4.618641e-02;RPB=-1.813064e+00;AF1=0.505;AC1=1;DP4=1,2,10,14;MQ=30;FQ=-10.4;PV4=1,1,0.13,0.34	88.8889
16	4246784	T	C	121	DP=9;VDB=1.065814e-01;RPB=1.355544e+00;AF1=0.543;AC1=1;DP4=0,1,3,5;MQ=37;FQ=-19;PV4=1,0.43,0.31,1	88.8889
17	67338609	T	C	107	DP=9;VDB=1.228244e-01;RPB=1.355544e+00;AF1=1;AC1=2;DP4=1,0,5,3;MQ=26;FQ=-30;PV4=1,1,1,1	88.8889
17	75349622	T	C	136	DP=9;VDB=1.181083e-01;RPB=5.809475e-01;AF1=1;AC1=2;DP4=1,0,7,1;MQ=37;FQ=-27;PV4=1,1,0.35,1	88.8889
19	37792486	T	C	83.5	DP=30;VDB=5.315467e-02;RPB=-1.742843e+00;AF1=1;AC1=2;DP4=1,0,3,5;MQ=25;FQ=-31;PV4=0.44,0.45,0.47,1	88.8889
19	57844331	T	C	87.1	DP=9;VDB=8.051127e-02;RPB=5.809475e-01;AF1=0.5129;AC1=1;DP4=0,1,6,2;MQ=29;FQ=-14.2;PV4=0.33,0.19,0.14,0.26	88.8889
20	47715830	T	C	197	DP=18;VDB=1.776896e-01;RPB=-1.756098e+00;AF1=1;AC1=2;DP4=0,2,4,12;MQ=30;FQ=-49;PV4=1,0.31,1,1	88.8889
X	54811131	T	C	27.1	DP=16;VDB=2.051325e-02;RPB=1.355544e+00;AF1=0.5129;AC1=1;DP4=0,1,0,8;MQ=35;FQ=-14.2;PV4=1,0.0015,0.26,0.012	88.8889
X	101009638	T	C	140	DP=21;VDB=1.627647e-01;RPB=-1.334635e+00;AF1=0.5064;AC1=1;DP4=1,1,9,7;MQ=29;FQ=-11.3;PV4=1,1,0.044,1	88.8889
17	64750732	T	C	173	DP=45;VDB=3.008118e-01;RPB=1.117659e+00;AF1=0.5001;AC1=1;DP4=3,2,23,15;MQ=28;FQ=7.8;PV4=1,0.17,0.0059,1	88.3721
12	16399853	A	G	79	DP=17;VDB=1.663497e-01;RPB=9.689628e-01;AF1=0.5016;AC1=1;DP4=1,1,8,7;MQ=23;FQ=-6.18;PV4=1,1,0.00069,1	88.2353
3	123493196	T	C	167	DP=17;VDB=1.416481e-01;RPB=-2.310604e+00;AF1=0.5163;AC1=1;DP4=0,2,5,10;MQ=33;FQ=-15.1;PV4=1,1,0.077,1	88.2353
9	132375854	T	C	213	DP=21;VDB=1.702282e-01;RPB=1.267105e+00;AF1=0.5718;AC1=1;DP4=2,0,7,8;MQ=36;FQ=-21;PV4=0.47,1,1,1	88.2353
10	68544605	T	C	222	DP=212;VDB=1.999443e-01;RPB=-2.750839e+00;AF1=1;AC1=2;DP4=9,15,75,103;MQ=32;FQ=-282;PV4=0.83,1,1,1	88.1188
12	7439769	T	C	153	DP=43;VDB=1.504323e-01;RPB=-3.495530e-01;AF1=0.5;AC1=1;DP4=2,3,19,18;MQ=27;FQ=11.3;PV4=1,0.41,4e-05,0.14	88.0952
1	84244477	A	G	55	DP=867;VDB=9.295950e-02;RPB=2.048793e+00;AF1=1;AC1=2;DP4=2,1,14,8;MQ=20;FQ=-59;PV4=1,1,0.4,0.044	88
11	34335174	T	C	19.7	DP=27;VDB=1.686008e-01;RPB=-1.254363e-01;AF1=0.5939;AC1=1;DP4=2,1,22,0;MQ=19;FQ=-22;PV4=0.12,0.19,0.017,0.22	88
16	4562971	T	C	6.97	DP=67;VDB=3.852425e-01;RPB=-2.291011e+00;AF1=1;AC1=2;DP4=1,6,9,42;MQ=3;FQ=-117;PV4=1,1,1,1	87.931
12	7439783	A	G	166	DP=43;VDB=9.885991e-02;RPB=7.370576e-01;AF1=0.5002;AC1=1;DP4=3,2,18,18;MQ=26;FQ=5.47;PV4=1,1,0.004,1	87.8049
Y	18148399	T	C	6.19	DP=71;VDB=1.099339e-02;RPB=-4.402961e+00;AF1=1;AC1=2;DP4=0,8,7,50;MQ=0;FQ=-126;PV4=0.58,1,1,1	87.6923
1	155750947	A	G	79.8	DP=8;VDB=5.697296e-02;RPB=8.141118e-01;AF1=1;AC1=2;DP4=1,0,4,3;MQ=24;FQ=-27;PV4=1,0.26,0.45,0.3	87.5
1	226360853	A	G	101	DP=8;VDB=6.098617e-02;RPB=-8.141118e-01;AF1=0.508;AC1=1;DP4=1,0,4,3;MQ=33;FQ=-12.3;PV4=1,0.26,0.2,0.46	87.5
14	101765631	A	G	37.2	DP=8;VDB=7.197397e-02;RPB=8.141118e-01;AF1=0.7304;AC1=1;DP4=1,0,7,0;MQ=21;FQ=-25;PV4=1,0.27,0.19,1	87.5
15	89201198	A	G	55	DP=17;VDB=1.545334e-01;RPB=-5.557190e-01;AF1=0.5008;AC1=1;DP4=1,1,10,4;MQ=22;FQ=-4.12;PV4=1,1,0.0012,1	87.5
16	75029355	A	G	141	DP=9;VDB=1.150710e-01;RPB=-8.141118e-01;AF1=0.505;AC1=1;DP4=0,1,3,4;MQ=41;FQ=-10.4;PV4=1,0.024,0.24,1	87.5
17	61683635	A	G	168	DP=8;VDB=9.521239e-02;RPB=-8.141118e-01;AF1=0.505;AC1=1;DP4=0,1,3,4;MQ=42;FQ=-10.4;PV4=1,0.26,1,0.25	87.5
19	40441541	A	G	225	DP=24;VDB=1.941566e-01;RPB=0.000000e+00;AF1=0.5002;AC1=1;DP4=0,3,11,10;MQ=40;FQ=5.47;PV4=0.22,0.32,0.34,0.41	87.5
19	45857925	A	G	90.2	DP=8;VDB=1.125995e-01;RPB=8.141118e-01;AF1=0.5263;AC1=1;DP4=1,0,7,0;MQ=40;FQ=-17.1;PV4=1,1,0.48,0.46	87.5
2	128192974	A	G	64.3	DP=10;VDB=1.148980e-01;RPB=-8.141118e-01;AF1=1;AC1=2;DP4=0,1,1,6;MQ=25;FQ=-41;PV4=1,0.23,1,0.37	87.5
20	10614047	A	G	40.2	DP=9;VDB=7.162257e-02;RPB=-8.141118e-01;AF1=0.5207;AC1=1;DP4=0,1,3,4;MQ=22;FQ=-16.1;PV4=1,1,0.022,0.26	87.5
20	57170017	A	G	222	DP=75;VDB=5.246807e-01;RPB=-1.773148e+00;AF1=1;AC1=2;DP4=2,7,15,48;MQ=32;FQ=-86;PV4=1,0.32,1,1	87.5
21	37018832	A	G	97.1	DP=8;VDB=8.564220e-02;RPB=-8.141118e-01;AF1=0.505;AC1=1;DP4=0,1,3,4;MQ=30;FQ=-10.4;PV4=1,0.17,0.13,0.25	87.5
3	32753675	A	G	4.23	DP=10;VDB=1.106763e-01;RPB=-8.141118e-01;AF1=0.5205;AC1=1;DP4=1,0,2,5;MQ=19;FQ=-16.1;PV4=0.37,1,0.012,1	87.5
5	109378980	A	G	168	DP=8;VDB=6.098617e-02;RPB=8.141118e-01;AF1=0.5263;AC1=1;DP4=0,1,4,3;MQ=42;FQ=-17.1;PV4=1,1,1,0.24	87.5
5	132987864	A	G	27.3	DP=8;VDB=9.421876e-02;RPB=-8.141118e-01;AF1=1;AC1=2;DP4=0,1,2,5;MQ=14;FQ=-42;PV4=1,1,1,1	87.5
7	21901342	A	G	162	DP=8;VDB=1.138775e-01;RPB=8.141118e-01;AF1=0.5939;AC1=1;DP4=1,0,3,4;MQ=42;FQ=-22;PV4=1,1,0.37,1	87.5
7	66158142	A	G	74.2	DP=11;VDB=1.143894e-01;RPB=-8.141118e-01;AF1=0.5263;AC1=1;DP4=0,1,4,3;MQ=29;FQ=-17.1;PV4=1,1,0.19,1	87.5
7	100097299	A	G	32.3	DP=12;VDB=7.752490e-03;RPB=8.141118e-01;AF1=1;AC1=2;DP4=1,0,7,0;MQ=20;FQ=-42;PV4=1,0.48,1,1	87.5
8	86482001	A	G	3.04	DP=11;VDB=5.856991e-02;RPB=8.141118e-01;AF1=0.5048;AC1=1;DP4=0,1,0,7;MQ=19;FQ=-10.6;PV4=1,0.28,0.0088,0.26	87.5
9	94567962	A	G	44.3	DP=8;VDB=8.718219e-02;RPB=-8.141118e-01;AF1=1;AC1=2;DP4=0,1,3,4;MQ=16;FQ=-42;PV4=1,0.44,1,0.31	87.5
1	1663038	T	C	7.24	DP=9;VDB=1.143894e-01;RPB=-8.141118e-01;AF1=1;AC1=2;DP4=0,1,5,2;MQ=10;FQ=-41;PV4=0.37,1,1,0.16	87.5
1	205744671	T	C	78.3	DP=9;VDB=6.622553e-02;RPB=8.141118e-01;AF1=0.5336;AC1=1;DP4=1,0,6,1;MQ=31;FQ=-18.1;PV4=1,1,0.19,1	87.5
8	86482026	T	C	10.5	DP=8;VDB=1.150619e-01;RPB=8.141118e-01;AF1=0.505;AC1=1;DP4=0,1,0,7;MQ=21;FQ=-10.4;PV4=1,0.2,0.019,0.23	87.5
8	127086640	T	C	75.3	DP=9;VDB=7.490067e-02;RPB=8.141118e-01;AF1=1;AC1=2;DP4=1,0,4,3;MQ=21;FQ=-41;PV4=1,1,1,1	87.5
11	8919713	T	C	73.3	DP=8;VDB=9.238926e-02;RPB=8.141118e-01;AF1=0.5336;AC1=1;DP4=1,0,5,2;MQ=29;FQ=-18.1;PV4=1,1,0.14,1	87.5
11	72291854	T	C	99.2	DP=25;VDB=1.592552e-01;RPB=-8.728716e-01;AF1=0.5207;AC1=1;DP4=2,1,7,14;MQ=21;FQ=-16.1;PV4=0.53,0.28,0.044,1	87.5
12	2859292	T	C	139	DP=8;VDB=7.606607e-02;RPB=-8.141118e-01;AF1=1;AC1=2;DP4=0,1,1,6;MQ=39;FQ=-41;PV4=1,1,1,0.26	87.5
12	7439788	T	C	166	DP=42;VDB=2.585385e-01;RPB=4.498548e-01;AF1=0.5001;AC1=1;DP4=3,2,17,18;MQ=26;FQ=9.53;PV4=1,0.18,0.0046,1	87.5
15	41557357	T	C	5.64	DP=8;VDB=1.269495e-01;RPB=-7.905694e-01;AF1=1;AC1=2;DP4=0,1,0,7;MQ=11;FQ=-42;PV4=1,0.39,1,1	87.5
15	92889218	T	C	153	DP=9;VDB=8.761878e-02;RPB=8.141118e-01;AF1=0.5263;AC1=1;DP4=1,0,3,4;MQ=42;FQ=-17.1;PV4=1,1,0.3,1	87.5
16	72934376	T	C	147	DP=10;VDB=1.079872e-01;RPB=8.141118e-01;AF1=0.5129;AC1=1;DP4=0,1,3,4;MQ=41;FQ=-14.2;PV4=1,0.31,0.039,0.22	87.5
17	47068980	T	C	115	DP=17;VDB=2.583789e-06;RPB=2.143487e+00;AF1=0.502;AC1=1;DP4=1,1,0,14;MQ=37;FQ=-6.96;PV4=0.12,1,0.2,2.1e-06	87.5
17	64503427	T	C	42.1	DP=42;VDB=7.711852e-03;RPB=-1.735055e+00;AF1=0.5129;AC1=1;DP4=0,1,1,6;MQ=36;FQ=-14.2;PV4=1,0.011,0.22,0.0057	87.5
19	11132578	T	C	214	DP=37;VDB=2.085612e-01;RPB=-4.843324e-01;AF1=1;AC1=2;DP4=2,2,13,15;MQ=26;FQ=-55;PV4=1,0.33,1,1	87.5
19	42231646	T	C	140	DP=8;VDB=1.075274e-01;RPB=-8.141118e-01;AF1=0.5064;AC1=1;DP4=0,1,3,4;MQ=38;FQ=-11.3;PV4=1,0.23,0.37,1	87.5
20	5292906	T	C	71.8	DP=8;VDB=1.148150e-01;RPB=-8.141118e-01;AF1=1;AC1=2;DP4=0,1,0,7;MQ=29;FQ=-27;PV4=1,1,1,1	87.5
21	33592943	T	C	69.1	DP=9;VDB=9.605669e-03;RPB=-8.141118e-01;AF1=1;AC1=2;DP4=0,1,0,7;MQ=27;FQ=-28;PV4=1,1,1,1	87.5
X	2906276	T	C	119	DP=17;VDB=1.101056e-01;RPB=-8.732726e-01;AF1=1;AC1=2;DP4=1,1,6,8;MQ=23;FQ=-31;PV4=1,1,1,0.073	87.5
X	74174179	T	C	79	DP=28;VDB=7.453189e-03;RPB=-3.969421e-01;AF1=1;AC1=2;DP4=0,2,1,13;MQ=21;FQ=-50;PV4=1,1,1,1	87.5
X	74278385	T	C	80.1	DP=9;VDB=1.136758e-01;RPB=8.141118e-01;AF1=1;AC1=2;DP4=1,0,6,1;MQ=31;FQ=-32;PV4=1,1,1,1	87.5
X	104125124	T	C	116	DP=8;VDB=1.086836e-01;RPB=-8.141118e-01;AF1=1;AC1=2;DP4=0,1,1,6;MQ=35;FQ=-29;PV4=1,0.089,1,0.2	87.5
X	116450754	T	C	142	DP=8;VDB=7.815530e-02;RPB=-8.141118e-01;AF1=1;AC1=2;DP4=0,1,4,3;MQ=34;FQ=-41;PV4=1,1,1,1	87.5
X	123117376	T	C	22.2	DP=8;VDB=8.531006e-02;RPB=-8.141118e-01;AF1=1;AC1=2;DP4=1,0,4,3;MQ=17;FQ=-28;PV4=1,0.38,0.2,0.26	87.5
17	29021499	T	C	69	DP=265;VDB=4.843190e-01;RPB=-7.988201e+00;AF1=1;AC1=2;DP4=0,31,5,208;MQ=17;FQ=-282;PV4=1,1,0.013,1	87.2951
2	99196434	A	G	218	DP=34;VDB=2.980428e-02;RPB=6.776440e-01;AF1=1;AC1=2;DP4=0,4,13,14;MQ=27;FQ=-42;PV4=0.12,0.21,1,1	87.0968
11	90282825	T	C	222	DP=1435;VDB=6.275204e-02;RPB=4.057086e+00;AF1=1;AC1=2;DP4=133,40,902,259;MQ=22;FQ=-282;PV4=0.85,1,1,1	87.0315
17	64750837	A	G	218	DP=55;VDB=4.300433e-03;RPB=5.910828e-01;AF1=0.5;AC1=1;DP4=5,2,21,25;MQ=30;FQ=15.1;PV4=0.25,1,0.016,1	86.7925
6	33339291	T	C	4.76	DP=309;VDB=5.975316e-06;RPB=-1.157252e+00;AF1=1;AC1=2;DP4=29,8,82,161;MQ=2;FQ=-282;PV4=3.6e-07,0.47,1,1	86.7857
19	4653546	A	G	65.1	DP=17;VDB=2.029596e-01;RPB=2.083095e+00;AF1=0.508;AC1=1;DP4=2,0,9,4;MQ=23;FQ=-12.3;PV4=1,0.1,0.078,1	86.6667
3	161370069	A	G	225	DP=15;VDB=1.512838e-01;RPB=7.642870e-01;AF1=0.5002;AC1=1;DP4=2,0,6,7;MQ=42;FQ=5.47;PV4=0.47,0.19,0.29,1	86.6667
4	139114984	A	G	44	DP=16;VDB=1.324604e-01;RPB=7.642870e-01;AF1=0.5032;AC1=1;DP4=1,1,6,7;MQ=18;FQ=-8.63;PV4=1,1,0.0011,0.42	86.6667
15	89201238	T	C	64	DP=16;VDB=1.447331e-01;RPB=7.642870e-01;AF1=0.5002;AC1=1;DP4=1,1,7,6;MQ=22;FQ=6.2;PV4=1,0.31,0.0014,0.17	86.6667
15	89201239	T	C	64	DP=16;VDB=1.254183e-01;RPB=7.642870e-01;AF1=0.5001;AC1=1;DP4=1,1,7,6;MQ=22;FQ=7.8;PV4=1,0.22,0.0014,0.16	86.6667
5	177141558	A	G	225	DP=37;VDB=2.876229e-01;RPB=-9.107364e-01;AF1=0.5005;AC1=1;DP4=3,2,16,16;MQ=32;FQ=3.02;PV4=1,0.14,0.43,1	86.4865
5	177595265	A	G	59.1	DP=39;VDB=1.019491e-03;RPB=1.052403e+00;AF1=1;AC1=2;DP4=3,0,19,0;MQ=33;FQ=-45;PV4=1,0.25,1,1	86.3636
10	12167753	T	C	225	DP=22;VDB=1.212383e-01;RPB=6.697108e-01;AF1=0.504;AC1=1;DP4=1,2,5,14;MQ=36;FQ=-9.5;PV4=1,0.39,1,0.18	86.3636
17	59201903	A	G	149	DP=46;VDB=2.270381e-01;RPB=-1.927749e-01;AF1=1;AC1=2;DP4=0,6,6,31;MQ=24;FQ=-39;PV4=0.57,0.46,1,0.11	86.0465
1	40703385	A	G	42.1	DP=7;VDB=2.899935e-02;RPB=8.170978e-01;AF1=0.505;AC1=1;DP4=1,0,3,3;MQ=29;FQ=-10.4;PV4=1,0.19,0.19,0.23	85.7143
1	150960025	A	G	42	DP=8;VDB=7.655903e-02;RPB=-8.170978e-01;AF1=0.5032;AC1=1;DP4=0,1,1,5;MQ=26;FQ=-8.63;PV4=1,0.15,0.068,1	85.7143
11	308180	A	G	57.1	DP=9;VDB=7.293871e-02;RPB=8.170978e-01;AF1=1;AC1=2;DP4=1,0,5,1;MQ=24;FQ=-32;PV4=1,1,0.45,1	85.7143
11	65283051	A	G	71.6	DP=9;VDB=7.655901e-02;RPB=8.170978e-01;AF1=1;AC1=2;DP4=0,1,2,4;MQ=25;FQ=-38;PV4=1,0.36,1,1	85.7143
11	66794067	A	G	49	DP=7;VDB=9.646954e-02;RPB=8.170978e-01;AF1=0.5032;AC1=1;DP4=0,1,0,6;MQ=28;FQ=-8.63;PV4=1,0.26,0.098,0.36	85.7143
12	42433180	A	G	56.1	DP=7;VDB=9.968024e-02;RPB=8.170978e-01;AF1=0.5129;AC1=1;DP4=1,0,3,3;MQ=26;FQ=-14.2;PV4=1,1,0.014,1	85.7143
12	52731440	A	G	35.5	DP=7;VDB=9.577789e-02;RPB=8.170978e-01;AF1=1;AC1=2;DP4=1,0,2,4;MQ=16;FQ=-39;PV4=0.43,1,1,1	85.7143
13	20732001	A	G	225	DP=21;VDB=1.837908e-01;RPB=7.537783e-01;AF1=0.5;AC1=1;DP4=2,1,7,11;MQ=38;FQ=11.3;PV4=0.55,0.16,1,0.11	85.7143
13	28193663	A	G	110	DP=7;VDB=1.014434e-01;RPB=8.170978e-01;AF1=0.5032;AC1=1;DP4=0,1,1,5;MQ=37;FQ=-8.63;PV4=1,1,0.26,0.3	85.7143
13	52029439	A	G	31	DP=14;VDB=1.121900e-01;RPB=1.186732e+00;AF1=0.5001;AC1=1;DP4=2,0,6,6;MQ=21;FQ=7.8;PV4=0.47,0.14,0.0026,1	85.7143
14	64932573	A	G	89.1	DP=7;VDB=9.807275e-02;RPB=8.170978e-01;AF1=0.5102;AC1=1;DP4=0,1,1,5;MQ=33;FQ=-13.2;PV4=1,1,0.21,1	85.7143
14	101765629	A	G	31.6	DP=8;VDB=7.566179e-02;RPB=8.170978e-01;AF1=0.5939;AC1=1;DP4=1,0,6,0;MQ=21;FQ=-22;PV4=1,0.36,0.2,1	85.7143
16	3006562	A	G	117	DP=8;VDB=8.008354e-02;RPB=8.170978e-01;AF1=0.5129;AC1=1;DP4=1,0,2,4;MQ=39;FQ=-14.2;PV4=0.43,1,0.33,0.36	85.7143
16	66889429	A	G	74.1	DP=7;VDB=2.709944e-02;RPB=8.170978e-01;AF1=0.5064;AC1=1;DP4=1,0,3,3;MQ=31;FQ=-11.3;PV4=1,0.37,0.17,0.091	85.7143
18	36165976	A	G	76.2	DP=7;VDB=9.761189e-02;RPB=8.170978e-01;AF1=0.7304;AC1=1;DP4=1,0,3,3;MQ=28;FQ=-25;PV4=1,0.25,1,0.32	85.7143
19	53215296	A	G	82.2	DP=8;VDB=9.462859e-02;RPB=-8.170978e-01;AF1=0.5263;AC1=1;DP4=0,1,3,3;MQ=34;FQ=-17.1;PV4=1,0.45,0.25,1	85.7143
2	39405627	A	G	94	DP=7;VDB=6.631316e-02;RPB=-8.170978e-01;AF1=0.5025;AC1=1;DP4=1,0,4,2;MQ=34;FQ=-7.78;PV4=1,0.17,0.17,0.29	85.7143
2	135511776	A	G	9.57	DP=7;VDB=6.925134e-02;RPB=8.170978e-01;AF1=0.5063;AC1=1;DP4=1,0,1,5;MQ=21;FQ=-11.3;PV4=0.29,1,0.012,1	85.7143
2	135511779	A	G	9.57	DP=8;VDB=4.807701e-02;RPB=8.170978e-01;AF1=0.5063;AC1=1;DP4=1,0,1,5;MQ=21;FQ=-11.3;PV4=0.29,1,0.012,1	85.7143
2	203303062	A	G	79.1	DP=9;VDB=8.580819e-02;RPB=8.170978e-01;AF1=0.508;AC1=1;DP4=1,0,4,2;MQ=36;FQ=-12.3;PV4=1,0.37,0.28,0.29	85.7143
20	47528830	A	G	127	DP=7;VDB=3.120048e-02;RPB=-8.170978e-01;AF1=0.5129;AC1=1;DP4=0,1,3,3;MQ=42;FQ=-14.2;PV4=1,1,1,1	85.7143
21	43747015	A	G	84	DP=7;VDB=4.277123e-02;RPB=-8.170978e-01;AF1=0.5032;AC1=1;DP4=0,1,3,3;MQ=33;FQ=-8.63;PV4=1,0.21,0.14,1	85.7143
21	43747017	A	G	90	DP=7;VDB=6.444468e-02;RPB=-8.170978e-01;AF1=0.504;AC1=1;DP4=0,1,3,3;MQ=33;FQ=-9.5;PV4=1,0.31,0.14,1	85.7143
3	184173080	A	G	72.1	DP=9;VDB=1.044085e-01;RPB=-8.170978e-01;AF1=0.5064;AC1=1;DP4=0,1,3,3;MQ=36;FQ=-11.3;PV4=1,0.39,0.29,1	85.7143
4	55371732	A	G	113	DP=7;VDB=7.552133e-02;RPB=8.170978e-01;AF1=0.5718;AC1=1;DP4=1,0,4,2;MQ=33;FQ=-21;PV4=1,0.36,1,1	85.7143
4	70797723	A	G	70	DP=7;VDB=1.041756e-01;RPB=8.170978e-01;AF1=0.5025;AC1=1;DP4=0,1,2,4;MQ=32;FQ=-7.78;PV4=1,0.093,0.21,0.29	85.7143
6	43029809	A	G	45	DP=14;VDB=3.492224e-02;RPB=-8.215838e-01;AF1=0.6672;AC1=1;DP4=2,0,11,1;MQ=20;FQ=-24;PV4=1,1,0.17,0.35	85.7143
6	70589226	A	G	81	DP=8;VDB=8.251520e-02;RPB=8.170978e-01;AF1=0.5032;AC1=1;DP4=1,0,4,2;MQ=31;FQ=-8.63;PV4=1,0.12,0.22,0.29	85.7143
1	15785225	T	C	107	DP=9;VDB=1.602213e-02;RPB=-8.170978e-01;AF1=0.5102;AC1=1;DP4=1,0,3,3;MQ=34;FQ=-13.2;PV4=1,1,0.21,1	85.7143
1	26431008	T	C	53.5	DP=7;VDB=1.010322e-01;RPB=8.170978e-01;AF1=0.8294;AC1=1;DP4=1,0,3,3;MQ=21;FQ=-26;PV4=1,0.3,0.35,0.31	85.7143
1	106310295	T	C	115	DP=7;VDB=1.031451e-01;RPB=-8.170978e-01;AF1=0.7304;AC1=1;DP4=0,1,2,4;MQ=35;FQ=-25;PV4=1,1,1,1	85.7143
1	150996306	T	C	130	DP=14;VDB=1.535587e-01;RPB=-1.186732e+00;AF1=0.5002;AC1=1;DP4=0,2,3,9;MQ=31;FQ=5.47;PV4=1,0.093,0.048,1	85.7143
1	200647792	T	C	99	DP=7;VDB=9.646954e-02;RPB=8.170978e-01;AF1=0.5032;AC1=1;DP4=0,1,2,4;MQ=33;FQ=-8.63;PV4=1,0.18,0.14,0.28	85.7143
3	32753781	T	C	18.3	DP=8;VDB=9.968024e-02;RPB=-8.170978e-01;AF1=0.7304;AC1=1;DP4=1,0,3,3;MQ=20;FQ=-25;PV4=1,1,0.27,1	85.7143
3	179260615	T	C	19.2	DP=7;VDB=1.034784e-01;RPB=8.170978e-01;AF1=0.7304;AC1=1;DP4=0,1,1,5;MQ=18;FQ=-25;PV4=1,0.18,0.24,0.22	85.7143
5	107726810	T	C	70.6	DP=7;VDB=1.044085e-01;RPB=-8.170978e-01;AF1=1;AC1=2;DP4=0,1,4,2;MQ=22;FQ=-38;PV4=0.43,0.44,1,1	85.7143
5	142036999	T	C	25.5	DP=10;VDB=1.051835e-01;RPB=-8.170978e-01;AF1=1;AC1=2;DP4=0,1,1,5;MQ=15;FQ=-39;PV4=1,1,1,1	85.7143
7	99443333	T	C	64	DP=14;VDB=1.062287e-01;RPB=9.128709e-02;AF1=0.5003;AC1=1;DP4=2,0,5,7;MQ=23;FQ=4.77;PV4=0.46,0.36,0.002,1	85.7143
7	152641732	T	C	27.2	DP=8;VDB=4.793958e-02;RPB=8.170978e-01;AF1=0.5263;AC1=1;DP4=0,1,3,3;MQ=22;FQ=-17.1;PV4=1,1,0.029,0.45	85.7143
7	152641741	T	C	27.4	DP=8;VDB=8.892667e-02;RPB=8.170978e-01;AF1=0.5554;AC1=1;DP4=0,1,3,3;MQ=22;FQ=-20;PV4=1,1,0.029,0.2	85.7143
8	94704542	T	C	135	DP=7;VDB=4.028299e-02;RPB=-8.170978e-01;AF1=0.5263;AC1=1;DP4=0,1,3,3;MQ=39;FQ=-17.1;PV4=1,1,0.33,1	85.7143
8	127820744	T	C	56.1	DP=10;VDB=7.731165e-02;RPB=-8.170978e-01;AF1=0.5163;AC1=1;DP4=1,0,4,2;MQ=35;FQ=-15.1;PV4=1,0.44,0.32,0.29	85.7143
10	8052824	T	C	121	DP=8;VDB=1.031918e-01;RPB=-8.170978e-01;AF1=0.5102;AC1=1;DP4=1,0,2,4;MQ=40;FQ=-13.2;PV4=0.43,1,0.36,1	85.7143
10	63493490	T	C	22.1	DP=7;VDB=8.081224e-02;RPB=8.170978e-01;AF1=0.5129;AC1=1;DP4=0,1,3,3;MQ=22;FQ=-14.2;PV4=1,1,0.019,0.18	85.7143
10	70426768	T	C	118	DP=7;VDB=9.041166e-02;RPB=-8.170978e-01;AF1=0.5064;AC1=1;DP4=0,1,3,3;MQ=39;FQ=-11.3;PV4=1,1,0.36,1	85.7143
10	119572304	T	C	5.48	DP=7;VDB=9.052525e-02;RPB=8.170978e-01;AF1=0.5024;AC1=1;DP4=1,0,3,3;MQ=22;FQ=-7.92;PV4=1,0.29,0.059,0.31	85.7143
10	119572310	T	C	4.78	DP=7;VDB=3.878872e-02;RPB=8.170978e-01;AF1=0.5024;AC1=1;DP4=1,0,3,3;MQ=22;FQ=-7.96;PV4=1,0.28,0.059,0.25	85.7143
10	133370759	T	C	19.2	DP=16;VDB=4.545999e-02;RPB=-8.170978e-01;AF1=0.5207;AC1=1;DP4=0,1,0,6;MQ=34;FQ=-16.1;PV4=1,0.01,0.22,1	85.7143
11	62789588	T	C	4.83	DP=11;VDB=8.693455e-03;RPB=-8.170978e-01;AF1=0.51;AC1=1;DP4=1,0,1,5;MQ=24;FQ=-13.3;PV4=0.29,0.00054,0.047,0.044	85.7143
12	121591766	T	C	69	DP=8;VDB=9.462859e-02;RPB=8.170978e-01;AF1=0.504;AC1=1;DP4=0,1,2,4;MQ=32;FQ=-9.5;PV4=1,1,0.22,0.24	85.7143
12	123926110	T	C	81.6	DP=7;VDB=1.051835e-01;RPB=8.170978e-01;AF1=1;AC1=2;DP4=1,0,3,3;MQ=30;FQ=-38;PV4=1,1,1,1	85.7143
14	100103470	T	C	36.1	DP=8;VDB=7.552133e-02;RPB=-8.170978e-01;AF1=1;AC1=2;DP4=0,1,4,2;MQ=28;FQ=-28;PV4=0.43,1,0.13,1	85.7143
16	11835319	T	C	64.5	DP=7;VDB=4.532547e-02;RPB=8.170978e-01;AF1=0.8294;AC1=1;DP4=0,1,3,3;MQ=24;FQ=-26;PV4=1,1,0.48,0.48	85.7143
16	67717094	T	C	46.1	DP=7;VDB=5.331887e-02;RPB=-8.170978e-01;AF1=0.508;AC1=1;DP4=1,0,2,4;MQ=29;FQ=-12.3;PV4=0.43,1,0.15,0.29	85.7143
16	75631407	T	C	26.5	DP=14;VDB=7.613997e-03;RPB=8.170978e-01;AF1=1;AC1=2;DP4=1,0,5,1;MQ=18;FQ=-39;PV4=1,0.0011,1,1	85.7143
17	58093607	T	C	96	DP=7;VDB=8.816498e-02;RPB=8.170978e-01;AF1=0.5025;AC1=1;DP4=0,1,4,2;MQ=36;FQ=-7.78;PV4=0.43,0.23,0.29,0.33	85.7143
17	67338686	T	C	96.1	DP=15;VDB=7.812070e-02;RPB=-9.128709e-02;AF1=0.5163;AC1=1;DP4=1,1,5,7;MQ=24;FQ=-15.1;PV4=1,1,0.04,1	85.7143
17	82394262	T	C	81.5	DP=7;VDB=7.293871e-02;RPB=-8.170978e-01;AF1=1;AC1=2;DP4=0,1,1,5;MQ=26;FQ=-39;PV4=1,0.33,1,1	85.7143
19	40451361	T	C	15.3	DP=15;VDB=4.290243e-02;RPB=-8.170978e-01;AF1=0.7304;AC1=1;DP4=0,1,6,0;MQ=27;FQ=-25;PV4=0.14,0.0007,1,0.049	85.7143
20	51999901	T	C	73.8	DP=7;VDB=6.552499e-02;RPB=-8.170978e-01;AF1=1;AC1=2;DP4=0,1,0,6;MQ=31;FQ=-27;PV4=1,1,1,1	85.7143
22	40743008	T	C	17.1	DP=8;VDB=2.645051e-02;RPB=8.170978e-01;AF1=0.504;AC1=1;DP4=1,0,5,1;MQ=24;FQ=-9.51;PV4=1,1,0.072,1	85.7143
22	40743018	T	C	52.5	DP=9;VDB=1.047417e-01;RPB=8.170978e-01;AF1=1;AC1=2;DP4=0,1,6,0;MQ=24;FQ=-39;PV4=0.14,0.27,1,0.36	85.7143
X	1383237	T	C	14.2	DP=7;VDB=7.110164e-02;RPB=-8.170978e-01;AF1=0.5032;AC1=1;DP4=0,1,2,4;MQ=21;FQ=-8.64;PV4=1,0.044,0.018,1	85.7143
X	74208540	T	C	43.1	DP=7;VDB=7.819750e-02;RPB=8.170978e-01;AF1=0.505;AC1=1;DP4=1,0,5,1;MQ=29;FQ=-10.4;PV4=1,0.4,0.16,1	85.7143
17	44925336	A	G	169	DP=20;VDB=1.758405e-01;RPB=-5.292561e-01;AF1=0.6672;AC1=1;DP4=0,3,8,9;MQ=28;FQ=-24;PV4=0.24,1,1,0.4	85
7	43866914	A	G	225	DP=41;VDB=6.458694e-02;RPB=-1.704497e-01;AF1=0.5;AC1=1;DP4=0,6,5,29;MQ=39;FQ=22;PV4=1,0.33,0.31,0.24	85
20	59034535	A	G	24.1	DP=151;VDB=5.014534e-01;RPB=8.822003e-03;AF1=1;AC1=2;DP4=7,14,63,55;MQ=21;FQ=-47;PV4=0.1,0.14,4e-08,0.46	84.8921
1	27325658	T	C	9.51	DP=123;VDB=4.930004e-02;RPB=1.702103e+00;AF1=1;AC1=2;DP4=18,0,18,83;MQ=1;FQ=-176;PV4=9.8e-12,1.1e-07,1,0.22	84.8739
3	161344843	T	C	222	DP=248;VDB=2.759379e-01;RPB=1.014961e+00;AF1=1;AC1=2;DP4=32,4,181,20;MQ=40;FQ=-83;PV4=0.77,1,0.062,1	84.8101
1	25903639	A	G	51	DP=21;VDB=2.174368e-03;RPB=-2.269933e+00;AF1=0.5001;AC1=1;DP4=1,1,11,0;MQ=28;FQ=7.8;PV4=0.15,0.058,0.02,0.26	84.6154
20	49953097	A	G	225	DP=55;VDB=2.412013e-01;RPB=1.128603e+00;AF1=0.5;AC1=1;DP4=5,3,22,22;MQ=41;FQ=72;PV4=0.7,0.47,0.23,0.13	84.6154
21	33264079	A	G	154	DP=14;VDB=1.046825e-01;RPB=6.908493e-01;AF1=0.5207;AC1=1;DP4=1,1,6,5;MQ=32;FQ=-16.1;PV4=1,0.1,1,0.04	84.6154
6	31410648	A	G	88	DP=14;VDB=1.412649e-01;RPB=-4.934638e-01;AF1=0.5002;AC1=1;DP4=2,0,9,2;MQ=30;FQ=6.2;PV4=1,0.37,0.069,0.25	84.6154
1	150618096	T	C	102	DP=16;VDB=1.255848e-01;RPB=-1.677777e+00;AF1=0.502;AC1=1;DP4=1,1,6,5;MQ=27;FQ=-6.96;PV4=1,0.086,0.25,0.42	84.6154
3	158545309	T	C	98.1	DP=13;VDB=1.426908e-01;RPB=2.960783e-01;AF1=0.5163;AC1=1;DP4=1,1,8,3;MQ=26;FQ=-15.1;PV4=1,1,0.28,0.26	84.6154
17	18328483	T	C	193	DP=14;VDB=1.306113e-01;RPB=2.960783e-01;AF1=0.502;AC1=1;DP4=1,1,3,8;MQ=39;FQ=-6.96;PV4=1,1,1,1	84.6154
17	63013597	A	G	225	DP=22;VDB=1.735639e-01;RPB=-2.068363e+00;AF1=1;AC1=2;DP4=0,3,6,10;MQ=34;FQ=-31;PV4=0.52,1,1,1	84.2105
4	39548944	T	C	167	DP=25;VDB=1.068028e-01;RPB=7.783118e-01;AF1=0.5;AC1=1;DP4=3,1,10,11;MQ=28;FQ=24;PV4=0.59,0.36,0.031,0.29	84
17	64750799	T	C	225	DP=51;VDB=2.515085e-01;RPB=-2.569759e-01;AF1=0.5;AC1=1;DP4=6,2,21,20;MQ=34;FQ=47;PV4=0.27,1,0.018,1	83.6735
17	64750936	T	C	187	DP=60;VDB=3.130186e-01;RPB=-1.478801e-01;AF1=0.5;AC1=1;DP4=3,6,26,20;MQ=29;FQ=78;PV4=0.28,0.36,3.4e-05,0.34	83.6364
1	150309507	A	G	158	DP=12;VDB=1.218103e-01;RPB=5.370861e-01;AF1=0.5016;AC1=1;DP4=0,2,4,6;MQ=36;FQ=-6.18;PV4=0.52,0.13,1,1	83.3333
1	150940666	A	G	70.1	DP=6;VDB=6.083201e-02;RPB=8.217058e-01;AF1=0.5064;AC1=1;DP4=0,1,3,2;MQ=31;FQ=-11.3;PV4=1,1,0.089,1	83.3333
1	240144966	A	G	7.15	DP=13;VDB=1.372981e-01;RPB=3.222517e-01;AF1=0.5263;AC1=1;DP4=1,1,5,5;MQ=13;FQ=-17.1;PV4=1,1,0.0015,1	83.3333
10	93511806	A	G	34	DP=6;VDB=9.416781e-02;RPB=-8.217058e-01;AF1=0.5013;AC1=1;DP4=0,1,3,2;MQ=25;FQ=-5.45;PV4=1,0.096,0.043,0.19	83.3333
11	50268911	A	G	30.8	DP=6;VDB=7.057038e-02;RPB=8.217058e-01;AF1=1;AC1=2;DP4=1,0,4,1;MQ=17;FQ=-37;PV4=1,1,1,1	83.3333
11	65283056	A	G	69.2	DP=8;VDB=9.183749e-02;RPB=8.217058e-01;AF1=1;AC1=2;DP4=0,1,1,4;MQ=27;FQ=-35;PV4=1,1,1,1	83.3333
12	21516093	A	G	117	DP=6;VDB=8.476355e-02;RPB=8.217058e-01;AF1=0.5013;AC1=1;DP4=0,1,2,3;MQ=42;FQ=-5.45;PV4=1,0.24,1,0.2	83.3333
12	68843230	A	G	63.8	DP=6;VDB=4.256416e-02;RPB=8.217058e-01;AF1=0.6243;AC1=1;DP4=1,0,3,2;MQ=26;FQ=-23;PV4=1,0.43,1,1	83.3333
12	123459668	A	G	25	DP=6;VDB=8.839265e-02;RPB=-8.217058e-01;AF1=0.5013;AC1=1;DP4=0,1,2,3;MQ=24;FQ=-5.45;PV4=1,0.28,0.038,0.29	83.3333
12	132721669	A	G	89	DP=6;VDB=8.142971e-02;RPB=-8.217058e-01;AF1=0.5032;AC1=1;DP4=1,0,4,1;MQ=37;FQ=-8.63;PV4=1,0.43,0.32,1	83.3333
13	37003989	A	G	73	DP=6;VDB=1.730620e-02;RPB=8.217058e-01;AF1=0.502;AC1=1;DP4=1,0,4,1;MQ=34;FQ=-6.96;PV4=1,0.36,0.3,1	83.3333
13	40810353	A	G	101	DP=6;VDB=9.024709e-02;RPB=-8.217058e-01;AF1=0.5016;AC1=1;DP4=1,0,4,1;MQ=39;FQ=-6.18;PV4=1,0.34,0.41,0.09	83.3333
13	52029420	A	G	9.52	DP=14;VDB=1.235221e-01;RPB=2.040927e+00;AF1=0.5002;AC1=1;DP4=2,0,7,3;MQ=22;FQ=4.44;PV4=1,1,0.0034,1	83.3333
13	52030849	A	G	99	DP=7;VDB=8.382119e-02;RPB=8.217058e-01;AF1=0.5016;AC1=1;DP4=0,1,2,3;MQ=36;FQ=-6.18;PV4=1,0.35,0.24,0.35	83.3333
14	31095494	A	G	38.6	DP=7;VDB=9.416781e-02;RPB=8.217058e-01;AF1=0.5939;AC1=1;DP4=1,0,4,1;MQ=23;FQ=-22;PV4=1,1,0.42,1	83.3333
15	36617503	A	G	46.1	DP=6;VDB=9.024709e-02;RPB=8.217058e-01;AF1=0.5102;AC1=1;DP4=1,0,4,1;MQ=27;FQ=-13.2;PV4=1,1,1.4e-06,1	83.3333
15	40396739	A	G	56	DP=8;VDB=9.527831e-02;RPB=8.217058e-01;AF1=0.5016;AC1=1;DP4=0,1,2,3;MQ=29;FQ=-6.18;PV4=1,0.22,0.084,0.21	83.3333
15	40694157	A	G	106	DP=7;VDB=9.080737e-02;RPB=8.217058e-01;AF1=0.502;AC1=1;DP4=0,1,3,2;MQ=40;FQ=-6.96;PV4=1,0.011,1,0.24	83.3333
15	50365730	A	G	83	DP=6;VDB=5.549550e-02;RPB=8.217058e-01;AF1=0.5013;AC1=1;DP4=1,0,3,2;MQ=35;FQ=-5.45;PV4=1,0.23,0.27,1	83.3333
16	14200521	A	G	56	DP=6;VDB=9.274344e-02;RPB=8.217058e-01;AF1=0.5032;AC1=1;DP4=0,1,4,1;MQ=33;FQ=-8.63;PV4=0.33,0.49,0.26,1	83.3333
16	66889332	A	G	32.5	DP=6;VDB=3.541791e-02;RPB=8.217058e-01;AF1=1;AC1=2;DP4=1,0,5,0;MQ=27;FQ=-29;PV4=1,1,0.13,0.36	83.3333
16	68835546	A	G	83	DP=13;VDB=9.538908e-02;RPB=-8.217058e-01;AF1=0.6672;AC1=1;DP4=0,1,2,3;MQ=38;FQ=-24;PV4=1,1,0.35,1	83.3333
16	68836650	A	G	47.5	DP=6;VDB=2.282340e-02;RPB=8.217058e-01;AF1=0.5718;AC1=1;DP4=0,1,2,3;MQ=24;FQ=-21;PV4=1,1,0.43,1	83.3333
16	89152346	A	G	45	DP=6;VDB=9.439551e-02;RPB=8.217058e-01;AF1=0.504;AC1=1;DP4=1,0,4,1;MQ=31;FQ=-9.5;PV4=1,1,0.21,0.3	83.3333
17	213029	A	G	72.1	DP=7;VDB=8.396358e-02;RPB=-8.217058e-01;AF1=0.5064;AC1=1;DP4=0,1,3,2;MQ=37;FQ=-11.3;PV4=1,0.36,0.32,1	83.3333
17	16019213	A	G	97.5	DP=6;VDB=9.024709e-02;RPB=8.217058e-01;AF1=0.5718;AC1=1;DP4=0,1,2,3;MQ=36;FQ=-21;PV4=1,1,1,1	83.3333
17	17687801	A	G	107	DP=7;VDB=4.981708e-02;RPB=8.217058e-01;AF1=0.5718;AC1=1;DP4=1,0,2,3;MQ=38;FQ=-21;PV4=1,1,1,0.27	83.3333
17	67957152	A	G	50.8	DP=6;VDB=9.502847e-02;RPB=8.217058e-01;AF1=1;AC1=2;DP4=0,1,5,0;MQ=24;FQ=-37;PV4=0.17,1,1,1	83.3333
17	68123912	A	G	27.8	DP=7;VDB=7.760359e-02;RPB=8.217058e-01;AF1=1;AC1=2;DP4=1,0,3,2;MQ=17;FQ=-33;PV4=1,1,1,0.27	83.3333
19	11040449	A	G	74.1	DP=6;VDB=8.038604e-02;RPB=-8.217058e-01;AF1=0.505;AC1=1;DP4=1,0,2,3;MQ=32;FQ=-10.4;PV4=1,1,0.24,1	83.3333
19	12952859	A	G	79	DP=23;VDB=1.431322e-03;RPB=1.859320e+00;AF1=0.5002;AC1=1;DP4=1,2,8,7;MQ=26;FQ=5.47;PV4=1,0.0015,0.15,0.00031	83.3333
19	19352035	A	G	105	DP=6;VDB=9.175223e-02;RPB=-8.217058e-01;AF1=0.502;AC1=1;DP4=0,1,3,2;MQ=40;FQ=-6.96;PV4=1,0.26,0.35,0.25	83.3333
2	38784417	A	G	54.5	DP=7;VDB=6.303415e-02;RPB=8.217058e-01;AF1=0.5718;AC1=1;DP4=0,1,1,4;MQ=25;FQ=-21;PV4=1,0.28,0.48,0.27	83.3333
2	131569922	A	G	60	DP=6;VDB=8.827666e-02;RPB=-8.217058e-01;AF1=0.5016;AC1=1;DP4=1,0,2,3;MQ=30;FQ=-6.18;PV4=1,0.19,0.2,0.18	83.3333
2	138460118	A	G	70.8	DP=6;VDB=8.553983e-02;RPB=-8.217058e-01;AF1=1;AC1=2;DP4=0,1,1,4;MQ=31;FQ=-27;PV4=1,1,1,1	83.3333
2	212505252	A	G	97	DP=6;VDB=8.759807e-02;RPB=-8.217058e-01;AF1=0.5013;AC1=1;DP4=0,1,2,3;MQ=38;FQ=-5.45;PV4=1,0.23,0.27,0.48	83.3333
2	216502174	A	G	5.2	DP=6;VDB=7.179469e-02;RPB=8.217058e-01;AF1=0.5938;AC1=1;DP4=1,0,4,1;MQ=16;FQ=-22;PV4=1,0.17,0.19,1	83.3333
20	3867511	A	G	37.5	DP=6;VDB=8.127598e-02;RPB=-8.217058e-01;AF1=0.5718;AC1=1;DP4=0,1,3,2;MQ=28;FQ=-21;PV4=1,1,0.12,0.22	83.3333
20	3870562	A	G	169	DP=19;VDB=1.076062e-01;RPB=0.000000e+00;AF1=0.5;AC1=1;DP4=1,2,5,10;MQ=32;FQ=12.3;PV4=1,0.25,0.17,0.24	83.3333
20	3912829	A	G	65.6	DP=6;VDB=9.527831e-02;RPB=-8.217058e-01;AF1=0.5939;AC1=1;DP4=0,1,2,3;MQ=25;FQ=-22;PV4=1,0.39,1,0.31	83.3333
22	40931591	A	G	67.1	DP=7;VDB=6.303415e-02;RPB=-8.217058e-01;AF1=0.505;AC1=1;DP4=1,0,2,3;MQ=32;FQ=-10.4;PV4=1,1,0.18,1	83.3333
22	40931593	A	G	67.1	DP=7;VDB=7.566379e-02;RPB=-8.217058e-01;AF1=0.505;AC1=1;DP4=1,0,2,3;MQ=32;FQ=-10.4;PV4=1,1,0.18,1	83.3333
3	32753268	A	G	22	DP=6;VDB=9.485172e-02;RPB=-8.217058e-01;AF1=0.5016;AC1=1;DP4=0,1,3,2;MQ=24;FQ=-6.19;PV4=1,0.29,0.059,0.19	83.3333
3	50002995	A	G	90	DP=6;VDB=8.701821e-02;RPB=-8.217058e-01;AF1=0.5016;AC1=1;DP4=1,0,4,1;MQ=37;FQ=-6.18;PV4=1,0.25,0.27,0.28	83.3333
4	39533361	A	G	68.3	DP=7;VDB=9.535112e-02;RPB=8.217058e-01;AF1=0.543;AC1=1;DP4=0,1,1,4;MQ=33;FQ=-19;PV4=1,0.19,1,0.27	83.3333
4	39974065	A	G	30.2	DP=7;VDB=9.014600e-02;RPB=-8.217058e-01;AF1=1;AC1=2;DP4=1,0,1,4;MQ=17;FQ=-35;PV4=0.33,1,1,1	83.3333
4	102734562	A	G	37	DP=8;VDB=7.179469e-02;RPB=8.217058e-01;AF1=0.502;AC1=1;DP4=1,0,0,5;MQ=28;FQ=-6.96;PV4=0.17,0.48,1.6e-06,1	83.3333
5	139566554	A	G	158	DP=12;VDB=3.726747e-02;RPB=-1.181589e+00;AF1=0.5;AC1=1;DP4=0,2,4,6;MQ=36;FQ=13.2;PV4=0.52,0.082,0.17,0.12	83.3333
5	140488384	A	G	78	DP=7;VDB=9.080737e-02;RPB=-8.217058e-01;AF1=0.504;AC1=1;DP4=1,0,3,2;MQ=36;FQ=-9.5;PV4=1,0.44,0.29,1	83.3333
5	154393787	A	G	61	DP=8;VDB=6.649473e-02;RPB=8.217058e-01;AF1=0.5013;AC1=1;DP4=1,0,3,2;MQ=36;FQ=-5.45;PV4=1,0.17,0.28,0.26	83.3333
5	171075728	A	G	86	DP=6;VDB=8.759807e-02;RPB=-8.217058e-01;AF1=0.5013;AC1=1;DP4=1,0,2,3;MQ=34;FQ=-5.45;PV4=1,0.14,0.19,0.17	83.3333
6	19840111	A	G	87	DP=6;VDB=7.366457e-02;RPB=8.217058e-01;AF1=0.504;AC1=1;DP4=0,1,5,0;MQ=40;FQ=-9.5;PV4=0.17,1,0.35,1	83.3333
6	80355238	A	G	33	DP=6;VDB=8.903910e-02;RPB=-8.217058e-01;AF1=0.502;AC1=1;DP4=1,0,3,2;MQ=30;FQ=-6.96;PV4=1,0.2,0.21,0.35	83.3333
7	7980674	A	G	20.1	DP=6;VDB=4.570808e-02;RPB=8.217058e-01;AF1=0.502;AC1=1;DP4=0,1,3,2;MQ=24;FQ=-6.97;PV4=1,0.31,0.044,1	83.3333
7	7980693	A	G	20.1	DP=6;VDB=7.664160e-02;RPB=8.217058e-01;AF1=0.502;AC1=1;DP4=0,1,3,2;MQ=24;FQ=-6.97;PV4=1,0.33,0.044,0.2	83.3333
8	22107050	A	G	108	DP=6;VDB=4.892283e-02;RPB=-8.217058e-01;AF1=0.5032;AC1=1;DP4=0,1,2,3;MQ=42;FQ=-8.63;PV4=1,0.44,1,1	83.3333
8	86559594	A	G	117	DP=7;VDB=9.386119e-02;RPB=-8.217058e-01;AF1=0.5554;AC1=1;DP4=0,1,3,2;MQ=42;FQ=-20;PV4=1,1,1,1	83.3333
8	120055176	A	G	57.5	DP=6;VDB=3.654728e-02;RPB=8.217058e-01;AF1=0.5718;AC1=1;DP4=0,1,2,3;MQ=24;FQ=-21;PV4=1,0.051,1,1	83.3333
9	128517222	A	G	94	DP=6;VDB=9.266921e-02;RPB=-8.217058e-01;AF1=0.5025;AC1=1;DP4=0,1,1,4;MQ=38;FQ=-7.78;PV4=1,0.45,0.35,0.35	83.3333
1	28121145	T	C	53.5	DP=6;VDB=4.135540e-02;RPB=8.217058e-01;AF1=0.5718;AC1=1;DP4=1,0,2,3;MQ=23;FQ=-21;PV4=1,1,0,1	83.3333
1	32621138	T	C	52	DP=18;VDB=1.074154e-01;RPB=1.184698e+00;AF1=0.5004;AC1=1;DP4=3,0,11,4;MQ=21;FQ=3.55;PV4=1,0.43,0.02,1	83.3333
1	150677789	T	C	75.6	DP=6;VDB=9.539213e-02;RPB=8.217058e-01;AF1=0.5939;AC1=1;DP4=0,1,1,4;MQ=30;FQ=-22;PV4=1,1,1,0.2	83.3333
2	96189561	T	C	66	DP=6;VDB=3.353629e-02;RPB=8.217058e-01;AF1=0.5032;AC1=1;DP4=1,0,1,4;MQ=31;FQ=-8.63;PV4=0.33,1,0.11,1	83.3333
2	159534721	T	C	73	DP=6;VDB=1.110640e-02;RPB=8.217058e-01;AF1=0.5032;AC1=1;DP4=1,0,5,0;MQ=36;FQ=-8.63;PV4=1,1,0.24,1	83.3333
2	199937553	T	C	59	DP=6;VDB=7.760359e-02;RPB=8.217058e-01;AF1=0.5016;AC1=1;DP4=1,0,3,2;MQ=32;FQ=-6.18;PV4=1,0.16,0.21,0.27	83.3333
3	48750251	T	C	144	DP=13;VDB=1.356687e-01;RPB=-1.396424e+00;AF1=0.5003;AC1=1;DP4=1,1,7,3;MQ=34;FQ=4.13;PV4=1,0.19,0.42,1	83.3333
3	129811397	T	C	106	DP=6;VDB=3.447057e-02;RPB=-8.217058e-01;AF1=0.5016;AC1=1;DP4=1,0,2,3;MQ=39;FQ=-6.18;PV4=1,0.22,0.43,0.27	83.3333
3	172505837	T	C	63	DP=6;VDB=9.464066e-02;RPB=8.217058e-01;AF1=0.5025;AC1=1;DP4=0,1,3,2;MQ=29;FQ=-7.78;PV4=1,0.32,0.12,0.2	83.3333
4	39549398	T	C	40.6	DP=6;VDB=9.380409e-02;RPB=8.217058e-01;AF1=0.5939;AC1=1;DP4=0,1,2,3;MQ=30;FQ=-22;PV4=1,0.33,1,0.49	83.3333
5	137980097	T	C	108	DP=7;VDB=9.133768e-02;RPB=8.217058e-01;AF1=0.5718;AC1=1;DP4=1,0,2,3;MQ=39;FQ=-21;PV4=1,0.27,1,0.28	83.3333
6	52267243	T	C	35.8	DP=6;VDB=7.963723e-02;RPB=8.217058e-01;AF1=0.6243;AC1=1;DP4=1,0,1,4;MQ=21;FQ=-23;PV4=0.33,1,0.41,1	83.3333
6	85735804	T	C	18.8	DP=7;VDB=6.522046e-02;RPB=-8.217058e-01;AF1=1;AC1=2;DP4=0,1,2,3;MQ=19;FQ=-27;PV4=1,1,0.29,1	83.3333
6	89637792	T	C	34.5	DP=6;VDB=7.484593e-02;RPB=-8.217058e-01;AF1=0.5718;AC1=1;DP4=1,0,3,2;MQ=26;FQ=-21;PV4=1,0.25,0.4,0.35	83.3333
7	26197613	T	C	14	DP=26;VDB=6.720093e-03;RPB=8.217058e-01;AF1=1;AC1=2;DP4=1,0,2,3;MQ=19;FQ=-37;PV4=1,0.028,1,1	83.3333
7	26197614	T	C	14	DP=30;VDB=6.720093e-03;RPB=8.217058e-01;AF1=1;AC1=2;DP4=1,0,2,3;MQ=19;FQ=-37;PV4=1,1,1,1	83.3333
7	44833397	T	C	54.8	DP=6;VDB=3.463545e-02;RPB=-8.217058e-01;AF1=0.6243;AC1=1;DP4=0,1,2,3;MQ=25;FQ=-23;PV4=1,1,1,1	83.3333
7	102168032	T	C	47	DP=6;VDB=9.222646e-02;RPB=-8.217058e-01;AF1=0.502;AC1=1;DP4=0,1,2,3;MQ=31;FQ=-6.96;PV4=1,0.2,0.23,1	83.3333
7	131500635	T	C	225	DP=20;VDB=1.657407e-01;RPB=4.738791e-01;AF1=0.5;AC1=1;DP4=0,3,5,10;MQ=41;FQ=24;PV4=0.52,0.24,0.33,0.3	83.3333
9	128306578	T	C	80	DP=6;VDB=7.161328e-02;RPB=-8.217058e-01;AF1=0.5016;AC1=1;DP4=1,0,3,2;MQ=34;FQ=-6.18;PV4=1,0.26,0.29,0.32	83.3333
9	136801990	T	C	45.1	DP=6;VDB=4.360329e-02;RPB=8.217058e-01;AF1=0.505;AC1=1;DP4=0,1,5,0;MQ=30;FQ=-10.4;PV4=0.17,1,0.12,1	83.3333
10	15076571	T	C	37.2	DP=8;VDB=9.266921e-02;RPB=-8.217058e-01;AF1=1;AC1=2;DP4=1,0,4,1;MQ=22;FQ=-35;PV4=1,0.17,1,0.29	83.3333
11	46429333	T	C	27.2	DP=7;VDB=5.199966e-02;RPB=8.217058e-01;AF1=0.5163;AC1=1;DP4=1,0,0,5;MQ=28;FQ=-15.1;PV4=0.17,1,0.11,0.3	83.3333
12	7439518	T	C	5.54	DP=7;VDB=4.892283e-02;RPB=-8.217058e-01;AF1=1;AC1=2;DP4=1,0,5,0;MQ=13;FQ=-32;PV4=1,1,1,1	83.3333
12	42433199	T	C	48	DP=6;VDB=9.024709e-02;RPB=8.217058e-01;AF1=0.5013;AC1=1;DP4=1,0,1,4;MQ=28;FQ=-5.45;PV4=0.33,0.11,3.4e-06,1	83.3333
14	22575235	T	C	4.78	DP=31;VDB=4.051509e-02;RPB=8.217058e-01;AF1=0.5011;AC1=1;DP4=1,0,1,4;MQ=35;FQ=-5.74;PV4=0.33,0.00028,0.27,0.029	83.3333
14	105415711	T	C	51	DP=6;VDB=6.522046e-02;RPB=-8.217058e-01;AF1=0.5016;AC1=1;DP4=1,0,5,0;MQ=33;FQ=-6.18;PV4=1,0.19,0.24,0.28	83.3333
15	51859564	T	C	14.9	DP=6;VDB=8.229583e-02;RPB=8.217058e-01;AF1=1;AC1=2;DP4=1,0,3,2;MQ=14;FQ=-37;PV4=1,1,1,1	83.3333
15	89201633	T	C	81.1	DP=6;VDB=9.485172e-02;RPB=-8.217058e-01;AF1=0.508;AC1=1;DP4=1,0,2,3;MQ=34;FQ=-12.3;PV4=1,1,0.17,1	83.3333
16	2209190	T	C	99	DP=6;VDB=6.738389e-02;RPB=8.217058e-01;AF1=0.502;AC1=1;DP4=1,0,2,3;MQ=42;FQ=-6.96;PV4=1,0.11,1,1	83.3333
16	73005489	T	C	88.6	DP=6;VDB=8.142971e-02;RPB=8.217058e-01;AF1=0.5939;AC1=1;DP4=0,1,1,4;MQ=35;FQ=-22;PV4=1,0.48,1,0.43	83.3333
17	2655099	T	C	96.8	DP=6;VDB=3.950615e-02;RPB=-8.217058e-01;AF1=0.6243;AC1=1;DP4=0,1,4,1;MQ=36;FQ=-23;PV4=0.33,1,1,1	83.3333
17	4797671	T	C	18.1	DP=25;VDB=6.764824e-04;RPB=-2.255762e+00;AF1=0.5005;AC1=1;DP4=1,1,6,4;MQ=23;FQ=-3.02;PV4=1,0.068,0.0023,4.2e-06	83.3333
17	48078438	T	C	90.2	DP=6;VDB=4.033771e-02;RPB=-8.217058e-01;AF1=1;AC1=2;DP4=1,0,2,3;MQ=34;FQ=-35;PV4=1,1,1,0.24	83.3333
17	57409790	T	C	45.5	DP=6;VDB=3.369886e-02;RPB=8.217058e-01;AF1=1;AC1=2;DP4=1,0,3,2;MQ=20;FQ=-31;PV4=1,1,1,1	83.3333
17	59035572	T	C	94	DP=7;VDB=1.488088e-02;RPB=-1.158731e+00;AF1=0.5013;AC1=1;DP4=0,1,2,3;MQ=39;FQ=-5.45;PV4=1,0.089,0.35,1	83.3333
17	60749901	T	C	74.1	DP=6;VDB=8.955129e-02;RPB=8.217058e-01;AF1=0.5064;AC1=1;DP4=1,0,5,0;MQ=37;FQ=-11.3;PV4=1,0.49,0.27,1	83.3333
17	61698863	T	C	118	DP=7;VDB=9.519206e-02;RPB=8.217058e-01;AF1=0.5013;AC1=1;DP4=1,0,3,2;MQ=41;FQ=-5.45;PV4=1,0.29,0.089,0.3	83.3333
19	2327421	T	C	50	DP=8;VDB=6.322622e-02;RPB=-8.217058e-01;AF1=0.504;AC1=1;DP4=1,0,4,1;MQ=29;FQ=-9.5;PV4=1,1,0.13,1	83.3333
19	2327422	T	C	50	DP=7;VDB=6.970230e-02;RPB=-8.217058e-01;AF1=0.504;AC1=1;DP4=1,0,4,1;MQ=29;FQ=-9.5;PV4=1,1,0.13,1	83.3333
19	19177092	T	C	77	DP=6;VDB=1.730620e-02;RPB=-8.217058e-01;AF1=0.502;AC1=1;DP4=1,0,5,0;MQ=39;FQ=-6.96;PV4=1,0.39,0.35,0.39	83.3333
19	34385317	T	C	40	DP=8;VDB=6.102519e-02;RPB=-8.217058e-01;AF1=0.5032;AC1=1;DP4=0,1,0,5;MQ=28;FQ=-8.63;PV4=1,0.32,0.00015,1	83.3333
19	37328108	T	C	56	DP=6;VDB=6.845479e-02;RPB=-8.217058e-01;AF1=0.5016;AC1=1;DP4=0,1,2,3;MQ=30;FQ=-6.18;PV4=1,0.24,0.19,0.3	83.3333
19	37632978	T	C	48.5	DP=6;VDB=9.527831e-02;RPB=-8.217058e-01;AF1=0.5718;AC1=1;DP4=1,0,3,2;MQ=28;FQ=-21;PV4=1,1,0.14,1	83.3333
20	36781373	T	C	38.1	DP=6;VDB=3.353629e-02;RPB=8.217058e-01;AF1=0.5102;AC1=1;DP4=0,1,3,2;MQ=27;FQ=-13.2;PV4=1,1,0.14,1	83.3333
20	36781414	T	C	34	DP=6;VDB=3.735038e-02;RPB=8.217058e-01;AF1=0.502;AC1=1;DP4=0,1,2,3;MQ=27;FQ=-6.96;PV4=1,0.055,0.14,0.19	83.3333
20	43699999	T	C	92.1	DP=6;VDB=7.057041e-02;RPB=-8.217058e-01;AF1=0.5163;AC1=1;DP4=0,1,0,5;MQ=41;FQ=-15.1;PV4=1,1,0.27,1	83.3333
20	54219535	T	C	107	DP=7;VDB=8.965747e-02;RPB=-8.217058e-01;AF1=0.5163;AC1=1;DP4=0,1,2,3;MQ=38;FQ=-15.1;PV4=1,1,0.35,1	83.3333
22	17150751	T	C	15.2	DP=6;VDB=7.681113e-02;RPB=-8.217058e-01;AF1=0.5012;AC1=1;DP4=1,0,2,3;MQ=22;FQ=-5.46;PV4=1,0.067,0.018,0.32	83.3333
22	17150752	T	C	15.2	DP=6;VDB=7.871263e-02;RPB=-8.217058e-01;AF1=0.5012;AC1=1;DP4=1,0,2,3;MQ=22;FQ=-5.46;PV4=1,0.067,0.018,0.33	83.3333
22	23264092	T	C	37.5	DP=7;VDB=8.462522e-02;RPB=-8.217058e-01;AF1=0.5718;AC1=1;DP4=1,0,3,2;MQ=21;FQ=-21;PV4=1,1,0.32,0.35	83.3333
22	40742328	T	C	17.7	DP=6;VDB=9.539213e-02;RPB=-8.217058e-01;AF1=0.5939;AC1=1;DP4=0,1,3,2;MQ=18;FQ=-22;PV4=1,0.31,0.25,1	83.3333
X	101342977	T	C	50.1	DP=6;VDB=5.328988e-02;RPB=8.217058e-01;AF1=0.508;AC1=1;DP4=1,0,2,3;MQ=27;FQ=-12.3;PV4=1,1,1.9e-05,1	83.3333
6	42888378	A	G	191	DP=54;VDB=2.859068e-01;RPB=1.776673e-01;AF1=0.5;AC1=1;DP4=7,2,26,18;MQ=29;FQ=67;PV4=0.46,0.27,0.00064,0.47	83.0189
11	90282837	T	C	217	DP=1735;VDB=6.365330e-02;RPB=1.988336e+00;AF1=1;AC1=2;DP4=205,80,986,385;MQ=24;FQ=-196;PV4=1,0.0076,1,1	82.7899
1	166275658	A	G	160	DP=30;VDB=1.484682e-01;RPB=-2.915619e+00;AF1=1;AC1=2;DP4=0,5,11,13;MQ=19;FQ=-64;PV4=0.13,1,1,1	82.7586
4	56460921	A	G	225	DP=168;VDB=6.765472e-02;RPB=-2.341048e+00;AF1=0.5;AC1=1;DP4=7,21,33,101;MQ=36;FQ=45;PV4=1,0.013,0.4,1	82.716
17	59203288	A	G	171	DP=24;VDB=1.886980e-01;RPB=1.338327e+00;AF1=0.5;AC1=1;DP4=1,3,7,12;MQ=31;FQ=46;PV4=1,0.043,0.013,0.19	82.6087
6	26103921	T	C	8.17	DP=176;VDB=7.309612e-06;RPB=2.960541e+00;AF1=1;AC1=2;DP4=4,0,18,1;MQ=21;FQ=-34;PV4=1,0.0017,1,1	82.6087
17	64750882	A	G	126	DP=46;VDB=2.183520e-03;RPB=8.542873e-01;AF1=0.5;AC1=1;DP4=6,1,15,18;MQ=26;FQ=55;PV4=0.095,0.12,2.8e-07,1	82.5
17	64750884	A	G	135	DP=50;VDB=3.212293e-03;RPB=8.542873e-01;AF1=0.5;AC1=1;DP4=6,1,15,18;MQ=26;FQ=56;PV4=0.095,0.14,2.8e-07,1	82.5
4	1693082	T	C	225	DP=17;VDB=5.151683e-02;RPB=-1.196887e+00;AF1=0.5;AC1=1;DP4=2,1,7,7;MQ=40;FQ=35;PV4=1,0.47,0.32,1	82.3529
12	124912818	A	G	71	DP=2581;VDB=2.681741e-01;RPB=-1.167376e+01;AF1=1;AC1=2;DP4=59,375,1022,992;MQ=10;FQ=-241;PV4=2.9e-50,2.2e-08,1,1	82.2712
1	160996644	T	C	225	DP=116;VDB=2.531047e-01;RPB=1.484660e+00;AF1=0.5;AC1=1;DP4=10,10,44,47;MQ=35;FQ=43;PV4=1,0.41,1,1	81.982
1	45566639	A	G	118	DP=11;VDB=4.989617e-02;RPB=-3.535534e-01;AF1=0.501;AC1=1;DP4=2,0,9,0;MQ=37;FQ=-4.75;PV4=1,1,1,1	81.8182
12	49325278	A	G	90	DP=19;VDB=1.286459e-01;RPB=-5.892556e-01;AF1=0.5003;AC1=1;DP4=1,1,3,6;MQ=27;FQ=4.13;PV4=1,0.36,0.18,0.47	81.8182
12	120460911	A	G	136	DP=22;VDB=4.260031e-02;RPB=7.235680e-01;AF1=0.5064;AC1=1;DP4=1,3,4,14;MQ=24;FQ=-11.3;PV4=1,1,1,1	81.8182
13	52029630	A	G	57	DP=12;VDB=1.267046e-01;RPB=-1.296362e+00;AF1=0.5;AC1=1;DP4=1,1,6,3;MQ=29;FQ=18.1;PV4=1,0.22,0.015,0.31	81.8182
17	61243879	A	G	164	DP=11;VDB=1.261865e-01;RPB=-3.535534e-01;AF1=0.5013;AC1=1;DP4=2,0,4,5;MQ=38;FQ=-5.45;PV4=0.45,0.25,1,1	81.8182
19	58349145	A	G	68.1	DP=11;VDB=5.288363e-02;RPB=1.060660e+00;AF1=0.5064;AC1=1;DP4=1,1,5,4;MQ=24;FQ=-11.3;PV4=1,1,0.2,1	81.8182
20	45884892	A	G	113	DP=11;VDB=7.287715e-02;RPB=5.892556e-01;AF1=0.502;AC1=1;DP4=2,0,4,5;MQ=30;FQ=-6.96;PV4=0.45,1,0.3,0.18	81.8182
3	45680382	A	G	112	DP=26;VDB=1.816137e-01;RPB=-1.319448e+00;AF1=0.5;AC1=1;DP4=2,2,10,8;MQ=26;FQ=19.1;PV4=1,1,0.036,0.13	81.8182
1	6222164	T	C	120	DP=11;VDB=1.144036e-01;RPB=5.892556e-01;AF1=0.5;AC1=1;DP4=1,1,6,3;MQ=35;FQ=11.3;PV4=1,0.4,0.12,1	81.8182
1	32621304	T	C	61.5	DP=11;VDB=1.220902e-01;RPB=8.249579e-01;AF1=0.5718;AC1=1;DP4=1,1,2,7;MQ=21;FQ=-21;PV4=0.49,1,0.3,1	81.8182
5	173321736	T	C	178	DP=12;VDB=6.101680e-02;RPB=1.060660e+00;AF1=0.5005;AC1=1;DP4=2,0,3,6;MQ=42;FQ=3.02;PV4=0.18,1,1,1	81.8182
6	31410610	T	C	76	DP=11;VDB=9.641893e-02;RPB=3.535534e-01;AF1=0.5;AC1=1;DP4=2,0,8,1;MQ=32;FQ=15.1;PV4=1,0.21,0.099,0.43	81.8182
7	38723260	T	C	182	DP=12;VDB=1.300022e-01;RPB=1.296362e+00;AF1=0.5004;AC1=1;DP4=2,0,6,3;MQ=39;FQ=3.55;PV4=1,0.16,1,1	81.8182
7	105281279	T	C	142	DP=11;VDB=1.294035e-01;RPB=-1.060660e+00;AF1=0.5005;AC1=1;DP4=0,2,4,5;MQ=32;FQ=3.02;PV4=0.49,1,0.39,1	81.8182
10	102659735	T	C	144	DP=11;VDB=1.255619e-01;RPB=-1.767767e+00;AF1=0.5003;AC1=1;DP4=0,2,2,7;MQ=39;FQ=4.77;PV4=1,1,0.46,1	81.8182
12	50130181	T	C	190	DP=11;VDB=5.288363e-02;RPB=1.296362e+00;AF1=0.5001;AC1=1;DP4=1,1,5,4;MQ=42;FQ=9.53;PV4=1,1,0.33,0.39	81.8182
13	52029634	T	C	73	DP=11;VDB=9.686247e-02;RPB=-1.767767e+00;AF1=0.5;AC1=1;DP4=1,1,6,3;MQ=29;FQ=15.1;PV4=1,0.23,0.015,1	81.8182
14	100366939	T	C	74	DP=12;VDB=1.295400e-01;RPB=2.003469e+00;AF1=0.5;AC1=1;DP4=1,1,0,9;MQ=31;FQ=12.3;PV4=0.18,1,0.062,0.27	81.8182
19	11730025	T	C	135	DP=12;VDB=1.050398e-01;RPB=1.178511e-01;AF1=0.5013;AC1=1;DP4=2,0,6,3;MQ=33;FQ=-5.45;PV4=1,1,0.44,0.33	81.8182
17	64750912	A	G	152	DP=52;VDB=2.073051e-01;RPB=4.776680e-01;AF1=0.5;AC1=1;DP4=5,4,17,23;MQ=27;FQ=73;PV4=0.71,0.35,0.00022,0.41	81.6327
1	151401540	A	G	46	DP=204;VDB=3.479961e-07;RPB=-3.464242e+00;AF1=0.5;AC1=1;DP4=2,3,5,17;MQ=30;FQ=39.5;PV4=0.58,6.9e-06,0.024,0.0001	81.4815
16	15701186	A	G	120	DP=19;VDB=1.564447e-01;RPB=2.690691e-01;AF1=0.5;AC1=1;DP4=1,2,7,6;MQ=27;FQ=23;PV4=1,0.26,0.048,1	81.25
19	38407504	A	G	155	DP=16;VDB=1.310603e-01;RPB=-5.381382e-01;AF1=0.5;AC1=1;DP4=2,1,6,7;MQ=30;FQ=28;PV4=1,0.21,0.096,0.12	81.25
14	102047890	T	C	196	DP=16;VDB=1.076197e-01;RPB=-5.381382e-01;AF1=0.5002;AC1=1;DP4=2,1,10,3;MQ=37;FQ=5.47;PV4=1,1,1,0.44	81.25
X	54560917	A	G	94	DP=46;VDB=1.460436e-01;RPB=2.226162e+00;AF1=0.5;AC1=1;DP4=3,5,7,27;MQ=23;FQ=63;PV4=0.37,1,6.1e-05,1	80.9524
X	54560763	A	G	103	DP=27;VDB=1.370822e-01;RPB=0.000000e+00;AF1=0.5;AC1=1;DP4=3,2,17,4;MQ=25;FQ=36;PV4=0.56,1,0.011,1	80.7692
19	57297663	T	C	225	DP=28;VDB=1.847024e-01;RPB=-5.855401e-01;AF1=0.5;AC1=1;DP4=4,1,13,8;MQ=37;FQ=43;PV4=0.63,0.22,1,0.25	80.7692
17	71620956	A	G	27	DP=129;VDB=9.984658e-19;RPB=5.561109e+00;AF1=1;AC1=2;DP4=17,0,69,1;MQ=12;FQ=-104;PV4=1,1,1,1	80.4598
1	12012665	A	G	92	DP=7;VDB=7.791483e-02;RPB=-8.293682e-01;AF1=0.5025;AC1=1;DP4=0,1,2,2;MQ=42;FQ=-7.78;PV4=1,1,1,1	80
1	35117406	A	G	21.4	DP=10;VDB=1.171281e-01;RPB=6.527912e-01;AF1=1;AC1=2;DP4=1,1,3,5;MQ=15;FQ=-40;PV4=1,1,1,1	80
1	51553434	A	G	27.3	DP=5;VDB=1.889870e-02;RPB=8.293682e-01;AF1=0.543;AC1=1;DP4=0,1,2,2;MQ=28;FQ=-19;PV4=1,1,0.47,1	80
1	117075083	A	G	86	DP=5;VDB=8.228788e-02;RPB=-8.293682e-01;AF1=0.5032;AC1=1;DP4=1,0,2,2;MQ=39;FQ=-8.63;PV4=1,1,0.34,0.3	80
1	151004520	A	G	68	DP=6;VDB=8.228250e-02;RPB=8.293682e-01;AF1=0.5032;AC1=1;DP4=0,1,2,2;MQ=42;FQ=-8.63;PV4=1,0.38,1,1	80
1	155258255	A	G	29	DP=5;VDB=5.619835e-02;RPB=8.293682e-01;AF1=0.5032;AC1=1;DP4=0,1,1,3;MQ=24;FQ=-8.63;PV4=1,1,0.077,1	80
1	164604209	A	G	91	DP=5;VDB=2.443243e-02;RPB=8.293682e-01;AF1=0.5016;AC1=1;DP4=0,1,1,3;MQ=42;FQ=-6.18;PV4=1,1,0.34,0.25	80
1	167789547	A	G	93	DP=5;VDB=6.131737e-02;RPB=8.293682e-01;AF1=0.5025;AC1=1;DP4=1,0,3,1;MQ=42;FQ=-7.78;PV4=1,1,0.34,1	80
1	202094509	A	G	64	DP=5;VDB=6.376843e-02;RPB=-8.293682e-01;AF1=0.504;AC1=1;DP4=0,1,4,0;MQ=39;FQ=-9.5;PV4=0.2,1,0.34,1	80
1	225787033	A	G	43	DP=5;VDB=8.330040e-02;RPB=8.293682e-01;AF1=0.5006;AC1=1;DP4=1,0,1,3;MQ=30;FQ=-3.53;PV4=0.4,0.25,0.17,0.34	80
10	68758858	A	G	27	DP=5;VDB=4.050643e-02;RPB=8.293682e-01;AF1=0.5025;AC1=1;DP4=1,0,3,1;MQ=29;FQ=-7.78;PV4=1,0.49,0.16,1	80
10	80483723	A	G	65.2	DP=5;VDB=8.150059e-02;RPB=-8.293682e-01;AF1=0.5207;AC1=1;DP4=1,0,2,2;MQ=32;FQ=-16.1;PV4=1,1,1,0.33	80
10	80483745	A	G	65.2	DP=5;VDB=8.150059e-02;RPB=-8.293682e-01;AF1=0.5207;AC1=1;DP4=1,0,2,2;MQ=32;FQ=-16.1;PV4=1,1,1,1	80
10	97447776	A	G	48.5	DP=5;VDB=6.131737e-02;RPB=-8.293682e-01;AF1=0.8294;AC1=1;DP4=1,0,3,1;MQ=26;FQ=-26;PV4=1,1,1,1	80
10	101059293	A	G	45.5	DP=6;VDB=8.330040e-02;RPB=-8.293682e-01;AF1=0.5718;AC1=1;DP4=0,1,3,1;MQ=26;FQ=-21;PV4=0.4,0.12,1,1	80
10	112449496	A	G	105	DP=10;VDB=1.121698e-01;RPB=-1.305582e-01;AF1=0.5;AC1=1;DP4=2,0,7,1;MQ=33;FQ=18.1;PV4=1,0.2,0.092,0.29	80
11	65282986	A	G	36.8	DP=5;VDB=4.308876e-02;RPB=-8.293682e-01;AF1=1;AC1=2;DP4=1,0,4,0;MQ=28;FQ=-33;PV4=1,0.27,1,0.27	80
11	67202682	A	G	9.82	DP=5;VDB=2.248370e-02;RPB=8.293682e-01;AF1=0.543;AC1=1;DP4=1,0,2,2;MQ=19;FQ=-19;PV4=1,1,0.27,0.48	80
11	76550489	A	G	81	DP=5;VDB=6.256175e-02;RPB=-8.293682e-01;AF1=0.501;AC1=1;DP4=0,1,1,3;MQ=39;FQ=-4.75;PV4=1,1,0.34,1	80
11	119001815	A	G	77	DP=5;VDB=5.876162e-02;RPB=8.293682e-01;AF1=0.5006;AC1=1;DP4=0,1,2,2;MQ=36;FQ=-3.53;PV4=1,0.31,0.25,0.34	80
12	68690002	A	G	71	DP=6;VDB=8.259632e-02;RPB=-8.293682e-01;AF1=0.5013;AC1=1;DP4=0,1,2,2;MQ=35;FQ=-5.45;PV4=1,0.42,0.16,0.29	80
12	68766703	A	G	35	DP=5;VDB=6.378791e-02;RPB=-8.293682e-01;AF1=0.5025;AC1=1;DP4=1,0,3,1;MQ=27;FQ=-7.78;PV4=1,1,0,1	80
13	40810233	A	G	65	DP=5;VDB=7.169037e-02;RPB=8.293682e-01;AF1=0.5016;AC1=1;DP4=1,0,2,2;MQ=34;FQ=-6.18;PV4=1,0.014,0.25,1	80
13	40811368	A	G	36.2	DP=5;VDB=6.733668e-02;RPB=8.293682e-01;AF1=0.5207;AC1=1;DP4=0,1,1,3;MQ=24;FQ=-16.1;PV4=1,0.1,0.28,0.14	80
13	52029614	A	G	84	DP=11;VDB=1.065814e-01;RPB=-1.175024e+00;AF1=0.5;AC1=1;DP4=1,1,5,3;MQ=29;FQ=24;PV4=1,0.3,0.02,0.25	80
13	52029616	A	G	84	DP=11;VDB=1.143805e-01;RPB=-1.175024e+00;AF1=0.5;AC1=1;DP4=1,1,5,3;MQ=29;FQ=25;PV4=1,0.22,0.02,0.24	80
15	50365779	A	G	41	DP=5;VDB=8.318789e-02;RPB=8.293682e-01;AF1=0.5016;AC1=1;DP4=1,0,2,2;MQ=32;FQ=-6.18;PV4=1,0.34,0.22,0.32	80
15	52250282	A	G	17.1	DP=6;VDB=3.677813e-02;RPB=8.293682e-01;AF1=0.6672;AC1=1;DP4=1,0,2,2;MQ=28;FQ=-24;PV4=1,1,0.14,1	80
15	74495620	A	G	62	DP=5;VDB=8.284946e-02;RPB=8.293682e-01;AF1=0.501;AC1=1;DP4=0,1,1,3;MQ=37;FQ=-4.75;PV4=1,0.16,0.33,0.34	80
15	84996624	A	G	34	DP=6;VDB=3.086163e-02;RPB=-8.293682e-01;AF1=0.5016;AC1=1;DP4=0,1,2,2;MQ=30;FQ=-6.18;PV4=1,0.12,0.22,0.12	80
15	98767862	A	G	60.1	DP=5;VDB=8.318607e-02;RPB=8.293682e-01;AF1=0.5064;AC1=1;DP4=1,0,3,1;MQ=39;FQ=-11.3;PV4=1,1,0.34,1	80
16	24572085	A	G	88	DP=5;VDB=7.930802e-02;RPB=8.293682e-01;AF1=0.5006;AC1=1;DP4=1,0,1,3;MQ=42;FQ=-3.53;PV4=0.4,0.16,1,0.26	80
16	28860539	A	G	64.2	DP=6;VDB=7.863512e-02;RPB=-8.293682e-01;AF1=0.5207;AC1=1;DP4=0,1,1,3;MQ=32;FQ=-16.1;PV4=1,0.35,1,1	80
16	28957307	A	G	58	DP=6;VDB=8.284584e-02;RPB=-8.293682e-01;AF1=0.501;AC1=1;DP4=0,1,2,2;MQ=32;FQ=-4.75;PV4=1,0.3,0.17,0.34	80
16	29929710	A	G	53.3	DP=5;VDB=5.619835e-02;RPB=-8.293682e-01;AF1=0.543;AC1=1;DP4=0,1,4,0;MQ=31;FQ=-19;PV4=0.2,0.3,1,0.29	80
16	30362858	A	G	6.2	DP=5;VDB=5.876162e-02;RPB=8.293682e-01;AF1=0.5007;AC1=1;DP4=0,1,2,2;MQ=23;FQ=-4.37;PV4=1,0.14,0.06,0.25	80
16	30362859	A	G	6.2	DP=5;VDB=4.829127e-02;RPB=8.293682e-01;AF1=0.5007;AC1=1;DP4=0,1,2,2;MQ=23;FQ=-4.37;PV4=1,0.2,0.06,0.25	80
16	30362861	A	G	6.2	DP=5;VDB=3.799346e-02;RPB=8.293682e-01;AF1=0.5009;AC1=1;DP4=0,1,2,2;MQ=23;FQ=-4.98;PV4=1,0.34,0.06,0.25	80
16	31122760	A	G	37.8	DP=5;VDB=4.831234e-02;RPB=8.293682e-01;AF1=1;AC1=2;DP4=0,1,1,3;MQ=20;FQ=-33;PV4=1,0.32,1,0.32	80
16	53076350	A	G	37	DP=5;VDB=6.955671e-02;RPB=8.293682e-01;AF1=0.5006;AC1=1;DP4=1,0,3,1;MQ=28;FQ=-3.53;PV4=1,0.18,0.00024,0.21	80
16	66890169	A	G	40.5	DP=5;VDB=3.086163e-02;RPB=8.293682e-01;AF1=0.8294;AC1=1;DP4=0,1,3,1;MQ=25;FQ=-26;PV4=0.4,1,1,1	80
16	68836547	A	G	87	DP=12;VDB=1.226685e-01;RPB=-3.916747e-01;AF1=0.5;AC1=1;DP4=1,1,5,3;MQ=30;FQ=11.3;PV4=1,0.42,0.037,0.18	80
16	69651892	A	G	65	DP=5;VDB=8.318789e-02;RPB=-8.293682e-01;AF1=0.5016;AC1=1;DP4=1,0,2,2;MQ=36;FQ=-6.18;PV4=1,0.45,0.25,0.28	80
16	78455509	A	G	20.1	DP=5;VDB=3.926331e-02;RPB=-8.293682e-01;AF1=0.501;AC1=1;DP4=1,0,4,0;MQ=30;FQ=-4.76;PV4=1,0.2,0.16,1	80
16	78753180	A	G	46.3	DP=5;VDB=8.051522e-02;RPB=8.293682e-01;AF1=0.543;AC1=1;DP4=1,0,3,1;MQ=28;FQ=-19;PV4=1,1,1,0.32	80
16	81092718	A	G	58.3	DP=5;VDB=7.460385e-02;RPB=-8.293682e-01;AF1=0.5336;AC1=1;DP4=0,1,1,3;MQ=34;FQ=-18.1;PV4=1,0.14,1,1	80
17	5303912	A	G	70.2	DP=6;VDB=7.458921e-02;RPB=-8.293682e-01;AF1=0.5207;AC1=1;DP4=0,1,1,3;MQ=32;FQ=-16.1;PV4=1,0.34,1,0.34	80
17	5303918	A	G	58.2	DP=6;VDB=7.930802e-02;RPB=-8.293682e-01;AF1=0.5207;AC1=1;DP4=0,1,1,3;MQ=32;FQ=-16.1;PV4=1,0.2,1,1	80
17	6955134	A	G	33.3	DP=5;VDB=7.792673e-02;RPB=-8.293682e-01;AF1=0.543;AC1=1;DP4=1,0,3,1;MQ=25;FQ=-19;PV4=1,0.48,0.46,1	80
17	58011008	A	G	71	DP=5;VDB=5.619835e-02;RPB=8.293682e-01;AF1=0.5006;AC1=1;DP4=1,0,1,3;MQ=38;FQ=-3.53;PV4=0.4,0.25,0.33,0.3	80
17	58715984	A	G	64	DP=5;VDB=8.284584e-02;RPB=8.293682e-01;AF1=0.5008;AC1=1;DP4=0,1,1,3;MQ=36;FQ=-4.12;PV4=1,0.27,0.25,0.25	80
17	62834217	A	G	39	DP=6;VDB=1.165196e-02;RPB=8.293682e-01;AF1=0.5025;AC1=1;DP4=1,0,2,2;MQ=28;FQ=-7.78;PV4=1,0.36,0,1	80
17	62834223	A	G	39	DP=6;VDB=5.358195e-02;RPB=8.293682e-01;AF1=0.502;AC1=1;DP4=1,0,2,2;MQ=28;FQ=-6.96;PV4=1,0.34,0,1	80
17	68124998	A	G	29	DP=5;VDB=8.330040e-02;RPB=8.293682e-01;AF1=0.502;AC1=1;DP4=0,1,0,4;MQ=29;FQ=-6.96;PV4=1,0.43,0.00025,0.21	80
17	75339921	A	G	66.1	DP=7;VDB=5.094834e-02;RPB=-8.293682e-01;AF1=0.5064;AC1=1;DP4=0,1,0,4;MQ=38;FQ=-11.3;PV4=1,1,0.39,1	80
19	11450356	A	G	72	DP=10;VDB=1.140006e-01;RPB=-1.305582e-01;AF1=0.5025;AC1=1;DP4=1,1,2,6;MQ=24;FQ=-7.78;PV4=1,1,0.31,1	80
19	13773270	A	G	134	DP=12;VDB=7.987103e-02;RPB=-3.916747e-01;AF1=0.5006;AC1=1;DP4=2,0,2,6;MQ=34;FQ=-3.53;PV4=0.13,1,1,0.39	80
19	14070336	A	G	49	DP=24;VDB=6.106320e-02;RPB=-1.559103e+00;AF1=0.5;AC1=1;DP4=3,1,15,1;MQ=24;FQ=43.4;PV4=0.37,1,0.0001,1	80
19	18751949	A	G	86	DP=5;VDB=7.064840e-02;RPB=8.293682e-01;AF1=0.5008;AC1=1;DP4=1,0,2,2;MQ=41;FQ=-4.12;PV4=1,0.28,1,0.19	80
19	21531706	A	G	58	DP=5;VDB=6.131737e-02;RPB=8.293682e-01;AF1=0.5025;AC1=1;DP4=0,1,3,1;MQ=32;FQ=-7.78;PV4=0.4,1,0.11,1	80
19	32680434	A	G	28.2	DP=6;VDB=5.617752e-02;RPB=8.293682e-01;AF1=1;AC1=2;DP4=1,0,2,2;MQ=18;FQ=-35;PV4=1,0.056,1,0.25	80
19	39979352	A	G	65.3	DP=5;VDB=3.799346e-02;RPB=-8.293682e-01;AF1=0.543;AC1=1;DP4=1,0,3,1;MQ=33;FQ=-19;PV4=1,0.15,1,0.25	80
19	44156636	A	G	40	DP=5;VDB=8.150771e-02;RPB=8.293682e-01;AF1=0.5008;AC1=1;DP4=1,0,2,2;MQ=28;FQ=-4.12;PV4=1,0.1,0.0026,0.19	80
19	45260618	A	G	40	DP=5;VDB=7.460385e-02;RPB=8.293682e-01;AF1=0.501;AC1=1;DP4=0,1,2,2;MQ=28;FQ=-4.75;PV4=1,0.19,4.7e-05,0.2	80
19	45703767	A	G	25.2	DP=5;VDB=6.131737e-02;RPB=8.293682e-01;AF1=1;AC1=2;DP4=0,1,3,1;MQ=18;FQ=-35;PV4=0.4,0.31,1,0.099	80
19	45703832	A	G	8.02	DP=5;VDB=2.444842e-02;RPB=8.293682e-01;AF1=0.5335;AC1=1;DP4=1,0,4,0;MQ=19;FQ=-18.1;PV4=1,1,0.24,1	80
19	45703833	A	G	8.93	DP=5;VDB=6.378791e-02;RPB=-8.293682e-01;AF1=0.543;AC1=1;DP4=1,0,4,0;MQ=19;FQ=-19;PV4=1,1,0.27,1	80
19	47281267	A	G	41	DP=5;VDB=7.458921e-02;RPB=-8.293682e-01;AF1=0.5008;AC1=1;DP4=1,0,3,1;MQ=30;FQ=-4.12;PV4=1,0.22,0.18,0.34	80
19	50350548	A	G	59	DP=5;VDB=7.458921e-02;RPB=8.293682e-01;AF1=0.5025;AC1=1;DP4=0,1,1,3;MQ=38;FQ=-7.78;PV4=1,0.34,0.3,0.27	80
19	53410228	A	G	81	DP=5;VDB=7.994179e-02;RPB=8.293682e-01;AF1=0.502;AC1=1;DP4=1,0,2,2;MQ=42;FQ=-6.96;PV4=1,0.25,1,0.15	80
2	32309822	A	G	64	DP=5;VDB=8.191851e-02;RPB=-8.293682e-01;AF1=0.5006;AC1=1;DP4=1,0,3,1;MQ=35;FQ=-3.53;PV4=1,0.15,0.24,0.16	80
2	202331052	A	G	48.5	DP=5;VDB=2.973700e-02;RPB=8.293682e-01;AF1=0.8294;AC1=1;DP4=0,1,2,2;MQ=26;FQ=-26;PV4=1,1,1,0.066	80
2	237551887	A	G	74.1	DP=5;VDB=6.845168e-02;RPB=-8.293682e-01;AF1=0.5163;AC1=1;DP4=0,1,1,3;MQ=35;FQ=-15.1;PV4=1,0.1,1,0.34	80
20	10614088	A	G	4.77	DP=6;VDB=7.791483e-02;RPB=-8.293682e-01;AF1=0.5009;AC1=1;DP4=0,1,0,4;MQ=24;FQ=-5.1;PV4=1,0.38,0.056,1	80
20	25296608	A	G	101	DP=5;VDB=5.094834e-02;RPB=-8.293682e-01;AF1=0.6243;AC1=1;DP4=0,1,2,2;MQ=39;FQ=-23;PV4=1,1,1,1	80
20	35782495	A	G	65	DP=6;VDB=7.064840e-02;RPB=8.293682e-01;AF1=0.5008;AC1=1;DP4=1,0,3,1;MQ=35;FQ=-4.12;PV4=1,0.31,0.27,0.34	80
20	48115682	A	G	94	DP=5;VDB=3.317223e-02;RPB=8.293682e-01;AF1=0.5008;AC1=1;DP4=0,1,2,2;MQ=42;FQ=-4.12;PV4=1,0.29,1,1	80
20	48625080	A	G	43	DP=6;VDB=1.888511e-02;RPB=-8.293682e-01;AF1=0.5013;AC1=1;DP4=0,1,3,1;MQ=34;FQ=-5.45;PV4=0.4,0.44,0.26,1	80
20	51632356	A	G	73	DP=5;VDB=8.318607e-02;RPB=8.293682e-01;AF1=0.5013;AC1=1;DP4=0,1,2,2;MQ=36;FQ=-5.45;PV4=1,1,0.25,0.34	80
20	58365612	A	G	74	DP=5;VDB=4.306809e-02;RPB=8.293682e-01;AF1=0.5008;AC1=1;DP4=1,0,2,2;MQ=42;FQ=-4.12;PV4=1,0.27,1,0.26	80
20	62140816	A	G	10.5	DP=29;VDB=8.737122e-02;RPB=-1.103970e+00;AF1=0.5101;AC1=1;DP4=1,1,8,0;MQ=22;FQ=-13.2;PV4=0.2,0.34,0.28,0.2	80
20	62813960	A	G	86	DP=5;VDB=5.876162e-02;RPB=8.293682e-01;AF1=0.5013;AC1=1;DP4=0,1,1,3;MQ=41;FQ=-5.45;PV4=1,0.47,0.25,1	80
20	63720362	A	G	87.1	DP=6;VDB=8.050644e-02;RPB=-8.293682e-01;AF1=0.508;AC1=1;DP4=0,1,2,2;MQ=42;FQ=-12.3;PV4=1,1,1,0.25	80
21	37019117	A	G	57.3	DP=5;VDB=6.617741e-02;RPB=8.293682e-01;AF1=0.543;AC1=1;DP4=1,0,2,2;MQ=28;FQ=-19;PV4=1,1,1,1	80
22	20958784	A	G	67.3	DP=5;VDB=8.150771e-02;RPB=8.293682e-01;AF1=0.543;AC1=1;DP4=0,1,2,2;MQ=32;FQ=-19;PV4=1,1,1,1	80
22	23264289	A	G	3.02	DP=5;VDB=7.064840e-02;RPB=8.293682e-01;AF1=0.5004;AC1=1;DP4=1,0,0,4;MQ=24;FQ=-4.4;PV4=0.2,0.2,0.061,0.14	80
22	37760851	A	G	81	DP=5;VDB=8.330040e-02;RPB=-8.293682e-01;AF1=0.5006;AC1=1;DP4=0,1,3,1;MQ=42;FQ=-3.53;PV4=0.4,0.21,0.34,1	80
3	10152189	A	G	127	DP=21;VDB=1.151161e-01;RPB=4.724556e-02;AF1=0.5;AC1=1;DP4=2,2,10,6;MQ=26;FQ=14.2;PV4=1,1,0.17,1	80
3	139357107	A	G	86	DP=5;VDB=7.063145e-02;RPB=-8.293682e-01;AF1=0.5008;AC1=1;DP4=0,1,3,1;MQ=42;FQ=-4.12;PV4=0.4,0.008,1,0.16	80
3	179260638	A	G	4.99	DP=5;VDB=7.167396e-02;RPB=-8.293682e-01;AF1=0.5429;AC1=1;DP4=0,1,0,4;MQ=19;FQ=-19.1;PV4=1,0.29,0.27,0.48	80
4	2839625	A	G	54.8	DP=5;VDB=5.619835e-02;RPB=-8.293682e-01;AF1=1;AC1=2;DP4=1,0,3,1;MQ=28;FQ=-33;PV4=1,0.27,1,0.28	80
4	139031941	A	G	71	DP=5;VDB=7.268232e-02;RPB=-8.293682e-01;AF1=0.5016;AC1=1;DP4=0,1,2,2;MQ=39;FQ=-6.18;PV4=1,0.38,0.32,1	80
4	153659156	A	G	83	DP=6;VDB=8.228250e-02;RPB=-8.293682e-01;AF1=0.5016;AC1=1;DP4=0,1,2,2;MQ=38;FQ=-6.18;PV4=1,1,0.3,1	80
5	224518	A	G	3.41	DP=5;VDB=1.889870e-02;RPB=-8.293682e-01;AF1=1;AC1=2;DP4=0,1,0,4;MQ=14;FQ=-27;PV4=1,0.24,0.41,1	80
5	24170408	A	G	84	DP=5;VDB=8.330040e-02;RPB=8.293682e-01;AF1=0.5013;AC1=1;DP4=1,0,1,3;MQ=38;FQ=-5.45;PV4=0.4,1,0.28,0.34	80
5	62371047	A	G	64.3	DP=5;VDB=5.092723e-02;RPB=-8.293682e-01;AF1=0.543;AC1=1;DP4=1,0,2,2;MQ=31;FQ=-19;PV4=1,1,1,0.25	80
5	67224060	A	G	22	DP=5;VDB=4.566715e-02;RPB=8.293682e-01;AF1=0.5008;AC1=1;DP4=0,1,1,3;MQ=36;FQ=-4.12;PV4=1,0.11,0.25,0.22	80
5	139602579	A	G	67	DP=5;VDB=7.063145e-02;RPB=-8.293682e-01;AF1=0.5016;AC1=1;DP4=0,1,2,2;MQ=36;FQ=-6.18;PV4=1,0.32,0.25,1	80
5	140512115	A	G	56.3	DP=5;VDB=5.094834e-02;RPB=8.293682e-01;AF1=0.543;AC1=1;DP4=0,1,1,3;MQ=30;FQ=-19;PV4=1,1,1,1	80
5	154393720	A	G	10.4	DP=5;VDB=5.092723e-02;RPB=8.293682e-01;AF1=0.5016;AC1=1;DP4=1,0,3,1;MQ=24;FQ=-6.23;PV4=1,1,0.036,1	80
5	154393742	A	G	10.4	DP=5;VDB=7.994179e-02;RPB=8.293682e-01;AF1=0.5006;AC1=1;DP4=1,0,3,1;MQ=24;FQ=-3.63;PV4=1,0.25,0.036,0.34	80
6	31116386	A	G	73	DP=5;VDB=2.156119e-02;RPB=8.293682e-01;AF1=0.5006;AC1=1;DP4=0,1,1,3;MQ=42;FQ=-3.53;PV4=1,0.14,1,0.016	80
6	49492439	A	G	84	DP=5;VDB=7.268232e-02;RPB=-8.293682e-01;AF1=0.5016;AC1=1;DP4=1,0,2,2;MQ=42;FQ=-6.18;PV4=1,0.39,1,1	80
6	75254926	A	G	101	DP=5;VDB=3.342226e-02;RPB=-9.682459e-01;AF1=0.543;AC1=1;DP4=0,1,2,2;MQ=39;FQ=-19;PV4=1,1,1,1	80
6	143342852	A	G	4.14	DP=6;VDB=7.268232e-02;RPB=8.293682e-01;AF1=0.5024;AC1=1;DP4=1,0,1,3;MQ=24;FQ=-8;PV4=0.4,1,0.18,1	80
6	154957394	A	G	56.8	DP=6;VDB=3.924320e-02;RPB=-8.293682e-01;AF1=1;AC1=2;DP4=0,1,0,4;MQ=32;FQ=-33;PV4=1,0.3,1,0.34	80
7	1165564	A	G	69	DP=5;VDB=6.131737e-02;RPB=-8.293682e-01;AF1=0.501;AC1=1;DP4=0,1,1,3;MQ=36;FQ=-4.75;PV4=1,0.44,0.25,1	80
7	32509669	A	G	43	DP=5;VDB=8.150059e-02;RPB=-8.293682e-01;AF1=0.5008;AC1=1;DP4=0,1,1,3;MQ=30;FQ=-4.12;PV4=1,0.26,0.17,0.34	80
7	43890494	A	G	13.5	DP=6;VDB=8.318789e-02;RPB=8.293682e-01;AF1=0.5336;AC1=1;DP4=0,1,2,2;MQ=19;FQ=-18.1;PV4=1,0.00098,0.22,0.22	80
7	44800660	A	G	90	DP=6;VDB=7.993221e-02;RPB=8.293682e-01;AF1=0.501;AC1=1;DP4=1,0,1,3;MQ=42;FQ=-4.75;PV4=0.4,0.37,1,1	80
7	65882975	A	G	19.1	DP=5;VDB=7.268232e-02;RPB=8.293682e-01;AF1=1;AC1=2;DP4=1,0,2,2;MQ=17;FQ=-30;PV4=1,0.41,1,1	80
7	66708757	A	G	81	DP=5;VDB=8.284584e-02;RPB=8.293682e-01;AF1=0.5025;AC1=1;DP4=0,1,2,2;MQ=41;FQ=-7.78;PV4=1,0.48,0.25,1	80
7	67304211	A	G	3.04	DP=6;VDB=8.051522e-02;RPB=-8.293682e-01;AF1=0.5061;AC1=1;DP4=1,0,3,1;MQ=21;FQ=-11.5;PV4=1,1,0.023,1	80
7	93648480	A	G	65	DP=5;VDB=5.358195e-02;RPB=8.293682e-01;AF1=0.5016;AC1=1;DP4=1,0,2,2;MQ=42;FQ=-6.18;PV4=1,0.18,1,1	80
7	101822826	A	G	52	DP=5;VDB=6.846959e-02;RPB=8.293682e-01;AF1=0.502;AC1=1;DP4=1,0,1,3;MQ=34;FQ=-6.96;PV4=0.4,1,0.25,0.28	80
7	101833461	A	G	41	DP=5;VDB=7.460385e-02;RPB=-8.293682e-01;AF1=0.5032;AC1=1;DP4=0,1,2,2;MQ=28;FQ=-8.63;PV4=1,1,6.6e-05,1	80
7	101858062	A	G	42.1	DP=5;VDB=8.150771e-02;RPB=-8.293682e-01;AF1=0.5163;AC1=1;DP4=0,1,1,3;MQ=28;FQ=-15.1;PV4=1,0.36,0.46,0.34	80
7	102379107	A	G	32.2	DP=5;VDB=8.330040e-02;RPB=-8.293682e-01;AF1=1;AC1=2;DP4=0,1,4,0;MQ=21;FQ=-35;PV4=0.2,1,1,0.16	80
7	102379203	A	G	17.5	DP=5;VDB=7.167396e-02;RPB=-8.293682e-01;AF1=0.5554;AC1=1;DP4=0,1,1,3;MQ=21;FQ=-20;PV4=1,0.24,0.38,0.45	80
7	151097302	A	G	16.1	DP=5;VDB=2.863384e-02;RPB=-8.293682e-01;AF1=0.5006;AC1=1;DP4=0,1,3,1;MQ=27;FQ=-3.56;PV4=0.4,0.22,0.13,1	80
8	41542236	A	G	36	DP=6;VDB=6.615865e-02;RPB=8.293682e-01;AF1=0.5032;AC1=1;DP4=1,0,0,4;MQ=31;FQ=-8.63;PV4=0.2,1,0.17,1	80
8	98043348	A	G	62	DP=12;VDB=4.831234e-02;RPB=8.293682e-01;AF1=0.5013;AC1=1;DP4=0,1,0,4;MQ=37;FQ=-5.45;PV4=1,0.38,0.34,0.42	80
8	120055141	A	G	42	DP=5;VDB=8.284584e-02;RPB=-8.293682e-01;AF1=0.5025;AC1=1;DP4=0,1,2,2;MQ=28;FQ=-7.78;PV4=1,0.4,0,1	80
8	123385710	A	G	4.13	DP=5;VDB=5.094834e-02;RPB=-8.293682e-01;AF1=0.5005;AC1=1;DP4=0,1,3,1;MQ=24;FQ=-4.1;PV4=0.4,0.062,0.066,0.45	80
8	123457166	A	G	14.9	DP=5;VDB=6.615865e-02;RPB=-8.293682e-01;AF1=1;AC1=2;DP4=1,0,3,1;MQ=19;FQ=-33;PV4=1,0.44,1,0.25	80
9	128228876	A	G	67	DP=10;VDB=1.126294e-01;RPB=-6.527912e-01;AF1=0.5002;AC1=1;DP4=0,2,2,6;MQ=25;FQ=5.47;PV4=1,0.17,0.1,1	80
9	136931674	A	G	61	DP=5;VDB=8.050644e-02;RPB=-8.293682e-01;AF1=0.5006;AC1=1;DP4=0,1,2,2;MQ=37;FQ=-3.53;PV4=1,0.025,0.32,1	80
X	74511388	A	G	36.1	DP=5;VDB=7.633782e-02;RPB=8.293682e-01;AF1=0.5102;AC1=1;DP4=1,0,2,2;MQ=27;FQ=-13.2;PV4=1,1,0,0.34	80
1	1101439	T	C	40	DP=5;VDB=3.677813e-02;RPB=-8.293682e-01;AF1=0.5008;AC1=1;DP4=0,1,1,3;MQ=34;FQ=-4.12;PV4=1,0.13,0.27,1	80
1	19217356	T	C	43	DP=5;VDB=8.228788e-02;RPB=-8.293682e-01;AF1=0.501;AC1=1;DP4=0,1,1,3;MQ=34;FQ=-4.75;PV4=1,0.11,0.23,1	80
1	39123816	T	C	7.19	DP=5;VDB=7.792673e-02;RPB=8.293682e-01;AF1=0.5335;AC1=1;DP4=1,0,2,2;MQ=18;FQ=-18.1;PV4=1,0.27,0.23,0.34	80
1	45695919	T	C	70.2	DP=6;VDB=5.747462e-02;RPB=-8.293682e-01;AF1=0.5207;AC1=1;DP4=0,1,2,2;MQ=31;FQ=-16.1;PV4=1,1,1,0.34	80
1	45697794	T	C	54	DP=5;VDB=8.102959e-02;RPB=8.293682e-01;AF1=0.501;AC1=1;DP4=0,1,1,3;MQ=32;FQ=-4.75;PV4=1,1,0.11,0.34	80
1	52687372	T	C	86	DP=5;VDB=8.304407e-02;RPB=-8.293682e-01;AF1=0.501;AC1=1;DP4=0,1,2,2;MQ=42;FQ=-4.75;PV4=1,0.26,1,0.41	80
1	109194510	T	C	77	DP=16;VDB=1.554795e-01;RPB=-2.165063e-01;AF1=0.5;AC1=1;DP4=1,2,5,7;MQ=25;FQ=20.1;PV4=1,0.46,0.024,1	80
1	147319227	T	C	4.95	DP=6;VDB=4.829127e-02;RPB=8.293682e-01;AF1=0.5335;AC1=1;DP4=0,1,2,2;MQ=18;FQ=-18.1;PV4=1,0.18,0.23,0.34	80
1	153870085	T	C	11.3	DP=5;VDB=7.792673e-02;RPB=-8.293682e-01;AF1=0.5006;AC1=1;DP4=1,0,1,3;MQ=33;FQ=-3.61;PV4=0.4,0.094,0.25,0.14	80
1	161028090	T	C	90	DP=5;VDB=7.994179e-02;RPB=-8.293682e-01;AF1=0.5016;AC1=1;DP4=1,0,3,1;MQ=42;FQ=-6.18;PV4=1,1,0.34,0.3	80
1	197747223	T	C	6.99	DP=6;VDB=7.993221e-02;RPB=8.293682e-01;AF1=0.5009;AC1=1;DP4=1,0,1,3;MQ=24;FQ=-4.93;PV4=0.4,0.34,0.048,0.34	80
1	205716224	T	C	225	DP=21;VDB=1.292015e-01;RPB=4.252100e-01;AF1=0.5;AC1=1;DP4=2,2,8,8;MQ=42;FQ=43;PV4=1,1,1,1	80
1	246245412	T	C	61	DP=5;VDB=2.063409e-02;RPB=8.293682e-01;AF1=0.5006;AC1=1;DP4=0,1,1,3;MQ=37;FQ=-3.53;PV4=1,0.15,0.33,0.26	80
2	53871931	T	C	88	DP=5;VDB=6.615865e-02;RPB=8.293682e-01;AF1=0.5006;AC1=1;DP4=1,0,2,2;MQ=42;FQ=-3.53;PV4=1,0.12,1,0.25	80
2	61026581	T	C	72	DP=8;VDB=7.931840e-02;RPB=8.293682e-01;AF1=0.5032;AC1=1;DP4=1,0,2,2;MQ=36;FQ=-8.63;PV4=1,1,0.25,1	80
2	61089374	T	C	80	DP=5;VDB=8.228788e-02;RPB=-8.293682e-01;AF1=0.5006;AC1=1;DP4=0,1,4,0;MQ=42;FQ=-3.53;PV4=0.2,0.25,0.34,1	80
2	70246161	T	C	31.2	DP=5;VDB=7.527887e-03;RPB=-8.293682e-01;AF1=0.5207;AC1=1;DP4=1,0,2,2;MQ=32;FQ=-16.1;PV4=1,1,0.22,1	80
2	106697980	T	C	12.7	DP=5;VDB=7.931840e-02;RPB=-8.293682e-01;AF1=1;AC1=2;DP4=0,1,4,0;MQ=16;FQ=-34;PV4=0.2,0.25,1,0.27	80
2	127846080	T	C	82	DP=10;VDB=1.201245e-01;RPB=-6.527912e-01;AF1=0.5;AC1=1;DP4=2,0,6,2;MQ=33;FQ=11.3;PV4=1,0.41,0.11,1	80
2	215943805	T	C	26	DP=5;VDB=4.308876e-02;RPB=-8.293682e-01;AF1=0.5016;AC1=1;DP4=0,1,0,4;MQ=26;FQ=-6.18;PV4=1,1,0.00046,1	80
3	14944630	T	C	61	DP=5;VDB=3.200698e-02;RPB=-8.293682e-01;AF1=0.5032;AC1=1;DP4=0,1,2,2;MQ=36;FQ=-8.63;PV4=1,0.46,0.25,0.064	80
3	15072340	T	C	55	DP=6;VDB=5.094834e-02;RPB=-8.293682e-01;AF1=0.502;AC1=1;DP4=0,1,0,4;MQ=35;FQ=-6.96;PV4=1,1,0.2,1	80
3	49317934	T	C	30	DP=6;VDB=5.619835e-02;RPB=8.293682e-01;AF1=0.5016;AC1=1;DP4=0,1,2,2;MQ=32;FQ=-6.18;PV4=1,0.37,0.23,0.34	80
3	125913589	T	C	17.8	DP=5;VDB=8.330040e-02;RPB=8.293682e-01;AF1=1;AC1=2;DP4=1,0,2,2;MQ=19;FQ=-27;PV4=1,0.19,1,0.17	80
3	172392959	T	C	67	DP=5;VDB=5.094834e-02;RPB=8.293682e-01;AF1=0.5008;AC1=1;DP4=1,0,4,0;MQ=39;FQ=-4.12;PV4=1,0.38,0.32,1	80
3	179260869	T	C	18.1	DP=5;VDB=7.460385e-02;RPB=8.293682e-01;AF1=0.5006;AC1=1;DP4=1,0,0,4;MQ=26;FQ=-3.55;PV4=0.2,0.21,0.04,0.22	80
3	179786208	T	C	14.2	DP=5;VDB=9.421102e-03;RPB=-8.293682e-01;AF1=0.5008;AC1=1;DP4=1,0,4,0;MQ=28;FQ=-4.15;PV4=1,0.0017,0,0	80
4	39497841	T	C	15.2	DP=5;VDB=6.845168e-02;RPB=-8.293682e-01;AF1=0.5025;AC1=1;DP4=1,0,2,2;MQ=25;FQ=-7.79;PV4=1,0.39,0.043,0.2	80
4	39497844	T	C	15.2	DP=5;VDB=5.356092e-02;RPB=-8.293682e-01;AF1=0.5025;AC1=1;DP4=1,0,2,2;MQ=25;FQ=-7.79;PV4=1,0.39,0.043,0.22	80
[truncated: 17,463 more rows]

## Sheet: mda_mb231_allEdits
Chr	Edit Location	Reference Base	Alternate Base	Quality Score	Info	Freq
8	70104052	T	C	20	DP=6730;VDB=5.246112e-01;RPB=1.293495e+00;AF1=1;AC1=2;DP4=1,0,2144,4182;MQ=5;FQ=-282;PV4=0.34,0.15,2.1e-05,1	99.9842
5	108785137	T	C	107	DP=6203;VDB=4.933283e-01;RPB=1.645175e+00;AF1=1;AC1=2;DP4=1,0,4460,1560;MQ=9;FQ=-282;PV4=1,0.48,1,1	99.9834
10	125667515	T	C	4.12	DP=5738;VDB=5.220373e-01;RPB=7.245656e-01;AF1=1;AC1=2;DP4=1,0,3518,1948;MQ=4;FQ=-282;PV4=1,0.29,0.45,0.21	99.9817
4	76959055	A	G	31	DP=5408;VDB=3.917460e-01;RPB=-1.101555e+00;AF1=1;AC1=2;DP4=0,1,1381,3876;MQ=3;FQ=-282;PV4=1,0.44,0.00016,1	99.981
10	118932825	A	G	6.97	DP=5566;VDB=1.334058e-02;RPB=1.360849e+00;AF1=1;AC1=2;DP4=0,1,2718,2479;MQ=4;FQ=-282;PV4=0.48,1,0.11,1	99.9808
9	14921970	A	G	16.1	DP=5318;VDB=4.253405e-01;RPB=-4.180107e-01;AF1=1;AC1=2;DP4=0,1,1749,3330;MQ=7;FQ=-282;PV4=1,0.29,0.37,0.22	99.9803
11	90283116	A	G	222	DP=5239;VDB=5.244911e-01;RPB=-1.356038e+00;AF1=1;AC1=2;DP4=0,1,5,5061;MQ=28;FQ=-282;PV4=1,1,1,1	99.9803
7	5560951	A	G	18.1	DP=5525;VDB=3.276506e-01;RPB=6.200998e-01;AF1=1;AC1=2;DP4=0,1,1054,3942;MQ=6;FQ=-282;PV4=1,0.26,1,0.2	99.98
10	118932851	T	C	23	DP=5083;VDB=4.485181e-01;RPB=5.790520e-01;AF1=1;AC1=2;DP4=1,0,1765,2984;MQ=4;FQ=-282;PV4=0.37,0.41,1,0.24	99.9789
5	159950613	A	G	29	DP=4689;VDB=4.109615e-02;RPB=1.607416e+00;AF1=1;AC1=2;DP4=0,1,1448,3137;MQ=3;FQ=-282;PV4=1,1,1,0.14	99.9782
12	62965534	A	G	216	DP=4893;VDB=2.421236e-01;RPB=1.729730e+00;AF1=1;AC1=2;DP4=1,0,2510,1966;MQ=14;FQ=-282;PV4=1,1,1,1	99.9777
3	139494819	T	C	4.12	DP=4404;VDB=1.927227e-01;RPB=-3.754457e-01;AF1=1;AC1=2;DP4=0,1,2435,1859;MQ=1;FQ=-282;PV4=0.43,0.086,0.22,0.23	99.9767
17	65644053	T	C	3.54	DP=4368;VDB=5.020084e-01;RPB=-3.639394e-01;AF1=1;AC1=2;DP4=0,1,2385,1764;MQ=1;FQ=-282;PV4=0.43,0.23,1,0.28	99.9759
10	96750392	T	C	134	DP=4318;VDB=4.504834e-01;RPB=-8.639203e-01;AF1=1;AC1=2;DP4=0,1,2777,1336;MQ=14;FQ=-282;PV4=0.32,1,1,0.22	99.9757
2	84777985	A	G	6.97	DP=4196;VDB=3.471214e-01;RPB=-1.503993e+00;AF1=1;AC1=2;DP4=1,0,1279,2806;MQ=3;FQ=-282;PV4=0.31,1,1,1	99.9755
2	176201237	T	C	216	DP=4034;VDB=2.161411e-01;RPB=9.625484e-01;AF1=1;AC1=2;DP4=0,1,727,3148;MQ=15;FQ=-282;PV4=1,1,0.37,0.23	99.9742
11	90283048	T	C	222	DP=7917;VDB=3.829821e-01;RPB=5.279598e-01;AF1=1;AC1=2;DP4=1,1,4277,3161;MQ=29;FQ=-282;PV4=1,1,1,1	99.9731
11	90282889	T	C	222	DP=7894;VDB=1.522270e-01;RPB=8.535078e-01;AF1=1;AC1=2;DP4=2,0,6893,540;MQ=26;FQ=-282;PV4=1,0.13,1,0.092	99.9731
1	114536496	A	G	87	DP=7850;VDB=2.562552e-01;RPB=3.904015e-01;AF1=1;AC1=2;DP4=2,0,5728,1602;MQ=10;FQ=-282;PV4=1,1,1,0.46	99.9727
1	114536442	A	G	28	DP=7915;VDB=5.245950e-01;RPB=-1.010219e+00;AF1=1;AC1=2;DP4=1,1,4388,2881;MQ=6;FQ=-282;PV4=1,1,1,0.16	99.9725
17	65644165	T	C	32	DP=3732;VDB=2.323928e-01;RPB=-1.677954e+00;AF1=1;AC1=2;DP4=0,1,598,2987;MQ=3;FQ=-282;PV4=1,1,1,1	99.9721
20	4024269	A	G	47	DP=7754;VDB=1.005543e-02;RPB=-1.474878e+00;AF1=1;AC1=2;DP4=2,0,7056,30;MQ=10;FQ=-282;PV4=1,1,0.2,1	99.9718
13	41171051	T	C	52	DP=3877;VDB=1.407713e-01;RPB=-1.732051e+00;AF1=1;AC1=2;DP4=0,1,611,2882;MQ=4;FQ=-282;PV4=1,1,1,1	99.9714
X	121203890	T	C	5.45	DP=7024;VDB=9.005463e-02;RPB=9.073505e-02;AF1=1;AC1=2;DP4=1,1,3440,3429;MQ=5;FQ=-282;PV4=1,1,3.2e-05,0.44	99.9709
17	65644169	A	G	41	DP=3549;VDB=4.060882e-01;RPB=9.064366e-01;AF1=1;AC1=2;DP4=0,1,482,2903;MQ=3;FQ=-282;PV4=1,0.24,1,0.26	99.9705
17	71621308	T	C	8.64	DP=3833;VDB=1.283084e-01;RPB=1.346241e+00;AF1=1;AC1=2;DP4=1,0,1814,1570;MQ=1;FQ=-282;PV4=1,0.5,1,1	99.9705
17	71621207	T	C	3.54	DP=3733;VDB=1.126473e-01;RPB=1.731018e+00;AF1=1;AC1=2;DP4=1,0,2157,1195;MQ=2;FQ=-282;PV4=1,1,1,1	99.9702
6	7339454	T	C	125	DP=3406;VDB=3.483802e-01;RPB=1.726775e+00;AF1=1;AC1=2;DP4=0,1,891,2391;MQ=11;FQ=-282;PV4=1,1,1,1	99.9695
10	125667332	T	C	3.54	DP=3398;VDB=5.220121e-01;RPB=1.118870e+00;AF1=1;AC1=2;DP4=1,0,2097,1173;MQ=1;FQ=-282;PV4=1,0.21,0.024,1	99.9694
1	236483528	A	G	4.12	DP=7946;VDB=4.847300e-01;RPB=3.840631e-02;AF1=1;AC1=2;DP4=1,1,3679,2793;MQ=3;FQ=-282;PV4=1,1,0.0062,0.14	99.9691
1	236483158	A	G	222	DP=3571;VDB=4.672023e-01;RPB=4.177110e-01;AF1=1;AC1=2;DP4=1,0,2802,423;MQ=24;FQ=-282;PV4=1,0.17,1,0.49	99.969
X	46439826	A	G	66	DP=3630;VDB=2.416738e-04;RPB=1.371596e-02;AF1=1;AC1=2;DP4=0,1,377,2779;MQ=3;FQ=-282;PV4=1,0.2,1,0.2	99.9683
1	237927146	T	C	7.79	DP=3312;VDB=1.239956e-01;RPB=6.054197e-03;AF1=1;AC1=2;DP4=1,0,1789,1357;MQ=1;FQ=-282;PV4=1,0.12,0.24,0.21	99.9682
1	236483488	A	G	67	DP=7497;VDB=4.803378e-01;RPB=-1.469772e+00;AF1=1;AC1=2;DP4=1,1,4252,2032;MQ=7;FQ=-282;PV4=0.54,1,1,1	99.9682
7	10452691	T	C	34	DP=3281;VDB=2.668636e-01;RPB=-1.296641e+00;AF1=1;AC1=2;DP4=1,0,556,2514;MQ=2;FQ=-282;PV4=0.18,1,1,1	99.9674
1	19608549	A	G	222	DP=3160;VDB=2.286294e-02;RPB=-1.002888e+00;AF1=1;AC1=2;DP4=0,1,535,2457;MQ=15;FQ=-282;PV4=1,0.31,0.0015,1	99.9666
9	19200664	A	G	26	DP=3261;VDB=5.653388e-02;RPB=-6.383776e-02;AF1=1;AC1=2;DP4=1,0,2121,754;MQ=4;FQ=-282;PV4=1,0.41,2.2e-09,0.25	99.9652
14	58794905	A	G	38	DP=2966;VDB=2.633750e-01;RPB=1.730823e+00;AF1=1;AC1=2;DP4=1,0,1095,1724;MQ=8;FQ=-282;PV4=0.39,1,0.15,1	99.9645
6	26104220	A	G	222	DP=6005;VDB=2.296855e-03;RPB=3.456585e-01;AF1=1;AC1=2;DP4=2,0,1994,3415;MQ=42;FQ=-282;PV4=0.14,1,0.41,0.15	99.963
9	108626953	T	C	102	DP=5750;VDB=2.386741e-01;RPB=1.474009e-01;AF1=1;AC1=2;DP4=2,0,3348,2043;MQ=10;FQ=-282;PV4=0.53,1,0.078,0.17	99.9629
X	76335028	A	G	222	DP=2825;VDB=3.508750e-01;RPB=-1.651971e+00;AF1=1;AC1=2;DP4=1,0,1217,1464;MQ=29;FQ=-282;PV4=0.45,1,1,1	99.9627
6	5972847	A	G	67	DP=3017;VDB=1.695886e-01;RPB=-1.360433e+00;AF1=1;AC1=2;DP4=1,0,327,2338;MQ=1;FQ=-282;PV4=0.12,1,1,1	99.9625
4	87893139	T	C	139	DP=2811;VDB=3.064145e-01;RPB=1.584726e+00;AF1=1;AC1=2;DP4=1,0,1520,1136;MQ=12;FQ=-282;PV4=1,1,1,1	99.9624
17	71621241	A	G	5.45	DP=2727;VDB=4.910049e-01;RPB=-1.255654e+00;AF1=1;AC1=2;DP4=0,1,1374,1250;MQ=2;FQ=-282;PV4=0.48,0.21,1.8e-46,1	99.9619
9	33624636	A	G	222	DP=7979;VDB=6.270839e-06;RPB=-3.032037e-01;AF1=1;AC1=2;DP4=0,3,5927,1937;MQ=21;FQ=-282;PV4=0.015,1,0.0011,0.22	99.9619
1	236483313	A	G	222	DP=7974;VDB=5.925837e-02;RPB=4.001535e-01;AF1=1;AC1=2;DP4=3,0,6888,927;MQ=24;FQ=-282;PV4=1,1,1,0.14	99.9616
7	143312891	T	C	26	DP=3083;VDB=6.616060e-02;RPB=5.582922e-02;AF1=1;AC1=2;DP4=0,1,956,1618;MQ=4;FQ=-282;PV4=1,0.24,0.07,0.24	99.9612
6	39958591	A	G	139	DP=7907;VDB=3.721606e-01;RPB=-1.688924e+00;AF1=1;AC1=2;DP4=1,2,4245,3436;MQ=12;FQ=-282;PV4=0.59,1,0.00074,1	99.961
1	114536824	A	G	47	DP=7913;VDB=5.030193e-01;RPB=8.372639e-01;AF1=1;AC1=2;DP4=3,0,4373,3300;MQ=7;FQ=-282;PV4=0.26,0.23,0.019,0.39	99.9609
7	131242877	A	G	25	DP=2585;VDB=4.413241e-05;RPB=-1.193130e+00;AF1=1;AC1=2;DP4=0,1,972,1566;MQ=2;FQ=-282;PV4=1,1,1,1	99.9606
12	120914556	T	C	21	DP=2656;VDB=4.846119e-01;RPB=-6.659094e-02;AF1=1;AC1=2;DP4=1,0,2221,301;MQ=6;FQ=-282;PV4=1,0.22,0.15,0.25	99.9604
X	76335263	T	C	27	DP=2708;VDB=2.080134e-01;RPB=-1.395263e+00;AF1=1;AC1=2;DP4=0,1,1155,1364;MQ=5;FQ=-282;PV4=1,1,0.43,1	99.9603
2	176201058	A	G	217	DP=7915;VDB=5.151179e-01;RPB=-8.507562e-01;AF1=1;AC1=2;DP4=3,0,5315,2221;MQ=18;FQ=-282;PV4=0.56,1,0.021,0.16	99.9602
5	108785210	A	G	18.1	DP=7932;VDB=2.982744e-01;RPB=-1.255373e+00;AF1=1;AC1=2;DP4=1,2,3870,3666;MQ=5;FQ=-282;PV4=0.62,0.36,0.028,1	99.9602
12	132826002	A	G	73	DP=7906;VDB=5.129129e-01;RPB=5.383491e-01;AF1=1;AC1=2;DP4=2,1,4635,2886;MQ=9;FQ=-282;PV4=1,0.19,0.38,1	99.9601
3	32635308	A	G	77	DP=2629;VDB=1.694956e-01;RPB=-8.829928e-01;AF1=1;AC1=2;DP4=1,0,1584,916;MQ=9;FQ=-282;PV4=1,0.24,1,0.27	99.96
1	236484279	A	G	46	DP=7886;VDB=5.558084e-11;RPB=1.949779e+00;AF1=1;AC1=2;DP4=3,0,5467,1978;MQ=7;FQ=-282;PV4=0.57,1,0.09,1	99.9597
10	125667608	A	G	25	DP=5390;VDB=2.587537e-01;RPB=2.061244e-01;AF1=1;AC1=2;DP4=1,1,1495,3453;MQ=4;FQ=-282;PV4=0.51,0.054,0.2,0.15	99.9596
1	28982550	A	G	7.79	DP=2545;VDB=4.897701e-01;RPB=-1.663107e+00;AF1=1;AC1=2;DP4=0,1,837,1624;MQ=4;FQ=-282;PV4=1,1,1,1	99.9594
5	108785108	A	G	68	DP=5073;VDB=2.107357e-01;RPB=-1.135264e+00;AF1=1;AC1=2;DP4=2,0,3999,879;MQ=9;FQ=-282;PV4=1,1,1,0.15	99.959
6	5973579	A	G	36	DP=5065;VDB=5.171115e-02;RPB=1.624539e+00;AF1=1;AC1=2;DP4=1,1,1310,3469;MQ=1;FQ=-282;PV4=0.47,1,0.1,0.18	99.9582
5	77785301	A	G	76	DP=2540;VDB=2.257424e-01;RPB=-1.106306e+00;AF1=1;AC1=2;DP4=0,1,111,2274;MQ=2;FQ=-282;PV4=1,0.36,0.4,0.29	99.9581
7	10451608	A	G	45	DP=2467;VDB=5.182198e-01;RPB=1.634409e+00;AF1=1;AC1=2;DP4=0,1,136,2240;MQ=5;FQ=-282;PV4=1,1,1,1	99.9579
9	19200652	T	C	5.45	DP=2466;VDB=3.494491e-01;RPB=-1.009630e+00;AF1=1;AC1=2;DP4=1,0,1793,570;MQ=4;FQ=-282;PV4=1,0.36,1,0.2	99.9577
3	161429221	A	G	15.1	DP=7358;VDB=3.697399e-01;RPB=-2.920142e-01;AF1=1;AC1=2;DP4=2,1,4631,2442;MQ=7;FQ=-282;PV4=1,1,3.5e-05,1	99.9576
9	19200654	A	G	6.19	DP=2593;VDB=1.842450e-01;RPB=7.507023e-01;AF1=1;AC1=2;DP4=1,0,1784,573;MQ=4;FQ=-282;PV4=1,0.22,1,1	99.9576
1	236483479	A	G	108	DP=7700;VDB=1.003386e-01;RPB=-1.247977e+00;AF1=1;AC1=2;DP4=3,0,5279,1764;MQ=9;FQ=-282;PV4=0.58,0.35,0.41,1	99.9574
5	77785298	A	G	84	DP=2478;VDB=2.805942e-01;RPB=6.973959e-01;AF1=1;AC1=2;DP4=0,1,104,2242;MQ=2;FQ=-282;PV4=1,1,1,0.26	99.9574
2	84777686	T	C	32	DP=2488;VDB=5.217479e-01;RPB=1.065593e+00;AF1=1;AC1=2;DP4=1,0,347,1991;MQ=3;FQ=-282;PV4=0.15,0.11,0.017,0.2	99.9572
2	131263985	A	G	54	DP=3019;VDB=1.539947e-01;RPB=1.700870e+00;AF1=1;AC1=2;DP4=0,1,46,2286;MQ=2;FQ=-282;PV4=1,1,0.43,1	99.9571
3	52193335	T	C	4.12	DP=2451;VDB=2.534855e-01;RPB=2.743617e-01;AF1=1;AC1=2;DP4=0,1,1228,1050;MQ=3;FQ=-282;PV4=0.46,0.44,0.38,0.19	99.9561
11	90283127	T	C	222	DP=4691;VDB=2.310352e-01;RPB=-2.227668e+00;AF1=1;AC1=2;DP4=0,2,0,4537;MQ=29;FQ=-282;PV4=1,1,1,1	99.9559
X	39787170	T	C	4.76	DP=7383;VDB=4.280422e-01;RPB=2.517746e+00;AF1=1;AC1=2;DP4=2,1,4240,2520;MQ=5;FQ=-282;PV4=1,1,1,1	99.9556
8	75376997	T	C	222	DP=4846;VDB=1.131139e-01;RPB=-1.696888e+00;AF1=1;AC1=2;DP4=0,2,2,4501;MQ=27;FQ=-282;PV4=1,1,1,1	99.9556
1	171670653	T	C	222	DP=2325;VDB=4.850375e-01;RPB=-1.050511e+00;AF1=1;AC1=2;DP4=0,1,860,1350;MQ=30;FQ=-282;PV4=1,1,1,1	99.9548
1	52772270	T	C	21	DP=2292;VDB=4.880798e-01;RPB=1.730479e+00;AF1=1;AC1=2;DP4=1,0,1406,797;MQ=7;FQ=-282;PV4=1,1,0.027,1	99.9546
10	89978880	A	G	16.1	DP=2283;VDB=4.292104e-01;RPB=-1.684856e+00;AF1=1;AC1=2;DP4=1,0,1424,777;MQ=5;FQ=-282;PV4=1,1,0.43,1	99.9546
12	120914552	A	G	30	DP=2440;VDB=1.980735e-02;RPB=1.730469e+00;AF1=1;AC1=2;DP4=1,0,1993,196;MQ=6;FQ=-282;PV4=1,1,1,1	99.9543
9	14921530	T	C	4.76	DP=2286;VDB=9.356840e-02;RPB=-8.841938e-01;AF1=1;AC1=2;DP4=0,1,1276,868;MQ=2;FQ=-282;PV4=0.41,0.25,0.36,0.23	99.9534
7	10451465	T	C	8.64	DP=4515;VDB=4.265042e-01;RPB=1.581468e+00;AF1=1;AC1=2;DP4=2,0,3364,921;MQ=6;FQ=-282;PV4=1,1,0.16,1	99.9533
6	5973609	T	C	47	DP=2899;VDB=3.957957e-03;RPB=-1.725576e+00;AF1=1;AC1=2;DP4=0,1,318,1821;MQ=1;FQ=-282;PV4=1,1,1,1	99.9533
11	90282666	A	G	222	DP=4486;VDB=7.104429e-02;RPB=1.541017e+00;AF1=1;AC1=2;DP4=1,1,3370,894;MQ=23;FQ=-282;PV4=0.38,1,1,1	99.9531
10	125667434	A	G	11.3	DP=2410;VDB=2.703680e-01;RPB=2.437220e-01;AF1=1;AC1=2;DP4=1,0,1037,1094;MQ=1;FQ=-282;PV4=0.49,0.13,1,0.24	99.9531
10	32188539	T	C	29	DP=2226;VDB=4.734866e-01;RPB=-1.119825e-01;AF1=1;AC1=2;DP4=0,1,302,1816;MQ=7;FQ=-282;PV4=1,0.4,1,0.19	99.9528
12	120914550	A	G	21	DP=2338;VDB=6.831536e-03;RPB=-2.509506e-01;AF1=1;AC1=2;DP4=1,0,1935,176;MQ=6;FQ=-282;PV4=1,1,0.18,0.25	99.9527
8	42342402	T	C	46	DP=2199;VDB=1.566477e-01;RPB=-1.231316e-01;AF1=1;AC1=2;DP4=0,1,535,1574;MQ=7;FQ=-282;PV4=1,0.21,0.42,0.27	99.9526
5	33162443	T	C	199	DP=2166;VDB=3.583478e-01;RPB=-1.416080e+00;AF1=1;AC1=2;DP4=1,0,908,1185;MQ=15;FQ=-282;PV4=0.43,1,0.13,1	99.9522
12	31754953	T	C	40	DP=2167;VDB=1.558501e-01;RPB=1.203855e+00;AF1=1;AC1=2;DP4=1,0,1014,1064;MQ=8;FQ=-282;PV4=0.49,1,0.44,0.49	99.9519
9	14921515	A	G	4.12	DP=2152;VDB=3.669029e-07;RPB=1.040573e+00;AF1=1;AC1=2;DP4=1,0,1187,876;MQ=2;FQ=-282;PV4=1,0.18,1,0.49	99.9516
9	12973091	T	C	75	DP=2109;VDB=2.455857e-01;RPB=3.983888e-01;AF1=1;AC1=2;DP4=1,0,1189,836;MQ=10;FQ=-282;PV4=1,0.2,1,0.21	99.9506
4	80080112	T	C	35	DP=2173;VDB=1.637718e-01;RPB=-3.199876e-01;AF1=1;AC1=2;DP4=1,0,783,1235;MQ=6;FQ=-282;PV4=0.39,1,1,0.25	99.9505
5	77785357	T	C	43	DP=2119;VDB=5.034083e-01;RPB=1.642119e+00;AF1=1;AC1=2;DP4=1,0,425,1577;MQ=3;FQ=-282;PV4=0.21,0.4,0.34,1	99.9501
1	114537160	A	G	47	DP=6608;VDB=3.354106e-01;RPB=-3.750000e-01;AF1=1;AC1=2;DP4=1,2,4067,1907;MQ=9;FQ=-282;PV4=0.24,1,0.29,1	99.9498
1	114537387	T	C	101	DP=2158;VDB=5.243789e-01;RPB=9.735655e-01;AF1=1;AC1=2;DP4=0,1,0,1972;MQ=11;FQ=-282;PV4=1,1,1,0.23	99.9493
9	108626923	A	G	39	DP=4138;VDB=1.937288e-01;RPB=2.210675e-02;AF1=1;AC1=2;DP4=1,1,2788,1144;MQ=7;FQ=-282;PV4=0.5,0.2,0.41,0.18	99.9492
5	108785065	T	C	4.12	DP=2057;VDB=1.887014e-01;RPB=6.938852e-01;AF1=1;AC1=2;DP4=1,0,1864,87;MQ=4;FQ=-282;PV4=1,0.22,0.064,1	99.9488
2	138288196	T	C	179	DP=2165;VDB=1.734286e-01;RPB=1.730275e+00;AF1=1;AC1=2;DP4=1,0,724,1225;MQ=15;FQ=-282;PV4=0.37,1,1,1	99.9487
10	125667551	A	G	16.1	DP=6126;VDB=5.122877e-01;RPB=-4.268714e-01;AF1=1;AC1=2;DP4=2,1,3174,2622;MQ=5;FQ=-282;PV4=1,1,0.0019,0.35	99.9483
9	12972992	A	G	222	DP=2115;VDB=3.948471e-01;RPB=1.405723e+00;AF1=1;AC1=2;DP4=1,0,740,1191;MQ=23;FQ=-282;PV4=0.38,0.36,1,1	99.9482
9	12973115	A	G	33	DP=2040;VDB=5.053751e-01;RPB=3.503630e-01;AF1=1;AC1=2;DP4=1,0,1181,746;MQ=6;FQ=-282;PV4=1,0.23,1,0.21	99.9481
4	87892149	A	G	158	DP=4044;VDB=1.246824e-01;RPB=-1.271294e+00;AF1=1;AC1=2;DP4=1,1,2145,1708;MQ=14;FQ=-282;PV4=1,0.42,1,0.34	99.9481
3	52193390	A	G	4.76	DP=2266;VDB=4.309919e-02;RPB=1.724849e+00;AF1=1;AC1=2;DP4=0,1,1041,882;MQ=2;FQ=-282;PV4=0.46,1,0.18,1	99.948
8	75376858	A	G	222	DP=7942;VDB=4.330347e-01;RPB=-3.491575e-01;AF1=1;AC1=2;DP4=3,1,6025,1664;MQ=23;FQ=-282;PV4=1,0.28,0.18,0.3	99.948
1	114536843	A	G	86	DP=7936;VDB=7.448780e-02;RPB=-5.805058e-01;AF1=1;AC1=2;DP4=2,2,3365,4317;MQ=8;FQ=-282;PV4=1,0.41,0.078,1	99.948
1	114536211	T	C	8.64	DP=7974;VDB=4.163550e-03;RPB=-5.570977e-01;AF1=1;AC1=2;DP4=3,1,5605,2061;MQ=4;FQ=-282;PV4=1,0.044,0.082,0.12	99.9478
1	237927228	T	C	48	DP=4001;VDB=4.452507e-03;RPB=-9.287825e-01;AF1=1;AC1=2;DP4=0,2,686,3101;MQ=2;FQ=-282;PV4=1,1,1,0.22	99.9472
13	41171088	T	C	51	DP=1945;VDB=1.946725e-02;RPB=-1.732051e+00;AF1=1;AC1=2;DP4=0,1,317,1573;MQ=2;FQ=-282;PV4=1,1,0.41,1	99.9471
1	236484040	T	C	74	DP=7983;VDB=2.956761e-03;RPB=-6.173216e-02;AF1=1;AC1=2;DP4=4,0,5427,2132;MQ=9;FQ=-282;PV4=0.58,1,0.096,1	99.9471
20	4023937	A	G	23	DP=7961;VDB=4.050472e-04;RPB=4.537169e-01;AF1=1;AC1=2;DP4=4,0,7557,1;MQ=8;FQ=-282;PV4=1,1,0.025,1	99.9471
4	16256331	T	C	53	DP=2042;VDB=1.365775e-01;RPB=6.271537e-02;AF1=1;AC1=2;DP4=1,0,1409,468;MQ=9;FQ=-282;PV4=1,0.23,0.0076,0.23	99.9468
X	76335717	T	C	222	DP=2003;VDB=8.363246e-02;RPB=-7.357058e-01;AF1=1;AC1=2;DP4=1,0,802,1071;MQ=22;FQ=-282;PV4=0.43,1,0.022,0.26	99.9466
4	87892351	T	C	222	DP=5780;VDB=2.939615e-01;RPB=1.139444e-01;AF1=1;AC1=2;DP4=2,1,2814,2792;MQ=17;FQ=-282;PV4=1,1,0.0045,1	99.9465
7	10451454	A	G	8.64	DP=3873;VDB=5.221908e-01;RPB=-5.884690e-01;AF1=1;AC1=2;DP4=2,0,3131,595;MQ=6;FQ=-282;PV4=1,1,1,0.13	99.9464
1	171670760	A	G	222	DP=2123;VDB=3.079088e-02;RPB=1.517411e+00;AF1=1;AC1=2;DP4=1,0,1043,812;MQ=16;FQ=-282;PV4=1,0.44,1,1	99.9461
4	87892344	A	G	222	DP=5704;VDB=4.447778e-01;RPB=-4.298830e-01;AF1=1;AC1=2;DP4=2,1,2851,2702;MQ=18;FQ=-282;PV4=1,1,0.35,1	99.946
1	240636673	T	C	4.12	DP=1906;VDB=5.909570e-02;RPB=-6.217379e-01;AF1=1;AC1=2;DP4=1,0,1077,769;MQ=1;FQ=-282;PV4=1,0.13,0.14,0.25	99.9459
1	236483386	A	G	190	DP=7885;VDB=5.241491e-01;RPB=-1.065089e+00;AF1=1;AC1=2;DP4=4,0,6472,880;MQ=17;FQ=-282;PV4=1,1,0.46,1	99.9456
X	121203860	T	C	4.12	DP=5801;VDB=1.244699e-01;RPB=-3.856910e-01;AF1=1;AC1=2;DP4=2,1,3255,2250;MQ=6;FQ=-282;PV4=1,1,0.18,0.084	99.9455
12	31791846	A	G	222	DP=5679;VDB=3.349274e-01;RPB=6.391566e-01;AF1=1;AC1=2;DP4=3,0,3270,2229;MQ=29;FQ=-282;PV4=0.28,0.29,0.096,0.16	99.9455
X	39788109	T	C	175	DP=5705;VDB=5.094978e-01;RPB=3.909802e-01;AF1=1;AC1=2;DP4=0,3,1855,3642;MQ=15;FQ=-282;PV4=0.56,1,0.48,0.34	99.9455
X	68070619	T	C	200	DP=1962;VDB=3.442582e-01;RPB=-1.132313e+00;AF1=1;AC1=2;DP4=0,1,912,918;MQ=14;FQ=-282;PV4=1,0.41,1,1	99.9454
X	121203993	T	C	8.64	DP=1873;VDB=4.907019e-01;RPB=-1.732051e+00;AF1=1;AC1=2;DP4=0,1,0,1825;MQ=7;FQ=-282;PV4=1,1,0.32,1	99.9452
6	5973544	A	G	13.2	DP=5797;VDB=3.406568e-01;RPB=2.374429e-02;AF1=1;AC1=2;DP4=1,2,2494,2979;MQ=1;FQ=-282;PV4=1,0.45,0.069,1	99.9452
X	39787252	A	G	51	DP=2459;VDB=9.786943e-20;RPB=-7.696950e-01;AF1=1;AC1=2;DP4=0,1,340,1484;MQ=2;FQ=-282;PV4=1,1,0.45,1	99.9452
8	30352174	A	G	142	DP=7938;VDB=1.923279e-08;RPB=-3.741344e-01;AF1=1;AC1=2;DP4=3,1,5134,2148;MQ=12;FQ=-282;PV4=1,1,0.26,0.16	99.9451
17	65644162	A	G	28	DP=3872;VDB=3.441643e-02;RPB=-1.377480e-01;AF1=1;AC1=2;DP4=0,2,625,3010;MQ=3;FQ=-282;PV4=1,1,1,1	99.945
9	12973238	A	G	31	DP=1886;VDB=3.658916e-01;RPB=-1.293798e+00;AF1=1;AC1=2;DP4=0,1,637,1180;MQ=4;FQ=-282;PV4=1,0.35,1,1	99.945
4	80080140	T	C	67	DP=1869;VDB=3.793505e-01;RPB=8.583616e-01;AF1=1;AC1=2;DP4=0,1,445,1362;MQ=6;FQ=-282;PV4=1,1,0.45,0.21	99.9447
5	108785182	T	C	50	DP=7525;VDB=4.858277e-01;RPB=-1.410959e+00;AF1=1;AC1=2;DP4=3,1,4258,2957;MQ=7;FQ=-282;PV4=0.65,1,0.0014,0.47	99.9446
1	236484114	A	G	61	DP=7561;VDB=3.573587e-01;RPB=-2.016303e-01;AF1=1;AC1=2;DP4=2,2,4012,3197;MQ=6;FQ=-282;PV4=1,1,1,0.19	99.9445
12	31754993	A	G	22	DP=1896;VDB=3.979669e-01;RPB=1.660726e+00;AF1=1;AC1=2;DP4=1,0,380,1416;MQ=7;FQ=-282;PV4=0.21,0.3,4.9e-13,1	99.9444
14	18999174	A	G	11.3	DP=4150;VDB=4.158136e-05;RPB=2.127719e+00;AF1=1;AC1=2;DP4=0,2,1705,1879;MQ=0;FQ=-282;PV4=0.5,1,0.46,1	99.9442
6	108005235	T	C	4.76	DP=3735;VDB=4.961593e-01;RPB=-1.157264e+00;AF1=1;AC1=2;DP4=1,1,1752,1831;MQ=3;FQ=-282;PV4=1,1,1,1	99.9442
X	39787108	A	G	22	DP=7281;VDB=2.350423e-03;RPB=8.438823e-01;AF1=1;AC1=2;DP4=4,0,6971,125;MQ=7;FQ=-282;PV4=1,1,0.02,1	99.9437
11	74745993	A	G	185	DP=1829;VDB=5.149068e-01;RPB=-1.732051e+00;AF1=1;AC1=2;DP4=0,1,651,1119;MQ=15;FQ=-282;PV4=1,1,1,1	99.9435
1	19608385	T	C	12.3	DP=7672;VDB=3.178770e-02;RPB=3.972390e-01;AF1=1;AC1=2;DP4=2,2,3786,3238;MQ=5;FQ=-282;PV4=1,1,1.2e-06,1	99.9431
9	33625075	T	C	222	DP=7858;VDB=1.222905e-01;RPB=1.021210e+00;AF1=1;AC1=2;DP4=2,2,5958,979;MQ=15;FQ=-282;PV4=0.098,0.33,0.026,0.3	99.9424
15	24909405	T	C	50	DP=1792;VDB=2.007561e-01;RPB=1.560461e+00;AF1=1;AC1=2;DP4=1,0,536,1179;MQ=8;FQ=-282;PV4=0.31,1,1,1	99.9417
12	120914536	A	G	13.2	DP=1781;VDB=1.042883e-07;RPB=1.730006e+00;AF1=1;AC1=2;DP4=1,0,1609,84;MQ=6;FQ=-282;PV4=1,1,1,1	99.941
12	120282581	T	C	222	DP=3564;VDB=3.890770e-01;RPB=-6.430772e-01;AF1=1;AC1=2;DP4=2,0,1438,1941;MQ=36;FQ=-282;PV4=0.18,0.42,0.15,0.49	99.9408
12	120914781	T	C	75	DP=7050;VDB=3.407906e-01;RPB=5.774357e-01;AF1=1;AC1=2;DP4=1,3,3101,3656;MQ=9;FQ=-282;PV4=0.63,1,1,0.31	99.9408
18	74390114	A	G	222	DP=1783;VDB=4.087671e-01;RPB=-6.110693e-01;AF1=1;AC1=2;DP4=0,1,749,928;MQ=27;FQ=-282;PV4=1,1,1,0.23	99.9404
10	125667505	T	C	6.97	DP=5193;VDB=5.082721e-01;RPB=3.961324e-01;AF1=1;AC1=2;DP4=2,1,3296,1718;MQ=4;FQ=-282;PV4=1,0.19,1,1	99.9402
8	42342316	T	C	19.1	DP=1742;VDB=4.047216e-01;RPB=1.653085e+00;AF1=1;AC1=2;DP4=0,1,1136,530;MQ=7;FQ=-282;PV4=0.32,1,0.43,1	99.94
10	125667792	T	C	21	DP=2004;VDB=3.575559e-01;RPB=-5.953926e-01;AF1=1;AC1=2;DP4=1,0,1420,243;MQ=5;FQ=-282;PV4=1,1,1,0.18	99.9399
4	87893973	T	C	162	DP=1784;VDB=3.605875e-01;RPB=-1.309447e+00;AF1=1;AC1=2;DP4=0,1,216,1447;MQ=13;FQ=-282;PV4=1,1,0.058,1	99.9399
2	235882317	A	G	5.45	DP=2328;VDB=4.025967e-09;RPB=1.715337e+00;AF1=1;AC1=2;DP4=0,1,1650,7;MQ=4;FQ=-282;PV4=0.0048,0.43,6.6e-10,0.36	99.9397
X	68070561	T	C	65	DP=1726;VDB=1.189396e-01;RPB=1.192164e+00;AF1=1;AC1=2;DP4=1,0,927,721;MQ=8;FQ=-282;PV4=1,0.25,0.33,1	99.9394
7	66606957	T	C	57	DP=3447;VDB=5.078151e-01;RPB=2.008604e+00;AF1=1;AC1=2;DP4=0,2,697,2585;MQ=7;FQ=-282;PV4=1,1,0.49,0.23	99.9391
20	18505033	T	C	21	DP=3581;VDB=1.209613e-01;RPB=-1.134819e+00;AF1=1;AC1=2;DP4=0,2,752,2522;MQ=2;FQ=-282;PV4=1,1,1,1	99.9389
2	63684645	T	C	27	DP=3363;VDB=2.682739e-01;RPB=-3.366313e-01;AF1=1;AC1=2;DP4=0,2,1055,2207;MQ=2;FQ=-282;PV4=1,0.47,0.068,0.19	99.9387
X	68070591	T	C	127	DP=1882;VDB=1.920220e-01;RPB=7.313578e-01;AF1=1;AC1=2;DP4=1,0,849,777;MQ=9;FQ=-282;PV4=1,1,0.0065,0.24	99.9385
12	132826041	T	C	27	DP=7025;VDB=2.741786e-01;RPB=1.373325e+00;AF1=1;AC1=2;DP4=0,4,2804,3649;MQ=7;FQ=-282;PV4=0.14,1,5.6e-17,1	99.9381
9	31254581	A	G	64	DP=1684;VDB=2.416019e-01;RPB=1.150013e+00;AF1=1;AC1=2;DP4=0,1,693,907;MQ=8;FQ=-282;PV4=1,1,1,1	99.9375
12	62965545	A	G	222	DP=4996;VDB=5.051312e-01;RPB=1.075894e+00;AF1=1;AC1=2;DP4=1,2,2536,2245;MQ=14;FQ=-282;PV4=0.6,1,1,0.17	99.9373
9	12973278	T	C	7.79	DP=1685;VDB=3.865579e-01;RPB=2.175944e-01;AF1=1;AC1=2;DP4=0,1,618,973;MQ=3;FQ=-282;PV4=1,1,0.32,0.22	99.9372
9	87525490	A	G	24	DP=1648;VDB=6.411223e-02;RPB=-1.380842e+00;AF1=1;AC1=2;DP4=0,1,537,1050;MQ=4;FQ=-282;PV4=1,1,1,1	99.937
3	52194669	A	G	5.45	DP=3474;VDB=4.761891e-01;RPB=-5.232633e-01;AF1=1;AC1=2;DP4=1,1,1672,1498;MQ=0;FQ=-282;PV4=1,1,1,1	99.9369
2	63684640	A	G	25	DP=3497;VDB=4.840800e-01;RPB=6.037339e-01;AF1=1;AC1=2;DP4=1,1,1098,2055;MQ=2;FQ=-282;PV4=1,1,1,0.13	99.9366
8	97865203	T	C	138	DP=1627;VDB=1.178383e-01;RPB=9.859707e-01;AF1=1;AC1=2;DP4=0,1,726,847;MQ=13;FQ=-282;PV4=1,0.17,1,0.23	99.9365
17	71621290	A	G	4.12	DP=3275;VDB=3.254656e-01;RPB=4.972297e-01;AF1=1;AC1=2;DP4=2,0,1890,1249;MQ=1;FQ=-282;PV4=0.52,1,1,1	99.9363
X	66498813	A	G	25	DP=1649;VDB=7.516857e-03;RPB=1.009437e+00;AF1=1;AC1=2;DP4=0,1,541,1016;MQ=0;FQ=-282;PV4=1,1,1,0.27	99.9358
9	12973293	A	G	11.3	DP=1652;VDB=2.781508e-01;RPB=1.638547e+00;AF1=1;AC1=2;DP4=0,1,601,954;MQ=3;FQ=-282;PV4=1,1,1,1	99.9357
1	114536333	T	C	15.1	DP=6673;VDB=5.246320e-01;RPB=3.666609e-01;AF1=1;AC1=2;DP4=2,2,2752,3455;MQ=3;FQ=-282;PV4=1,1,0.35,1	99.9356
9	107170471	A	G	45	DP=1584;VDB=4.846082e-02;RPB=2.990913e-01;AF1=1;AC1=2;DP4=1,0,711,840;MQ=6;FQ=-282;PV4=0.46,1,0.21,0.3	99.9356
6	108005104	T	C	10.4	DP=5065;VDB=3.262869e-01;RPB=1.098925e-01;AF1=1;AC1=2;DP4=1,2,1428,3220;MQ=6;FQ=-282;PV4=1,1,0.021,1	99.9355
6	108005191	T	C	4.12	DP=3224;VDB=4.939047e-02;RPB=1.973453e+00;AF1=1;AC1=2;DP4=2,0,1839,1252;MQ=3;FQ=-282;PV4=0.52,1,1,1	99.9353
6	12514426	T	C	118	DP=7968;VDB=1.591109e-02;RPB=1.122076e+00;AF1=1;AC1=2;DP4=2,3,4816,2894;MQ=12;FQ=-282;PV4=0.37,1,0.034,1	99.9352
X	39788167	T	C	177	DP=3614;VDB=5.203774e-01;RPB=-2.385166e+00;AF1=1;AC1=2;DP4=0,2,237,2846;MQ=16;FQ=-282;PV4=1,1,0.36,1	99.9352
15	24909589	T	C	13.2	DP=1649;VDB=1.121051e-01;RPB=-1.344648e+00;AF1=1;AC1=2;DP4=0,1,934,603;MQ=6;FQ=-282;PV4=0.39,0.29,1,1	99.935
2	176201133	T	C	222	DP=7939;VDB=2.234364e-01;RPB=6.160210e-01;AF1=1;AC1=2;DP4=2,3,4358,3308;MQ=21;FQ=-282;PV4=0.66,1,0.11,1	99.9348
1	114537397	T	C	33	DP=1741;VDB=4.942253e-01;RPB=-7.507063e-01;AF1=1;AC1=2;DP4=0,1,0,1531;MQ=7;FQ=-282;PV4=1,0.27,0.00049,1	99.9347
1	114536422	T	C	3.54	DP=7946;VDB=1.780594e-02;RPB=8.020755e-01;AF1=1;AC1=2;DP4=1,4,4486,3122;MQ=3;FQ=-282;PV4=0.17,1,0.0084,1	99.9343
1	114536148	A	G	8.64	DP=7920;VDB=2.320173e-01;RPB=-1.056898e+00;AF1=1;AC1=2;DP4=2,3,6010,1593;MQ=3;FQ=-282;PV4=0.066,1,1,0.2	99.9343
2	38482097	T	C	222	DP=7902;VDB=4.720757e-01;RPB=3.738165e-02;AF1=1;AC1=2;DP4=5,0,7061,520;MQ=22;FQ=-282;PV4=1,1,0.00017,1	99.9341
10	70163953	T	C	3.54	DP=6823;VDB=4.086871e-01;RPB=-5.938256e-01;AF1=1;AC1=2;DP4=4,0,3068,2992;MQ=4;FQ=-282;PV4=0.13,0.3,7.6e-14,1	99.934
5	56504940	A	G	222	DP=3199;VDB=2.330870e-01;RPB=1.653578e-01;AF1=1;AC1=2;DP4=1,1,887,2126;MQ=16;FQ=-282;PV4=0.5,1,1,0.32	99.9337
15	24909594	T	C	4.76	DP=1639;VDB=2.549848e-02;RPB=-7.436212e-01;AF1=1;AC1=2;DP4=1,0,935,571;MQ=5;FQ=-282;PV4=1,0.19,0.0041,0.17	99.9336
X	121203222	T	C	26	DP=1557;VDB=3.659782e-03;RPB=-1.397411e+00;AF1=1;AC1=2;DP4=1,0,555,945;MQ=2;FQ=-282;PV4=0.37,1,1,0.23	99.9334
1	236483630	A	G	94	DP=7955;VDB=5.242281e-01;RPB=6.273996e-01;AF1=1;AC1=2;DP4=2,3,5056,2424;MQ=9;FQ=-282;PV4=0.34,0.43,0.49,1	99.9332
7	44467961	A	G	49	DP=3108;VDB=5.230621e-01;RPB=1.959839e+00;AF1=1;AC1=2;DP4=2,0,2031,944;MQ=9;FQ=-282;PV4=1,1,0.31,1	99.9328
9	86375255	T	C	29	DP=3066;VDB=3.583223e-01;RPB=1.721764e+00;AF1=1;AC1=2;DP4=1,1,873,2101;MQ=2;FQ=-282;PV4=0.5,1,1,1	99.9328
6	108004845	A	G	5.45	DP=7845;VDB=5.151921e-01;RPB=7.495963e-01;AF1=1;AC1=2;DP4=4,1,4586,2847;MQ=5;FQ=-282;PV4=0.66,0.45,1.4e-06,1	99.9328
9	14921493	A	G	6.19	DP=1587;VDB=2.715147e-03;RPB=3.207502e-01;AF1=1;AC1=2;DP4=1,0,808,676;MQ=2;FQ=-282;PV4=1,0.19,0.34,1	99.9327
1	236484019	A	G	78	DP=7910;VDB=4.452334e-02;RPB=4.217167e-01;AF1=1;AC1=2;DP4=3,2,5428,1962;MQ=8;FQ=-282;PV4=0.61,1,0.00015,1	99.9324
17	71621340	A	G	19.1	DP=4536;VDB=2.723537e-02;RPB=2.268320e-01;AF1=1;AC1=2;DP4=1,2,1637,2796;MQ=1;FQ=-282;PV4=1,0.13,1,0.23	99.9324
3	52194728	A	G	29	DP=3084;VDB=1.400045e-02;RPB=-1.011935e+00;AF1=1;AC1=2;DP4=0,2,836,2112;MQ=0;FQ=-282;PV4=1,0.18,0.032,1	99.9322
5	116052233	T	C	115	DP=1658;VDB=4.122946e-01;RPB=-1.732051e+00;AF1=1;AC1=2;DP4=0,1,470,993;MQ=8;FQ=-282;PV4=1,1,0.46,1	99.9317
1	236484262	T	C	27	DP=7099;VDB=9.854516e-02;RPB=5.606442e-01;AF1=1;AC1=2;DP4=3,1,5100,738;MQ=6;FQ=-282;PV4=0.42,1,1,1	99.9315
8	106697789	A	G	222	DP=1526;VDB=3.350345e-01;RPB=1.641890e+00;AF1=1;AC1=2;DP4=1,0,728,731;MQ=27;FQ=-282;PV4=0.5,0.43,1,1	99.9315
1	38709517	T	C	100	DP=1540;VDB=1.411494e-01;RPB=6.897339e-01;AF1=1;AC1=2;DP4=0,1,724,734;MQ=10;FQ=-282;PV4=1,1,1,0.26	99.9315
11	90282872	T	C	222	DP=7913;VDB=7.666064e-03;RPB=1.379269e+00;AF1=1;AC1=2;DP4=4,1,6743,543;MQ=25;FQ=-282;PV4=0.32,1,0.15,1	99.9314
20	4024390	A	G	15.1	DP=7620;VDB=1.103407e-01;RPB=4.597339e-01;AF1=1;AC1=2;DP4=0,5,77,7197;MQ=7;FQ=-282;PV4=1,1,0.1,1	99.9313
12	31791927	A	G	222	DP=6213;VDB=5.055057e-01;RPB=1.923840e-01;AF1=1;AC1=2;DP4=2,2,2646,3172;MQ=29;FQ=-282;PV4=1,0.29,1,0.32	99.9313
4	80080044	A	G	58	DP=1544;VDB=2.487638e-01;RPB=1.534307e+00;AF1=1;AC1=2;DP4=0,1,1026,427;MQ=7;FQ=-282;PV4=0.29,1,0.028,1	99.9312
1	236484296	A	G	67	DP=7883;VDB=3.131991e-02;RPB=1.173147e-03;AF1=1;AC1=2;DP4=4,1,5412,1848;MQ=11;FQ=-282;PV4=1,1,0.38,1	99.9312
12	120914848	A	G	20	DP=4775;VDB=3.718929e-01;RPB=-9.835801e-01;AF1=1;AC1=2;DP4=0,3,1650,2672;MQ=6;FQ=-282;PV4=0.29,1,0.0024,1	99.9306
6	33339195	A	G	7.79	DP=1496;VDB=1.363283e-02;RPB=1.620852e+00;AF1=1;AC1=2;DP4=0,1,755,677;MQ=1;FQ=-282;PV4=0.47,1,1,1	99.9302
12	120914856	A	G	21	DP=4457;VDB=4.960045e-01;RPB=-1.635516e+00;AF1=1;AC1=2;DP4=1,2,1692,2597;MQ=5;FQ=-282;PV4=1,1,0.031,1	99.9301
1	114537147	T	C	30	DP=6098;VDB=3.524059e-01;RPB=4.632282e-01;AF1=1;AC1=2;DP4=3,1,3801,1893;MQ=7;FQ=-282;PV4=1,1,0.42,1	99.9298
19	12559995	T	C	4.12	DP=1515;VDB=2.759940e-01;RPB=8.897607e-01;AF1=1;AC1=2;DP4=0,1,670,752;MQ=3;FQ=-282;PV4=1,1,0.023,0.24	99.9297
10	125667773	A	G	10.4	DP=1553;VDB=1.260927e-03;RPB=1.399576e+00;AF1=1;AC1=2;DP4=1,0,947,469;MQ=4;FQ=-282;PV4=1,1,0.36,1	99.9294
4	87892503	A	G	151	DP=4853;VDB=2.124581e-04;RPB=-5.572035e-01;AF1=1;AC1=2;DP4=1,2,1525,2721;MQ=12;FQ=-282;PV4=1,1,0.028,1	99.9294
4	87893382	T	C	222	DP=1475;VDB=4.697018e-01;RPB=-1.513240e+00;AF1=1;AC1=2;DP4=0,1,298,1110;MQ=20;FQ=-282;PV4=1,1,1,1	99.929
X	39787192	A	G	4.12	DP=5731;VDB=2.989826e-05;RPB=2.884437e-01;AF1=1;AC1=2;DP4=1,3,2375,3234;MQ=5;FQ=-282;PV4=0.64,1,1,0.42	99.9287
X	68070902	T	C	101	DP=1592;VDB=4.207358e-01;RPB=-1.206737e+00;AF1=1;AC1=2;DP4=0,1,421,976;MQ=12;FQ=-282;PV4=1,1,3.6e-05,1	99.9285
1	114536597	T	C	156	DP=7499;VDB=4.623454e-01;RPB=5.443774e-01;AF1=1;AC1=2;DP4=1,4,2856,4099;MQ=9;FQ=-282;PV4=0.65,1,0.22,1	99.9282
5	108785201	A	G	27	DP=7819;VDB=1.238303e-01;RPB=8.796041e-01;AF1=1;AC1=2;DP4=2,3,3653,3278;MQ=6;FQ=-282;PV4=0.67,1,0.00018,0.13	99.9279
17	65644055	A	G	3.54	DP=4492;VDB=3.128974e-01;RPB=1.259581e+00;AF1=1;AC1=2;DP4=2,1,2381,1766;MQ=1;FQ=-282;PV4=1,1,1,1	99.9277
1	19608345	A	G	5.45	DP=6036;VDB=4.516609e-03;RPB=2.383787e-01;AF1=1;AC1=2;DP4=2,2,3255,2261;MQ=3;FQ=-282;PV4=1,0.5,4.3e-05,1	99.9275
7	66606943	T	C	66	DP=4261;VDB=9.545857e-02;RPB=-1.875454e-01;AF1=1;AC1=2;DP4=0,3,1067,3058;MQ=8;FQ=-282;PV4=0.57,0.23,0.1,0.14	99.9273
4	87892031	A	G	140	DP=4344;VDB=4.668171e-01;RPB=4.478990e-01;AF1=1;AC1=2;DP4=1,2,1985,2130;MQ=13;FQ=-282;PV4=1,0.058,0.038,0.17	99.9271
7	133035771	A	G	222	DP=2884;VDB=5.060792e-01;RPB=4.407742e-01;AF1=1;AC1=2;DP4=1,1,768,1973;MQ=22;FQ=-282;PV4=0.48,1,0.0057,0.14	99.9271
13	27945367	A	G	222	DP=1572;VDB=2.548285e-01;RPB=1.496208e+00;AF1=1;AC1=2;DP4=0,1,837,528;MQ=21;FQ=-282;PV4=0.39,1,0.3,1	99.9268
X	68070725	T	C	222	DP=1433;VDB=4.494508e-01;RPB=1.310776e+00;AF1=1;AC1=2;DP4=1,0,627,737;MQ=23;FQ=-282;PV4=0.46,0.27,0.41,1	99.9267
9	108627035	A	G	126	DP=7117;VDB=4.740292e-01;RPB=-6.071410e-01;AF1=1;AC1=2;DP4=2,3,3143,3663;MQ=10;FQ=-282;PV4=1,1,0.11,1	99.9266
4	68376350	A	G	222	DP=2999;VDB=5.073078e-01;RPB=2.388535e-01;AF1=1;AC1=2;DP4=2,0,2040,671;MQ=23;FQ=-282;PV4=1,1,0.43,1	99.9263
14	98973206	A	G	212	DP=6968;VDB=5.034450e-01;RPB=-1.660672e+00;AF1=1;AC1=2;DP4=0,5,1756,4974;MQ=17;FQ=-282;PV4=0.34,1,0.0016,1	99.9258
13	41170741	T	C	40	DP=4360;VDB=2.297713e-01;RPB=1.181298e+00;AF1=1;AC1=2;DP4=1,2,1097,2922;MQ=3;FQ=-282;PV4=1,1,0.44,0.18	99.9254
9	70217579	A	G	149	DP=1420;VDB=3.182690e-01;RPB=-6.127601e-01;AF1=1;AC1=2;DP4=1,0,481,855;MQ=13;FQ=-282;PV4=0.36,1,1,0.24	99.9252
6	39958692	A	G	44	DP=2759;VDB=1.112580e-01;RPB=-3.210341e-03;AF1=1;AC1=2;DP4=0,2,50,2619;MQ=7;FQ=-282;PV4=1,1,1,1	99.9251
1	236483929	A	G	77	DP=6989;VDB=1.482120e-01;RPB=-8.276801e-01;AF1=1;AC1=2;DP4=4,1,4625,2026;MQ=7;FQ=-282;PV4=1,1,3.7e-05,1	99.9249
18	74390163	A	G	222	DP=1489;VDB=3.420407e-01;RPB=-5.756140e-01;AF1=1;AC1=2;DP4=1,0,467,862;MQ=26;FQ=-282;PV4=0.35,1,0.45,0.22	99.9248
8	61578907	A	G	92	DP=1422;VDB=3.557710e-01;RPB=7.321853e-01;AF1=1;AC1=2;DP4=1,0,717,602;MQ=11;FQ=-282;PV4=1,1,0.12,0.24	99.9242
11	46428873	A	G	149	DP=6863;VDB=1.950220e-01;RPB=-4.520443e-01;AF1=1;AC1=2;DP4=4,1,2951,3626;MQ=13;FQ=-282;PV4=0.18,0.2,0.0028,0.28	99.924
6	116258938	A	G	24	DP=1369;VDB=5.211712e-01;RPB=-3.611736e-01;AF1=1;AC1=2;DP4=0,1,516,797;MQ=7;FQ=-282;PV4=1,0.2,5.8e-05,0.21	99.9239
12	125056363	T	C	71	DP=1349;VDB=5.136175e-01;RPB=-1.061494e+00;AF1=1;AC1=2;DP4=0,1,667,639;MQ=8;FQ=-282;PV4=0.49,1,1,0.41	99.9235
5	108785428	T	C	48	DP=2697;VDB=5.010673e-01;RPB=-1.525943e-01;AF1=1;AC1=2;DP4=0,2,493,2114;MQ=0;FQ=-282;PV4=1,1,1,1	99.9233
11	90282713	T	C	222	DP=5419;VDB=8.433256e-02;RPB=8.744190e-01;AF1=1;AC1=2;DP4=2,2,3274,1934;MQ=25;FQ=-282;PV4=0.63,0.35,1,0.4	99.9233
5	159950583	A	G	4.76	DP=6976;VDB=3.025320e-01;RPB=-1.712682e+00;AF1=1;AC1=2;DP4=3,2,3161,3308;MQ=4;FQ=-282;PV4=0.68,1,0.0043,1	99.9228
1	236483209	T	C	222	DP=7975;VDB=9.712114e-02;RPB=2.812766e-01;AF1=1;AC1=2;DP4=5,1,5971,1791;MQ=30;FQ=-282;PV4=1,1,1,1	99.9228
20	4024281	T	C	21	DP=7887;VDB=5.128902e-01;RPB=3.141040e+00;AF1=1;AC1=2;DP4=5,0,6444,0;MQ=8;FQ=-282;PV4=1,1,1,1	99.9225
3	61742967	A	G	71	DP=1366;VDB=4.917879e-01;RPB=-1.342373e+00;AF1=1;AC1=2;DP4=0,1,358,930;MQ=9;FQ=-282;PV4=1,1,0.052,1	99.9224
10	70163993	T	C	14.2	DP=7977;VDB=2.772869e-02;RPB=3.601630e-01;AF1=1;AC1=2;DP4=3,3,3464,4262;MQ=4;FQ=-282;PV4=1,0.13,1.6e-08,0.17	99.9224
20	4024201	T	C	134	DP=7973;VDB=9.471295e-07;RPB=1.183015e+00;AF1=1;AC1=2;DP4=6,0,7655,61;MQ=15;FQ=-282;PV4=1,1,8e-05,0.48	99.9223
2	63684578	A	G	16.1	DP=4040;VDB=1.057255e-01;RPB=-8.799897e-01;AF1=1;AC1=2;DP4=2,1,1720,2136;MQ=2;FQ=-282;PV4=0.59,0.27,1,1	99.9223
11	107908643	T	C	8.64	DP=1336;VDB=5.130951e-01;RPB=9.185529e-01;AF1=1;AC1=2;DP4=1,0,567,718;MQ=3;FQ=-282;PV4=0.44,0.49,0.32,1	99.9222
X	46440286	T	C	3.54	DP=5231;VDB=4.838189e-01;RPB=-9.374809e-02;AF1=1;AC1=2;DP4=1,3,4000,1106;MQ=3;FQ=-282;PV4=0.034,1,0.13,0.42	99.9217
11	90283033	A	G	222	DP=7950;VDB=2.015925e-02;RPB=3.303495e-01;AF1=1;AC1=2;DP4=4,2,5234,2419;MQ=30;FQ=-282;PV4=1,1,0.15,0.3	99.9217
6	7339047	A	G	19.1	DP=7853;VDB=4.912970e-01;RPB=-9.256368e-02;AF1=1;AC1=2;DP4=4,2,3691,3937;MQ=6;FQ=-282;PV4=0.44,1,6.6e-06,1	99.9214
X	76335261	A	G	34	DP=2716;VDB=1.390497e-01;RPB=3.524272e-01;AF1=1;AC1=2;DP4=0,2,1158,1360;MQ=5;FQ=-282;PV4=0.5,1,0.28,0.24	99.9206
4	87893186	A	G	160	DP=2709;VDB=3.115228e-01;RPB=-1.240664e+00;AF1=1;AC1=2;DP4=1,1,1302,1197;MQ=14;FQ=-282;PV4=1,0.28,1,1	99.92
9	14921865	T	C	87	DP=7851;VDB=5.174081e-01;RPB=-2.031911e-01;AF1=1;AC1=2;DP4=1,5,4401,3081;MQ=9;FQ=-282;PV4=0.088,1,1,1	99.9199
1	28982554	A	G	8.64	DP=2558;VDB=2.284543e-01;RPB=-1.461246e+00;AF1=1;AC1=2;DP4=1,1,800,1692;MQ=4;FQ=-282;PV4=0.54,1,1,0.2	99.9198
6	100136463	T	C	4.76	DP=1329;VDB=3.817964e-01;RPB=1.523705e+00;AF1=1;AC1=2;DP4=1,0,680,566;MQ=3;FQ=-282;PV4=1,1,0.29,1	99.9198
6	108005293	A	G	8.64	DP=3919;VDB=2.981412e-01;RPB=-5.556448e-01;AF1=1;AC1=2;DP4=1,2,1705,2031;MQ=3;FQ=-282;PV4=1,0.48,0.12,1	99.9198
22	41074358	T	C	46	DP=2869;VDB=2.309263e-06;RPB=-1.712624e+00;AF1=1;AC1=2;DP4=2,0,320,2165;MQ=1;FQ=-282;PV4=0.017,0.34,0.17,1	99.9196
1	236483610	T	C	40	DP=7924;VDB=5.216259e-01;RPB=-3.220392e-01;AF1=1;AC1=2;DP4=5,1,6057,1372;MQ=7;FQ=-282;PV4=1,1,1,0.41	99.9193
13	48771493	A	G	28	DP=1267;VDB=4.615674e-01;RPB=-1.348085e+00;AF1=1;AC1=2;DP4=0,1,641,594;MQ=7;FQ=-282;PV4=0.48,1,0.43,1	99.9191
9	108627000	T	C	126	DP=6621;VDB=5.041857e-01;RPB=-3.915034e-01;AF1=1;AC1=2;DP4=3,2,3103,3065;MQ=10;FQ=-282;PV4=1,0.33,0.16,0.081	99.919
3	96350556	T	C	56	DP=1343;VDB=3.972575e-01;RPB=1.355274e+00;AF1=1;AC1=2;DP4=1,0,678,553;MQ=8;FQ=-282;PV4=1,1,1,1	99.9188
1	114536549	A	G	89	DP=7878;VDB=3.733606e-01;RPB=1.015542e+00;AF1=1;AC1=2;DP4=4,2,5494,1888;MQ=9;FQ=-282;PV4=0.65,1,0.25,1	99.9188
1	236484020	A	G	49	DP=7911;VDB=1.493860e-02;RPB=-1.660847e+00;AF1=1;AC1=2;DP4=3,3,5420,1962;MQ=8;FQ=-282;PV4=0.2,1,0.017,1	99.9188
5	178055845	A	G	19.1	DP=7840;VDB=4.257039e-01;RPB=1.152347e+00;AF1=1;AC1=2;DP4=4,2,4534,2845;MQ=7;FQ=-282;PV4=1,1,1,1	99.9188
6	108004996	A	G	3.54	DP=6474;VDB=4.937106e-01;RPB=-1.136075e-01;AF1=1;AC1=2;DP4=2,3,3398,2749;MQ=5;FQ=-282;PV4=0.66,1,0.38,1	99.9187
1	236483588	A	G	11.3	DP=7909;VDB=2.336592e-02;RPB=4.586353e-01;AF1=1;AC1=2;DP4=5,1,5519,1824;MQ=5;FQ=-282;PV4=1,1,0.011,0.45	99.9184
14	18999401	A	G	48	DP=1270;VDB=1.043420e-03;RPB=1.630166e+00;AF1=1;AC1=2;DP4=1,0,12,1211;MQ=1;FQ=-282;PV4=0.011,0.27,1,1	99.9183
10	125667809	T	C	34	DP=2946;VDB=6.906286e-02;RPB=-2.509209e-03;AF1=1;AC1=2;DP4=1,1,1886,553;MQ=8;FQ=-282;PV4=0.4,1,1,1	99.9181
14	58794781	T	C	24	DP=2546;VDB=4.490867e-01;RPB=-5.984293e-01;AF1=1;AC1=2;DP4=1,1,1720,716;MQ=8;FQ=-282;PV4=0.5,1,0.049,0.15	99.918
7	44467976	A	G	57	DP=3802;VDB=5.131689e-01;RPB=-1.722618e+00;AF1=1;AC1=2;DP4=2,1,2507,1143;MQ=9;FQ=-282;PV4=1,0.4,1,0.24	99.9179
5	130990198	A	G	63	DP=1272;VDB=2.731921e-01;RPB=1.156600e+00;AF1=1;AC1=2;DP4=1,0,690,525;MQ=10;FQ=-282;PV4=1,0.2,0.021,1	99.9178
X	121204712	A	G	84	DP=1257;VDB=6.521250e-02;RPB=3.105158e-01;AF1=1;AC1=2;DP4=1,0,107,1108;MQ=6;FQ=-282;PV4=0.089,1,1,0.26	99.9178
4	90838645	T	C	154	DP=1329;VDB=4.156714e-01;RPB=-5.573432e-01;AF1=1;AC1=2;DP4=1,0,283,928;MQ=11;FQ=-282;PV4=0.23,1,1,0.26	99.9175
7	149054062	T	C	6.97	DP=1265;VDB=4.320482e-01;RPB=-4.190678e-01;AF1=1;AC1=2;DP4=0,1,758,452;MQ=3;FQ=-282;PV4=0.37,0.13,0.27,0.22	99.9174
12	120914676	A	G	14.2	DP=7563;VDB=3.497146e-01;RPB=2.268042e+00;AF1=1;AC1=2;DP4=4,2,4012,3216;MQ=6;FQ=-282;PV4=0.7,1,0.00035,0.43	99.9171
2	63684675	T	C	32	DP=2459;VDB=1.156487e-02;RPB=4.350230e-01;AF1=1;AC1=2;DP4=1,1,592,1808;MQ=2;FQ=-282;PV4=0.43,1,0.013,1	99.9167
4	37960845	A	G	6.97	DP=1281;VDB=4.279181e-01;RPB=1.439759e+00;AF1=1;AC1=2;DP4=1,0,595,601;MQ=5;FQ=-282;PV4=0.5,0.26,0.18,1	99.9165
5	93683461	T	C	124	DP=3731;VDB=4.820328e-01;RPB=-1.203678e+00;AF1=1;AC1=2;DP4=0,3,828,2759;MQ=11;FQ=-282;PV4=1,1,1,1	99.9164
5	76376896	A	G	206	DP=1280;VDB=3.047348e-01;RPB=1.729153e+00;AF1=1;AC1=2;DP4=1,0,717,477;MQ=13;FQ=-282;PV4=1,1,1,1	99.9163
9	33625304	A	G	222	DP=3761;VDB=2.214940e-02;RPB=-1.806434e+00;AF1=1;AC1=2;DP4=0,3,555,3018;MQ=27;FQ=-282;PV4=1,1,0.37,1	99.9161
4	37960799	T	C	3.54	DP=1228;VDB=4.101064e-01;RPB=7.149071e-01;AF1=1;AC1=2;DP4=1,0,838,353;MQ=5;FQ=-282;PV4=1,1,0.12,0.36	99.9161
5	76376937	A	G	111	DP=1269;VDB=3.293978e-01;RPB=-1.732051e+00;AF1=1;AC1=2;DP4=0,1,649,541;MQ=9;FQ=-282;PV4=0.46,1,0.0054,1	99.916
4	76959083	T	C	56	DP=3771;VDB=3.136656e-01;RPB=1.133819e-01;AF1=1;AC1=2;DP4=0,3,579,2991;MQ=2;FQ=-282;PV4=1,1,1,0.38	99.916
7	133035782	A	G	222	DP=2510;VDB=5.046781e-01;RPB=6.606466e-01;AF1=1;AC1=2;DP4=2,0,622,1755;MQ=21;FQ=-282;PV4=0.069,1,0.18,1	99.9159
6	108907743	A	G	47	DP=1230;VDB=5.118504e-01;RPB=-1.732051e+00;AF1=1;AC1=2;DP4=0,1,444,744;MQ=7;FQ=-282;PV4=1,1,0.47,1	99.9159
5	76376920	T	C	86	DP=1264;VDB=3.711638e-01;RPB=-1.714571e+00;AF1=1;AC1=2;DP4=0,1,667,521;MQ=10;FQ=-282;PV4=0.44,1,0.4,1	99.9159
9	12972935	T	C	222	DP=2459;VDB=2.454954e-01;RPB=-5.012550e-01;AF1=1;AC1=2;DP4=0,2,1373,998;MQ=27;FQ=-282;PV4=0.18,0.13,1,0.17	99.9157
3	184150426	T	C	21	DP=3672;VDB=6.809619e-02;RPB=6.426360e-01;AF1=1;AC1=2;DP4=0,3,1021,2528;MQ=6;FQ=-282;PV4=0.56,1,1,0.4	99.9155
9	19200508	A	G	20	DP=1254;VDB=3.231757e-01;RPB=-6.009158e-01;AF1=1;AC1=2;DP4=1,0,486,689;MQ=4;FQ=-282;PV4=0.41,0.23,0.061,0.25	99.915
2	77792869	T	C	3.54	DP=1214;VDB=3.611659e-01;RPB=1.160592e+00;AF1=1;AC1=2;DP4=1,0,758,417;MQ=1;FQ=-282;PV4=1,0.15,1,1	99.915
12	120914661	A	G	7.79	DP=7259;VDB=4.382849e-01;RPB=-4.631161e-01;AF1=1;AC1=2;DP4=4,2,3986,3063;MQ=5;FQ=-282;PV4=0.7,1,1,1	99.915
5	108785358	T	C	17.1	DP=3950;VDB=3.942962e-02;RPB=1.537589e-01;AF1=1;AC1=2;DP4=1,2,1408,2115;MQ=0;FQ=-282;PV4=1,1,3.7e-06,1	99.9149
5	76376917	T	C	134	DP=1280;VDB=2.961311e-01;RPB=-5.448653e-01;AF1=1;AC1=2;DP4=0,1,664,508;MQ=10;FQ=-282;PV4=0.43,0.18,0.021,0.25	99.9147
1	236483548	T	C	4.12	DP=7917;VDB=4.420030e-02;RPB=4.586503e-01;AF1=1;AC1=2;DP4=4,2,3452,3567;MQ=4;FQ=-282;PV4=0.45,1,1,1	99.9146
9	6835275	T	C	35	DP=4066;VDB=8.062440e-02;RPB=1.834235e-01;AF1=1;AC1=2;DP4=2,1,974,2535;MQ=1;FQ=-282;PV4=0.19,0.33,0.12,1	99.9146
3	101457607	A	G	21	DP=1239;VDB=4.678650e-01;RPB=-1.187269e+00;AF1=1;AC1=2;DP4=1,0,477,692;MQ=7;FQ=-282;PV4=0.41,1,4.2e-10,1	99.9145
3	101576663	A	G	89	DP=7834;VDB=5.373535e-17;RPB=1.511711e+00;AF1=1;AC1=2;DP4=6,0,6882,106;MQ=12;FQ=-282;PV4=1,0.48,1,0.47	99.9142
8	75376968	A	G	222	DP=6044;VDB=1.010925e-01;RPB=4.587729e-01;AF1=1;AC1=2;DP4=0,5,1132,4663;MQ=25;FQ=-282;PV4=0.59,1,0.047,0.096	99.9138
11	67682881	T	C	37	DP=1214;VDB=4.428988e-01;RPB=-9.565511e-01;AF1=1;AC1=2;DP4=0,1,244,903;MQ=5;FQ=-282;PV4=1,0.24,1,1	99.9129
1	114536994	A	G	7.79	DP=1212;VDB=1.500737e-08;RPB=-1.130519e+00;AF1=1;AC1=2;DP4=1,0,886,259;MQ=3;FQ=-282;PV4=1,0.18,0.42,0.092	99.9127
5	77785764	A	G	13.2	DP=7059;VDB=4.768537e-03;RPB=2.321336e+00;AF1=1;AC1=2;DP4=1,5,2683,4156;MQ=2;FQ=-282;PV4=0.41,1,0.43,1	99.9123
5	37085717	T	C	10.4	DP=1160;VDB=2.533586e-02;RPB=2.569945e-01;AF1=1;AC1=2;DP4=1,0,539,599;MQ=5;FQ=-282;PV4=0.47,0.5,0.33,0.3	99.9122
5	130990148	A	G	14.2	DP=1171;VDB=3.368727e-01;RPB=1.728986e+00;AF1=1;AC1=2;DP4=1,0,667,462;MQ=5;FQ=-282;PV4=1,1,1,1	99.9115
2	131263862	A	G	12.3	DP=7997;VDB=9.923566e-10;RPB=9.943287e-01;AF1=1;AC1=2;DP4=7,0,7656,213;MQ=5;FQ=-282;PV4=1,1,1,0.17	99.9111
X	114776322	T	C	9.51	DP=3456;VDB=1.214495e-01;RPB=8.002372e-03;AF1=1;AC1=2;DP4=2,1,2037,1335;MQ=6;FQ=-282;PV4=1,0.45,1.2e-19,1	99.9111
11	107908588	T	C	33	DP=1211;VDB=4.886290e-01;RPB=-3.501119e-01;AF1=1;AC1=2;DP4=1,0,506,616;MQ=5;FQ=-282;PV4=0.45,1,1,0.2	99.911
3	174377926	A	G	110	DP=1206;VDB=3.275928e-01;RPB=-1.962271e-01;AF1=1;AC1=2;DP4=0,1,26,1094;MQ=7;FQ=-282;PV4=1,0.31,1,0.22	99.9108
9	134079343	T	C	220	DP=1162;VDB=4.374443e-01;RPB=-3.544592e-01;AF1=1;AC1=2;DP4=0,1,581,537;MQ=18;FQ=-282;PV4=0.48,1,1,0.24	99.9106
MT	4769	A	G	21	DP=5805;VDB=4.401024e-01;RPB=-7.085792e-01;AF1=1;AC1=2;DP4=3,2,3914,1668;MQ=8;FQ=-282;PV4=0.64,1,6.6e-05,1	99.9105
4	87893651	A	G	222	DP=2339;VDB=5.128676e-01;RPB=-6.974205e-01;AF1=1;AC1=2;DP4=0,2,374,1853;MQ=17;FQ=-282;PV4=1,1,0.041,0.34	99.9103
6	31280505	A	G	129	DP=3429;VDB=4.079924e-03;RPB=-4.242516e-01;AF1=1;AC1=2;DP4=0,3,1333,2005;MQ=11;FQ=-282;PV4=0.28,0.45,0.0015,0.26	99.9102
4	16256305	T	C	34	DP=1212;VDB=5.229732e-01;RPB=2.733174e-01;AF1=1;AC1=2;DP4=1,0,908,200;MQ=8;FQ=-282;PV4=1,1,0.3,0.27	99.9098
19	14070729	A	G	64	DP=1148;VDB=3.609905e-01;RPB=-4.283232e-01;AF1=1;AC1=2;DP4=1,0,583,524;MQ=7;FQ=-282;PV4=1,1,0.0011,0.23	99.9097
8	42342344	T	C	20	DP=2275;VDB=4.044813e-01;RPB=1.267588e+00;AF1=1;AC1=2;DP4=0,2,1093,1121;MQ=7;FQ=-282;PV4=0.5,1,0.041,1	99.9097
9	32334184	A	G	5.45	DP=1207;VDB=1.472506e-01;RPB=-5.491871e-01;AF1=1;AC1=2;DP4=1,0,637,469;MQ=2;FQ=-282;PV4=1,1,1,0.16	99.9097
4	87892756	T	C	109	DP=2386;VDB=1.629477e-01;RPB=3.768874e-01;AF1=1;AC1=2;DP4=2,0,1410,795;MQ=11;FQ=-282;PV4=0.54,1,1,1	99.9094
4	87893505	A	G	186	DP=2330;VDB=4.105406e-01;RPB=-1.627070e-01;AF1=1;AC1=2;DP4=2,0,1679,525;MQ=15;FQ=-282;PV4=1,1,0.079,0.13	99.9093
8	30352106	T	C	133	DP=7996;VDB=4.670255e-01;RPB=8.834772e-01;AF1=1;AC1=2;DP4=6,1,5343,2369;MQ=12;FQ=-282;PV4=0.68,1,0.093,1	99.9093
2	33840144	T	C	5.45	DP=2346;VDB=5.235816e-01;RPB=7.905704e-01;AF1=1;AC1=2;DP4=1,1,374,1829;MQ=5;FQ=-282;PV4=0.31,0.32,2.2e-06,0.15	99.9093
3	101457560	A	G	20	DP=1169;VDB=4.699959e-01;RPB=4.149379e-01;AF1=1;AC1=2;DP4=1,0,509,592;MQ=7;FQ=-282;PV4=0.46,0.37,2.2e-15,0.23	99.9093
5	77785793	T	C	29	DP=7965;VDB=4.075815e-01;RPB=5.814971e-01;AF1=1;AC1=2;DP4=3,4,2348,5317;MQ=2;FQ=-282;PV4=0.44,1,0.48,0.46	99.9088
7	143312857	T	C	102	DP=3488;VDB=2.368779e-01;RPB=-2.005480e+00;AF1=1;AC1=2;DP4=0,3,1311,1972;MQ=9;FQ=-282;PV4=0.28,1,0.11,1	99.9087
Y	13286961	A	G	222	DP=1158;VDB=3.941449e-01;RPB=-1.576895e+00;AF1=1;AC1=2;DP4=0,1,475,618;MQ=33;FQ=-282;PV4=1,1,0.23,1	99.9086
MT	15310	T	C	222	DP=7942;VDB=1.856848e-01;RPB=3.678674e+00;AF1=1;AC1=2;DP4=7,0,6703,923;MQ=29;FQ=-282;PV4=1,1,1,1	99.9083
22	41074406	T	C	84	DP=4423;VDB=1.503439e-10;RPB=7.810821e-01;AF1=1;AC1=2;DP4=1,3,250,4106;MQ=1;FQ=-282;PV4=0.21,1,1,0.26	99.9083
6	7339031	T	C	15.1	DP=7954;VDB=3.727527e-01;RPB=1.854953e+00;AF1=1;AC1=2;DP4=5,2,4543,3074;MQ=6;FQ=-282;PV4=0.71,1,3.3e-25,1	99.9082
6	100136351	A	G	14.2	DP=1251;VDB=3.948500e-01;RPB=3.483189e-01;AF1=1;AC1=2;DP4=0,1,494,594;MQ=2;FQ=-282;PV4=1,0.38,1,0.25	99.9082
X	39787488	T	C	44	DP=7940;VDB=4.568346e-01;RPB=-1.771588e-01;AF1=1;AC1=2;DP4=7,0,7497,115;MQ=9;FQ=-282;PV4=1,1,0.098,1	99.9081
X	39787977	T	C	85	DP=7910;VDB=1.779987e-04;RPB=-1.471442e-01;AF1=1;AC1=2;DP4=7,0,6371,1224;MQ=10;FQ=-282;PV4=0.61,0.35,0.0037,1	99.9079
4	87893876	A	G	125	DP=3434;VDB=5.229701e-01;RPB=4.177177e-01;AF1=1;AC1=2;DP4=3,0,1925,1324;MQ=12;FQ=-282;PV4=0.28,1,0.25,1	99.9077
14	81246455	T	C	23	DP=1125;VDB=4.130167e-01;RPB=-1.219800e+00;AF1=1;AC1=2;DP4=1,0,402,679;MQ=3;FQ=-282;PV4=0.37,1,1,1	99.9076
3	137880849	T	C	6.19	DP=1111;VDB=2.913979e-05;RPB=9.668754e-01;AF1=1;AC1=2;DP4=0,1,216,865;MQ=4;FQ=-282;PV4=1,0.38,0.38,0.36	99.9076
16	47263235	A	G	34	DP=1200;VDB=2.453175e-01;RPB=-1.334689e+00;AF1=1;AC1=2;DP4=0,1,344,736;MQ=1;FQ=-282;PV4=1,0.31,1,1	99.9075
5	108785434	T	C	54	DP=2477;VDB=6.345478e-02;RPB=3.799464e-01;AF1=1;AC1=2;DP4=1,1,339,1816;MQ=0;FQ=-282;PV4=0.29,1,1,0.36	99.9073
7	10451446	T	C	7.79	DP=3338;VDB=5.225901e-01;RPB=-2.445888e-01;AF1=1;AC1=2;DP4=3,0,2922,310;MQ=6;FQ=-282;PV4=1,1,0.0083,1	99.9073
2	216610630	A	G	11.3	DP=1162;VDB=2.743941e-01;RPB=2.672124e-01;AF1=1;AC1=2;DP4=0,1,514,561;MQ=2;FQ=-282;PV4=1,0.17,0.14,0.22	99.9071
1	236483515	T	C	6.19	DP=7160;VDB=1.200348e-02;RPB=2.828661e+00;AF1=1;AC1=2;DP4=5,0,3070,2303;MQ=2;FQ=-282;PV4=0.075,0.22,0.45,1	99.907
1	114536433	A	G	9.51	DP=7918;VDB=1.715051e-01;RPB=6.921745e-01;AF1=1;AC1=2;DP4=4,3,4468,3048;MQ=4;FQ=-282;PV4=1,1,1,0.13	99.907
12	120914905	A	G	41	DP=4655;VDB=5.241220e-01;RPB=-3.063204e-01;AF1=1;AC1=2;DP4=3,1,2306,1986;MQ=6;FQ=-282;PV4=0.63,0.052,1,0.044	99.9069
X	39787851	T	C	127	DP=7917;VDB=2.428571e-01;RPB=1.470595e+00;AF1=1;AC1=2;DP4=7,0,7130,375;MQ=11;FQ=-282;PV4=1,1,0.0063,1	99.9068
1	182336151	T	C	92	DP=2246;VDB=4.564125e-02;RPB=-2.160135e-01;AF1=1;AC1=2;DP4=1,1,898,1238;MQ=8;FQ=-282;PV4=1,1,1,1	99.9065
1	236483980	A	G	5.45	DP=7876;VDB=2.382578e-04;RPB=-5.817389e-01;AF1=1;AC1=2;DP4=5,2,5395,2062;MQ=4;FQ=-282;PV4=1,0.36,2.6e-27,1	99.9062
X	66498838	A	G	37	DP=1184;VDB=3.100329e-09;RPB=-1.608450e+00;AF1=1;AC1=2;DP4=1,0,346,718;MQ=0;FQ=-282;PV4=0.33,1,1,1	99.9061
1	114537079	A	G	16.1	DP=4441;VDB=4.250663e-01;RPB=-1.104139e+00;AF1=1;AC1=2;DP4=0,4,3277,974;MQ=4;FQ=-282;PV4=0.0028,1,1,0.45	99.906
11	107908461	T	C	134	DP=1119;VDB=4.084533e-01;RPB=1.181315e+00;AF1=1;AC1=2;DP4=1,0,803,259;MQ=13;FQ=-282;PV4=1,0.38,1,1	99.9059
6	5973564	T	C	26	DP=5471;VDB=1.109700e-02;RPB=-1.153431e+00;AF1=1;AC1=2;DP4=1,4,1777,3528;MQ=1;FQ=-282;PV4=0.67,1,0.33,1	99.9058
10	125667416	A	G	8.64	DP=2337;VDB=1.854842e-08;RPB=1.541544e+00;AF1=1;AC1=2;DP4=2,0,1140,979;MQ=1;FQ=-282;PV4=0.5,1,1,1	99.9057
10	70163947	A	G	9.51	DP=6844;VDB=4.499998e-01;RPB=1.057014e+00;AF1=1;AC1=2;DP4=4,2,3576,2771;MQ=5;FQ=-282;PV4=0.7,1,7.1e-08,1	99.9056
19	14070640	T	C	3.54	DP=1100;VDB=5.225905e-01;RPB=-4.032639e-01;AF1=1;AC1=2;DP4=0,1,607,440;MQ=5;FQ=-282;PV4=0.42,1,1.1e-06,0.25	99.9046
3	96350656	A	G	43	DP=1091;VDB=4.033310e-01;RPB=-1.546415e+00;AF1=1;AC1=2;DP4=0,1,368,676;MQ=8;FQ=-282;PV4=1,1,2e-06,1	99.9043
X	76335427	A	G	17.1	DP=2162;VDB=1.847051e-02;RPB=-1.239113e+00;AF1=1;AC1=2;DP4=1,1,796,1291;MQ=2;FQ=-282;PV4=1,1,1,0.29	99.9043
4	87892625	A	G	55	DP=1080;VDB=4.861095e-01;RPB=5.673962e-01;AF1=1;AC1=2;DP4=0,1,278,765;MQ=7;FQ=-282;PV4=1,0.25,0.11,0.18	99.9042
2	138288080	A	G	222	DP=3212;VDB=1.847944e-01;RPB=5.560883e-01;AF1=1;AC1=2;DP4=2,1,1761,1366;MQ=21;FQ=-282;PV4=1,1,0.17,1	99.9042
4	68376433	T	C	222	DP=5450;VDB=3.540293e-01;RPB=1.556528e+00;AF1=1;AC1=2;DP4=3,2,2785,2387;MQ=19;FQ=-282;PV4=1,1,1,1	99.9034
1	114536315	T	C	12.3	DP=6436;VDB=8.282198e-02;RPB=3.387212e+00;AF1=1;AC1=2;DP4=3,3,2397,3809;MQ=4;FQ=-282;PV4=0.68,1,1,1	99.9034
2	216610815	A	G	14.2	DP=1224;VDB=1.909591e-01;RPB=-6.354768e-01;AF1=1;AC1=2;DP4=1,0,271,761;MQ=2;FQ=-282;PV4=0.26,0.49,0.00051,0.25	99.9032
9	6835464	T	C	71	DP=3208;VDB=7.758740e-08;RPB=-1.688186e-01;AF1=1;AC1=2;DP4=1,2,303,2793;MQ=2;FQ=-282;PV4=0.27,0.1,8.7e-118,0.31	99.9032
7	20827514	T	C	55	DP=2179;VDB=5.136795e-01;RPB=1.714465e-01;AF1=1;AC1=2;DP4=0,2,269,1794;MQ=8;FQ=-282;PV4=1,1,0.013,1	99.9031
X	46439828	T	C	52	DP=3431;VDB=1.325800e-03;RPB=-8.454812e-01;AF1=1;AC1=2;DP4=1,2,352,2733;MQ=3;FQ=-282;PV4=0.31,1,1,1	99.9028
X	76334965	T	C	222	DP=2212;VDB=1.210676e-01;RPB=-1.887888e-01;AF1=1;AC1=2;DP4=1,1,1362,693;MQ=31;FQ=-282;PV4=1,1,0.072,0.16	99.9028
17	71621433	A	G	72	DP=1067;VDB=1.293404e-02;RPB=4.717650e-02;AF1=1;AC1=2;DP4=0,1,85,942;MQ=1;FQ=-282;PV4=1,0.19,0.016,0.46	99.9027
3	185418562	T	C	97	DP=1089;VDB=4.327447e-01;RPB=-8.491771e-01;AF1=1;AC1=2;DP4=0,1,461,566;MQ=11;FQ=-282;PV4=1,1,0.0033,0.27	99.9027
20	18504624	A	G	24	DP=1143;VDB=3.770119e-11;RPB=-5.177603e-01;AF1=1;AC1=2;DP4=1,0,1000,26;MQ=5;FQ=-282;PV4=1,0.23,1,0.22	99.9026
10	118932956	T	C	76	DP=1079;VDB=3.209816e-01;RPB=1.610623e+00;AF1=1;AC1=2;DP4=1,0,31,995;MQ=3;FQ=-282;PV4=0.031,0.25,1,0.26	99.9026
11	18665424	A	G	222	DP=1088;VDB=1.530983e-01;RPB=-6.541800e-01;AF1=1;AC1=2;DP4=1,0,595,426;MQ=16;FQ=-282;PV4=1,1,0.17,0.23	99.9022
9	19200482	A	G	6.19	DP=1073;VDB=2.410971e-01;RPB=1.657409e+00;AF1=1;AC1=2;DP4=0,1,530,490;MQ=2;FQ=-282;PV4=0.48,1,0.34,1	99.9021
7	143312992	A	G	39	DP=1052;VDB=1.925941e-01;RPB=-3.423027e-01;AF1=1;AC1=2;DP4=0,1,174,837;MQ=6;FQ=-282;PV4=1,0.19,0.17,0.31	99.9012
X	68070842	T	C	191	DP=2091;VDB=3.072633e-01;RPB=2.794721e-01;AF1=1;AC1=2;DP4=2,0,1048,962;MQ=15;FQ=-282;PV4=0.5,1,1,0.17	99.9006
2	38482002	T	C	182	DP=7895;VDB=2.537701e-01;RPB=-2.095673e-01;AF1=1;AC1=2;DP4=7,0,6155,879;MQ=16;FQ=-282;PV4=1,1,0.045,1	99.9006
5	108785336	T	C	25	DP=4294;VDB=3.938565e-01;RPB=1.178545e-01;AF1=1;AC1=2;DP4=1,3,1602,2415;MQ=1;FQ=-282;PV4=1,1,1,1	99.9005
16	69756860	T	C	222	DP=1087;VDB=4.712015e-01;RPB=-1.193268e+00;AF1=1;AC1=2;DP4=1,0,535,467;MQ=32;FQ=-282;PV4=1,1,0.14,1	99.9003
6	31280657	A	G	13.2	DP=2143;VDB=4.703735e-01;RPB=7.552954e-02;AF1=1;AC1=2;DP4=1,1,1434,559;MQ=7;FQ=-282;PV4=0.48,0.48,1,1	99.8997
1	114537258	T	C	222	DP=7320;VDB=5.233238e-01;RPB=4.697472e-01;AF1=1;AC1=2;DP4=3,4,3444,3509;MQ=18;FQ=-282;PV4=1,1,0.14,0.093	99.8994
20	21166379	T	C	40	DP=1026;VDB=3.047374e-02;RPB=1.446281e+00;AF1=1;AC1=2;DP4=1,0,488,505;MQ=8;FQ=-282;PV4=0.49,0.22,0.47,1	99.8994
1	52772309	T	C	21	DP=3070;VDB=5.246411e-01;RPB=-6.375547e-01;AF1=1;AC1=2;DP4=2,1,1769,1206;MQ=7;FQ=-282;PV4=1,1,1,0.43	99.8993
MT	1438	A	G	178	DP=2085;VDB=3.599434e-01;RPB=-7.097289e-02;AF1=1;AC1=2;DP4=1,1,699,1284;MQ=16;FQ=-282;PV4=1,1,0.14,1	99.8992
10	125667184	T	C	8.64	DP=2113;VDB=1.274430e-01;RPB=-2.227932e-01;AF1=1;AC1=2;DP4=0,2,991,992;MQ=2;FQ=-282;PV4=0.5,1,1,0.4	99.8992
3	52193482	A	G	26	DP=3158;VDB=5.235637e-01;RPB=1.737232e-01;AF1=1;AC1=2;DP4=0,3,1037,1937;MQ=2;FQ=-282;PV4=0.56,0.076,1,0.13	99.8992
6	7339088	T	C	22	DP=6154;VDB=4.579605e-01;RPB=-7.765267e-01;AF1=1;AC1=2;DP4=4,2,1538,4402;MQ=6;FQ=-282;PV4=0.043,0.29,2.6e-09,0.1	99.8991
5	157931386	T	C	22	DP=1023;VDB=1.459151e-04;RPB=1.217685e+00;AF1=1;AC1=2;DP4=0,1,438,551;MQ=1;FQ=-282;PV4=1,0.15,0.22,0.34	99.899
3	52193473	A	G	16.1	DP=3251;VDB=3.558462e-01;RPB=-1.552596e+00;AF1=1;AC1=2;DP4=1,2,1167,1797;MQ=2;FQ=-282;PV4=1,0.29,9.6e-06,1	99.8989
3	96349810	A	G	184	DP=1054;VDB=2.112344e-01;RPB=-1.651328e+00;AF1=1;AC1=2;DP4=0,1,442,544;MQ=14;FQ=-282;PV4=1,1,1,1	99.8987
3	52194664	T	C	4.12	DP=3189;VDB=2.880781e-01;RPB=-1.486989e-02;AF1=1;AC1=2;DP4=1,2,1639,1318;MQ=0;FQ=-282;PV4=0.59,1,0.0084,0.31	99.8986
1	84244406	T	C	222	DP=1026;VDB=5.198848e-01;RPB=9.250531e-01;AF1=1;AC1=2;DP4=1,0,687,295;MQ=18;FQ=-282;PV4=1,0.44,0.2,1	99.8983
21	43856207	T	C	44	DP=1043;VDB=1.500832e-04;RPB=-5.879441e-01;AF1=1;AC1=2;DP4=0,1,165,815;MQ=1;FQ=-282;PV4=1,0.25,1,0.32	99.8981
19	14070629	A	G	16.1	DP=1068;VDB=2.228150e-01;RPB=-7.792462e-01;AF1=1;AC1=2;DP4=1,0,596,381;MQ=4;FQ=-282;PV4=1,1,1.7e-07,0.27	99.8978
20	4630076	T	C	8.64	DP=1041;VDB=3.288109e-01;RPB=1.462582e+00;AF1=1;AC1=2;DP4=0,1,298,678;MQ=4;FQ=-282;PV4=1,1,1,1	99.8976
9	32334223	T	C	42	DP=1008;VDB=8.423395e-03;RPB=-5.394915e-01;AF1=1;AC1=2;DP4=0,1,217,758;MQ=1;FQ=-282;PV4=1,1,0.074,0.34	99.8975
20	44466776	A	G	145	DP=1058;VDB=1.248389e-01;RPB=-1.140446e+00;AF1=1;AC1=2;DP4=0,1,250,721;MQ=12;FQ=-282;PV4=1,0.42,1,1	99.8971
3	142827267	T	C	38	DP=1036;VDB=5.244024e-01;RPB=1.728488e+00;AF1=1;AC1=2;DP4=1,0,946,25;MQ=7;FQ=-282;PV4=1,1,1,1	99.8971
6	100136290	A	G	3.54	DP=1015;VDB=2.695881e-01;RPB=1.575079e+00;AF1=1;AC1=2;DP4=1,0,744,226;MQ=2;FQ=-282;PV4=1,0.38,0.39,1	99.897
12	31792092	A	G	222	DP=3106;VDB=4.727884e-01;RPB=-8.586209e-02;AF1=1;AC1=2;DP4=0,3,1056,1842;MQ=17;FQ=-282;PV4=0.56,1,1,0.35	99.8966
14	58794893	T	C	33	DP=3163;VDB=1.683365e-01;RPB=-3.562070e-01;AF1=1;AC1=2;DP4=1,2,1161,1737;MQ=8;FQ=-282;PV4=1,1,0.1,0.23	99.8966
5	168616956	A	G	64	DP=2057;VDB=2.157622e-01;RPB=1.018770e+00;AF1=1;AC1=2;DP4=1,1,126,1802;MQ=7;FQ=-282;PV4=0.13,1,1,1	99.8964
12	132825844	A	G	222	DP=7241;VDB=2.229485e-01;RPB=9.310481e-01;AF1=1;AC1=2;DP4=7,0,4921,1823;MQ=19;FQ=-282;PV4=0.2,1,1,1	99.8963
Y	17757745	A	G	53	DP=1000;VDB=5.254078e-02;RPB=-1.207405e+00;AF1=1;AC1=2;DP4=0,1,188,775;MQ=0;FQ=-282;PV4=1,0.24,1,0.25	99.8963
4	76958973	A	G	6.19	DP=6980;VDB=4.382998e-01;RPB=4.092558e-01;AF1=1;AC1=2;DP4=4,3,3682,3050;MQ=5;FQ=-282;PV4=1,1,0.0014,1	99.8961
1	114536877	A	G	107	DP=6022;VDB=2.059194e-01;RPB=-7.434269e-01;AF1=1;AC1=2;DP4=1,5,1681,4088;MQ=9;FQ=-282;PV4=0.68,1,1.7e-05,0.14	99.8961
1	76699915	A	G	222	DP=7947;VDB=8.512150e-03;RPB=2.148148e+00;AF1=1;AC1=2;DP4=6,2,5664,2011;MQ=27;FQ=-282;PV4=1,1,1,1	99.8959
12	31792038	A	G	222	DP=4862;VDB=1.141442e-01;RPB=3.125591e-01;AF1=1;AC1=2;DP4=3,1,1806,2029;MQ=21;FQ=-282;PV4=0.35,1,1,1	99.8958
9	12972994	T	C	222	DP=2085;VDB=3.730507e-01;RPB=-1.910769e-01;AF1=1;AC1=2;DP4=1,1,735,1180;MQ=23;FQ=-282;PV4=1,0.41,1,1	99.8957
8	61579153	T	C	88	DP=1000;VDB=3.229567e-01;RPB=-1.721204e+00;AF1=1;AC1=2;DP4=0,1,607,350;MQ=12;FQ=-282;PV4=0.37,1,0.48,1	99.8956
Y	17757775	T	C	83	DP=983;VDB=4.153379e-03;RPB=-1.037785e+00;AF1=1;AC1=2;DP4=0,1,56,901;MQ=0;FQ=-282;PV4=1,1,1,0.31	99.8956
8	30351981	A	G	108	DP=4061;VDB=1.971033e-01;RPB=5.891100e-01;AF1=1;AC1=2;DP4=4,0,3794,33;MQ=14;FQ=-282;PV4=1,1,0.2,1	99.8956
3	184150448	A	G	45	DP=2959;VDB=3.170033e-01;RPB=-7.712398e-01;AF1=1;AC1=2;DP4=0,3,530,2340;MQ=5;FQ=-282;PV4=1,1,0.0043,1	99.8956
7	10452645	T	C	7.79	DP=5875;VDB=3.505974e-01;RPB=1.735283e+00;AF1=1;AC1=2;DP4=2,4,2395,3310;MQ=2;FQ=-282;PV4=1,1,0.0041,1	99.8949
2	38481925	A	G	222	DP=7916;VDB=1.884913e-01;RPB=7.235335e-01;AF1=1;AC1=2;DP4=6,2,5274,2321;MQ=16;FQ=-282;PV4=1,0.3,0.46,0.079	99.8948
1	236483597	T	C	33	DP=7944;VDB=9.752627e-02;RPB=-2.058835e-01;AF1=1;AC1=2;DP4=6,2,5978,1617;MQ=6;FQ=-282;PV4=0.68,1,1,1	99.8948
19	14070815	T	C	14.2	DP=1027;VDB=2.275560e-01;RPB=-9.881811e-01;AF1=1;AC1=2;DP4=0,1,357,592;MQ=3;FQ=-282;PV4=1,1,0.45,0.44	99.8947
X	76335372	A	G	9.51	DP=2107;VDB=3.393272e-01;RPB=-1.464784e+00;AF1=1;AC1=2;DP4=1,1,1055,839;MQ=3;FQ=-282;PV4=1,1,1,1	99.8945
8	61578792	T	C	64	DP=984;VDB=5.244616e-01;RPB=-8.039059e-02;AF1=1;AC1=2;DP4=0,1,547,400;MQ=9;FQ=-282;PV4=0.42,0.24,0.21,0.23	99.8945
X	76335373	T	C	14.2	DP=2109;VDB=2.965308e-01;RPB=-1.483658e+00;AF1=1;AC1=2;DP4=0,2,1053,840;MQ=3;FQ=-282;PV4=0.2,0.16,0.39,0.38	99.8945
X	39788157	T	C	152	DP=4609;VDB=3.342646e-01;RPB=-2.510799e+00;AF1=1;AC1=2;DP4=0,4,502,3281;MQ=15;FQ=-282;PV4=1,1,0.22,1	99.8944
4	80079897	A	G	196	DP=1031;VDB=3.713025e-01;RPB=-3.808317e-01;AF1=1;AC1=2;DP4=1,0,276,669;MQ=16;FQ=-282;PV4=0.29,1,0.16,0.19	99.8943
6	122859913	A	G	58	DP=994;VDB=7.941065e-02;RPB=-1.160804e+00;AF1=1;AC1=2;DP4=0,1,205,740;MQ=6;FQ=-282;PV4=1,0.14,6.6e-06,1	99.8943
14	56978653	T	C	19.1	DP=2178;VDB=4.638902e-01;RPB=9.183152e-01;AF1=1;AC1=2;DP4=1,1,757,1126;MQ=1;FQ=-282;PV4=1,1,0.37,1	99.8939
15	24909198	A	G	46	DP=956;VDB=2.620085e-01;RPB=-5.083396e-01;AF1=1;AC1=2;DP4=1,0,868,68;MQ=7;FQ=-282;PV4=1,0.25,1,0.23	99.8933
2	33840030	T	C	4.12	DP=5077;VDB=1.778350e-01;RPB=-4.526348e-01;AF1=1;AC1=2;DP4=0,5,2199,2475;MQ=3;FQ=-282;PV4=0.065,1,1,1	99.8931
4	87891964	A	G	93	DP=3872;VDB=5.119126e-01;RPB=1.993445e-01;AF1=1;AC1=2;DP4=2,2,2524,1214;MQ=10;FQ=-282;PV4=0.6,1,0.23,1	99.8931
7	64434218	A	G	28	DP=1954;VDB=2.113634e-01;RPB=5.064071e-01;AF1=1;AC1=2;DP4=1,1,982,886;MQ=7;FQ=-282;PV4=1,1,0.45,0.36	99.893
10	125667922	A	G	118	DP=2017;VDB=5.237364e-01;RPB=-1.454487e+00;AF1=1;AC1=2;DP4=0,2,141,1726;MQ=11;FQ=-282;PV4=1,1,0.0037,1	99.893
5	130990115	A	G	4.12	DP=1004;VDB=8.662689e-02;RPB=1.717152e+00;AF1=1;AC1=2;DP4=1,0,597,332;MQ=3;FQ=-282;PV4=1,1,0.39,1	99.8925
2	33840007	A	G	7.79	DP=4839;VDB=4.894011e-01;RPB=1.109639e+00;AF1=1;AC1=2;DP4=2,3,2430,2214;MQ=2;FQ=-282;PV4=0.67,1,1,0.11	99.8924
1	28982626	T	C	48	DP=1010;VDB=1.059652e-11;RPB=-1.206284e+00;AF1=1;AC1=2;DP4=0,1,37,891;MQ=5;FQ=-282;PV4=1,1,0.49,1	99.8924
12	120282324	A	G	222	DP=986;VDB=4.015896e-01;RPB=1.728315e+00;AF1=1;AC1=2;DP4=1,0,780,146;MQ=23;FQ=-282;PV4=1,1,0.39,1	99.8921
6	116259041	A	G	27	DP=968;VDB=3.775656e-01;RPB=-6.745099e-01;AF1=1;AC1=2;DP4=0,1,251,675;MQ=3;FQ=-282;PV4=1,1,0.49,0.24	99.8921
17	17383544	T	C	222	DP=965;VDB=3.320009e-01;RPB=1.612471e+00;AF1=1;AC1=2;DP4=1,0,589,337;MQ=19;FQ=-282;PV4=1,0.48,0.1,1	99.8921
3	101457649	A	G	25	DP=968;VDB=3.823666e-01;RPB=9.202694e-01;AF1=1;AC1=2;DP4=0,1,249,676;MQ=6;FQ=-282;PV4=1,1,1.6e-10,0.25	99.892
5	157931392	T	C	21	DP=979;VDB=9.814920e-05;RPB=1.282655e+00;AF1=1;AC1=2;DP4=0,1,364,560;MQ=1;FQ=-282;PV4=1,0.19,0.21,0.32	99.8919
5	77784996	A	G	3.54	DP=7898;VDB=5.567609e-05;RPB=1.339293e-01;AF1=1;AC1=2;DP4=8,0,7199,190;MQ=5;FQ=-282;PV4=1,1,0.0075,1	99.8918
3	52193368	A	G	21	DP=1940;VDB=4.013884e-01;RPB=8.282021e-02;AF1=1;AC1=2;DP4=1,1,731,1116;MQ=2;FQ=-282;PV4=1,0.39,0.31,1	99.8918
11	57576638	A	G	20	DP=1020;VDB=1.147266e-01;RPB=1.653322e+00;AF1=1;AC1=2;DP4=0,1,357,566;MQ=2;FQ=-282;PV4=1,1,0.48,1	99.8918
X	68070651	T	C	222	DP=1905;VDB=2.272684e-01;RPB=-8.058844e-01;AF1=1;AC1=2;DP4=1,1,861,984;MQ=19;FQ=-282;PV4=1,0.25,1,0.25	99.8917
18	74390239	A	G	222	DP=970;VDB=5.039898e-01;RPB=-1.717039e+00;AF1=1;AC1=2;DP4=0,1,272,650;MQ=22;FQ=-282;PV4=1,1,0.018,1	99.8917
22	15721834	T	C	17.1	DP=2827;VDB=9.213089e-14;RPB=-3.276735e-01;AF1=1;AC1=2;DP4=0,3,3,2763;MQ=0;FQ=-282;PV4=1,1,0.23,0.34	99.8917
6	7339131	T	C	35	DP=3021;VDB=3.718488e-01;RPB=8.389434e-01;AF1=1;AC1=2;DP4=0,3,370,2391;MQ=5;FQ=-282;PV4=1,0.43,9.6e-25,1	99.8915
14	58794726	T	C	21	DP=1023;VDB=1.614197e-01;RPB=1.717007e+00;AF1=1;AC1=2;DP4=1,0,817,103;MQ=7;FQ=-282;PV4=1,1,0.48,1	99.8914
2	9271466	T	C	17.1	DP=1082;VDB=3.288524e-01;RPB=-6.871419e-01;AF1=1;AC1=2;DP4=1,0,390,524;MQ=3;FQ=-282;PV4=0.43,1,3.3e-68,1	99.8907
Y	18148838	T	C	38	DP=934;VDB=1.018707e-03;RPB=9.145082e-01;AF1=1;AC1=2;DP4=0,1,206,704;MQ=0;FQ=-282;PV4=1,0.47,1,0.31	99.8902
6	108004824	A	G	4.12	DP=7880;VDB=2.428080e-01;RPB=5.331461e-01;AF1=1;AC1=2;DP4=6,2,4527,2738;MQ=5;FQ=-282;PV4=0.72,0.028,0.1,1	99.89
22	38723276	T	C	176	DP=958;VDB=5.181829e-01;RPB=-1.705376e+00;AF1=1;AC1=2;DP4=0,1,342,566;MQ=13;FQ=-282;PV4=1,1,1,1	99.89
3	76434476	T	C	79	DP=948;VDB=3.990816e-01;RPB=8.574514e-02;AF1=1;AC1=2;DP4=1,0,426,482;MQ=11;FQ=-282;PV4=0.47,0.22,1,0.23	99.89
1	15604930	T	C	31	DP=953;VDB=2.990881e-01;RPB=-8.011694e-02;AF1=1;AC1=2;DP4=0,1,378,529;MQ=7;FQ=-282;PV4=1,1,1,0.21	99.8899
5	93683035	T	C	222	DP=2987;VDB=1.803142e-01;RPB=-1.123852e+00;AF1=1;AC1=2;DP4=1,2,1263,1456;MQ=14;FQ=-282;PV4=1,1,1,1	99.8898
1	236484460	A	G	222	DP=6737;VDB=3.004826e-02;RPB=3.781550e-01;AF1=1;AC1=2;DP4=2,4,684,4752;MQ=23;FQ=-282;PV4=0.17,1,0.2,1	99.8897
2	203191291	T	C	205	DP=961;VDB=5.931691e-11;RPB=-6.301843e-02;AF1=1;AC1=2;DP4=0,1,72,834;MQ=16;FQ=-282;PV4=1,0.27,0.48,0.3	99.8897
1	236483491	T	C	81	DP=7268;VDB=5.161710e-01;RPB=3.902942e-01;AF1=1;AC1=2;DP4=6,1,4247,2091;MQ=7;FQ=-282;PV4=0.44,1,1,1	99.8897
11	74745798	T	C	154	DP=950;VDB=3.324858e-01;RPB=1.728224e+00;AF1=1;AC1=2;DP4=1,0,629,275;MQ=13;FQ=-282;PV4=1,1,1,1	99.8895
13	99215518	A	G	19.1	DP=2788;VDB=6.595581e-02;RPB=-1.052768e+00;AF1=1;AC1=2;DP4=0,3,799,1909;MQ=3;FQ=-282;PV4=0.56,0.22,0.031,1	99.8893
14	56978684	T	C	15.1	DP=1874;VDB=4.560767e-01;RPB=3.035548e-01;AF1=1;AC1=2;DP4=0,2,544,1258;MQ=2;FQ=-282;PV4=1,1,1,0.13	99.8891
10	125667191	A	G	8.64	DP=1884;VDB=1.337449e-01;RPB=-1.042003e+00;AF1=1;AC1=2;DP4=1,1,877,921;MQ=1;FQ=-282;PV4=1,1,1,1	99.8889
15	24909397	A	G	61	DP=1890;VDB=4.860691e-02;RPB=-3.682063e-01;AF1=1;AC1=2;DP4=1,1,545,1253;MQ=9;FQ=-282;PV4=0.51,1,1,0.39	99.8889
5	108785077	T	C	20	DP=2879;VDB=2.334003e-01;RPB=-2.887980e-01;AF1=1;AC1=2;DP4=3,0,2477,208;MQ=6;FQ=-282;PV4=1,1,1,1	99.8884
X	76335224	T	C	42	DP=2822;VDB=4.064974e-01;RPB=-1.795006e+00;AF1=1;AC1=2;DP4=1,2,1414,1267;MQ=7;FQ=-282;PV4=0.61,1,1,1	99.8882
X	18341370	T	C	77	DP=906;VDB=1.436543e-04;RPB=-7.600811e-01;AF1=1;AC1=2;DP4=0,1,52,838;MQ=0;FQ=-282;PV4=1,0.35,1,1	99.8878
3	142827464	A	G	73	DP=1889;VDB=1.357118e-01;RPB=-1.215459e+00;AF1=1;AC1=2;DP4=0,2,537,1242;MQ=7;FQ=-282;PV4=1,1,0.014,1	99.8877
10	125667449	T	C	4.12	DP=2793;VDB=5.065337e-01;RPB=1.072312e+00;AF1=1;AC1=2;DP4=0,3,1468,1199;MQ=2;FQ=-282;PV4=0.091,1,0.39,1	99.8876
4	87892974	A	G	222	DP=3740;VDB=2.401464e-01;RPB=-4.014269e-01;AF1=1;AC1=2;DP4=2,2,1828,1727;MQ=20;FQ=-282;PV4=1,1,0.34,0.33	99.8876
6	5972846	T	C	46	DP=3046;VDB=1.262283e-01;RPB=-1.068668e+00;AF1=1;AC1=2;DP4=1,2,325,2338;MQ=1;FQ=-282;PV4=0.32,1,0.031,1	99.8875
17	17383536	A	G	222	DP=939;VDB=3.246333e-01;RPB=-1.513595e+00;AF1=1;AC1=2;DP4=1,0,580,307;MQ=19;FQ=-282;PV4=1,1,0.25,1	99.8874
X	68070670	A	G	222	DP=1846;VDB=3.644929e-01;RPB=2.835090e-01;AF1=1;AC1=2;DP4=1,1,778,996;MQ=21;FQ=-282;PV4=1,1,1,0.17	99.8874
6	7339489	T	C	138	DP=1907;VDB=4.724098e-01;RPB=-1.901787e+00;AF1=1;AC1=2;DP4=0,2,72,1702;MQ=9;FQ=-282;PV4=1,1,0.2,1	99.8874
Y	18148810	T	C	21	DP=926;VDB=1.990719e-05;RPB=-1.357554e+00;AF1=1;AC1=2;DP4=0,1,364,523;MQ=0;FQ=-282;PV4=1,0.071,1,1	99.8874
14	60398075	A	G	222	DP=932;VDB=4.651882e-01;RPB=1.395427e+00;AF1=1;AC1=2;DP4=1,0,454,430;MQ=38;FQ=-282;PV4=1,0.35,0.31,1	99.887
12	120915000	T	C	101	DP=2822;VDB=2.244713e-03;RPB=1.447756e+00;AF1=1;AC1=2;DP4=0,3,509,2140;MQ=9;FQ=-282;PV4=1,0.36,1,0.14	99.8869
10	65169635	A	G	65	DP=909;VDB=6.613931e-05;RPB=1.681051e+00;AF1=1;AC1=2;DP4=0,1,13,869;MQ=1;FQ=-282;PV4=1,1,1,0.48	99.8867
5	108785287	T	C	26	DP=6020;VDB=2.262490e-01;RPB=-2.135141e-01;AF1=1;AC1=2;DP4=1,5,1878,3414;MQ=2;FQ=-282;PV4=0.43,1,3.4e-05,1	99.8867
9	108626992	A	G	125	DP=6591;VDB=4.856310e-01;RPB=-3.651933e-01;AF1=1;AC1=2;DP4=4,3,3287,2881;MQ=10;FQ=-282;PV4=1,0.49,0.086,1	99.8866
13	41170940	T	C	4.12	DP=2838;VDB=4.659927e-01;RPB=1.522218e+00;AF1=1;AC1=2;DP4=3,0,2300,331;MQ=5;FQ=-282;PV4=1,1,0.0027,1	99.8861
10	65169556	T	C	8.64	DP=3644;VDB=5.239603e-01;RPB=-9.606023e-01;AF1=1;AC1=2;DP4=3,1,1889,1611;MQ=1;FQ=-282;PV4=0.63,1,1,0.43	99.8858
Y	13286780	T	C	222	DP=923;VDB=4.759068e-01;RPB=-1.585570e+00;AF1=1;AC1=2;DP4=0,1,566,308;MQ=27;FQ=-282;PV4=0.35,1,1,1	99.8857
7	131242927	A	G	63	DP=947;VDB=4.414320e-01;RPB=1.724116e+00;AF1=1;AC1=2;DP4=0,1,124,748;MQ=2;FQ=-282;PV4=1,1,0.33,1	99.8855
X	76335159	T	C	192	DP=2780;VDB=4.362606e-01;RPB=-1.012605e+00;AF1=1;AC1=2;DP4=1,2,1347,1269;MQ=14;FQ=-282;PV4=0.61,1,1,1	99.8855
X	76335133	T	C	212	DP=2711;VDB=2.988442e-01;RPB=8.383030e-01;AF1=1;AC1=2;DP4=2,1,1354,1260;MQ=16;FQ=-282;PV4=1,1,1,1	99.8854
X	39787607	A	G	58	DP=7984;VDB=2.005175e-04;RPB=4.573451e-01;AF1=1;AC1=2;DP4=8,1,5461,2376;MQ=9;FQ=-282;PV4=0.29,1,1,1	99.8853
10	125667672	A	G	53	DP=1954;VDB=4.726641e-02;RPB=-1.458449e+00;AF1=1;AC1=2;DP4=0,2,201,1540;MQ=1;FQ=-282;PV4=1,1,1,1	99.8853
6	108005380	T	C	65	DP=2117;VDB=1.698017e-13;RPB=-1.078113e+00;AF1=1;AC1=2;DP4=0,2,254,1486;MQ=2;FQ=-282;PV4=1,1,1,1	99.8852
2	235882265	A	G	29	DP=1843;VDB=5.209113e-01;RPB=-1.656739e+00;AF1=1;AC1=2;DP4=1,1,1719,16;MQ=7;FQ=-282;PV4=0.019,1,1.1e-06,0.12	99.8849
2	138288731	A	G	222	DP=1791;VDB=8.670859e-02;RPB=-1.281784e+00;AF1=1;AC1=2;DP4=0,2,651,1076;MQ=30;FQ=-282;PV4=0.53,0.15,1,1	99.8843
7	143312896	A	G	41	DP=2980;VDB=1.534775e-01;RPB=7.932769e-01;AF1=1;AC1=2;DP4=1,2,951,1635;MQ=4;FQ=-282;PV4=1,1,0.15,0.25	99.8841
4	87893743	A	G	151	DP=954;VDB=9.433006e-02;RPB=5.746715e-01;AF1=1;AC1=2;DP4=0,1,361,500;MQ=14;FQ=-282;PV4=1,1,0.08,0.22	99.884
1	236484211	T	C	19.1	DP=7975;VDB=2.521780e-01;RPB=4.701026e-01;AF1=1;AC1=2;DP4=7,2,6659,1088;MQ=6;FQ=-282;PV4=0.37,1,0.041,1	99.884
8	61578776	A	G	64	DP=893;VDB=4.452295e-01;RPB=-1.732052e+00;AF1=1;AC1=2;DP4=0,1,446,411;MQ=9;FQ=-282;PV4=0.48,1,1,1	99.8834
1	236483137	A	G	222	DP=1883;VDB=9.787969e-02;RPB=-6.440009e-01;AF1=1;AC1=2;DP4=2,0,1562,150;MQ=20;FQ=-282;PV4=1,0.29,1,0.3	99.8833
1	236483301	T	C	222	DP=7979;VDB=5.108849e-01;RPB=-6.576213e-01;AF1=1;AC1=2;DP4=6,3,6826,865;MQ=25;FQ=-282;PV4=0.071,1,3e-05,0.24	99.8831
10	125667929	A	G	151	DP=1765;VDB=4.999939e-01;RPB=4.950565e-01;AF1=1;AC1=2;DP4=0,2,119,1589;MQ=11;FQ=-282;PV4=1,0.18,1,0.18	99.883
22	41074902	T	C	13.2	DP=888;VDB=1.906595e-08;RPB=1.728000e+00;AF1=1;AC1=2;DP4=0,1,403,451;MQ=2;FQ=-282;PV4=1,1,0.057,1	99.883
17	21260039	T	C	30	DP=2659;VDB=9.687971e-02;RPB=-1.924559e+00;AF1=1;AC1=2;DP4=0,3,599,1944;MQ=4;FQ=-282;PV4=1,0.36,1,1	99.8822
3	52194755	T	C	62	DP=1831;VDB=3.362490e-01;RPB=-2.364203e+00;AF1=1;AC1=2;DP4=0,2,243,1450;MQ=0;FQ=-282;PV4=1,1,1,1	99.882
6	5973623	A	G	72	DP=1995;VDB=5.549354e-06;RPB=-1.081659e+00;AF1=1;AC1=2;DP4=0,2,127,1562;MQ=1;FQ=-282;PV4=1,1,0.23,1	99.8817
14	69885778	T	C	38	DP=3620;VDB=1.515392e-01;RPB=3.183937e-01;AF1=1;AC1=2;DP4=2,2,1653,1720;MQ=8;FQ=-282;PV4=1,0.48,1,0.33	99.8816
Y	17757409	A	G	17.1	DP=859;VDB=1.014512e-04;RPB=1.444404e+00;AF1=1;AC1=2;DP4=0,1,9,833;MQ=0;FQ=-282;PV4=1,1,1,1	99.8814
9	33625091	A	G	222	DP=7897;VDB=3.174699e-06;RPB=9.985572e-01;AF1=1;AC1=2;DP4=7,2,6152,1423;MQ=18;FQ=-282;PV4=0.68,1,0.026,0.28	99.8813
13	98640943	A	G	39	DP=1715;VDB=3.592822e-05;RPB=1.716762e-01;AF1=1;AC1=2;DP4=1,1,391,1284;MQ=1;FQ=-282;PV4=0.41,1,0.18,1	99.8807
4	80079794	A	G	42	DP=1754;VDB=1.038954e-01;RPB=-5.113760e-03;AF1=1;AC1=2;DP4=1,1,867,808;MQ=9;FQ=-282;PV4=1,0.11,0.087,0.49	99.8807
5	108785315	A	G	27	DP=4479;VDB=3.830972e-01;RPB=2.084884e+00;AF1=1;AC1=2;DP4=3,2,1450,2736;MQ=1;FQ=-282;PV4=0.35,1,1,1	99.8807
13	78910230	T	C	57	DP=876;VDB=1.589999e-01;RPB=1.173992e+00;AF1=1;AC1=2;DP4=0,1,414,423;MQ=6;FQ=-282;PV4=1,1,1,1	99.8807
7	32472297	T	C	41	DP=2875;VDB=9.053602e-03;RPB=8.732510e-01;AF1=1;AC1=2;DP4=0,3,605,1894;MQ=1;FQ=-282;PV4=1,1,1,1	99.8801
6	31280968	A	G	42	DP=895;VDB=1.972341e-01;RPB=-1.069245e+00;AF1=1;AC1=2;DP4=0,1,342,488;MQ=7;FQ=-282;PV4=1,0.29,1,0.27	99.8797
14	44120435	A	G	222	DP=884;VDB=1.937275e-01;RPB=-1.573263e+00;AF1=1;AC1=2;DP4=0,1,485,343;MQ=32;FQ=-282;PV4=0.41,1,1,1	99.8794
14	44120434	A	G	222	DP=883;VDB=2.290973e-01;RPB=-1.573071e+00;AF1=1;AC1=2;DP4=0,1,484,343;MQ=32;FQ=-282;PV4=0.42,1,1,1	99.8792
3	185418159	A	G	169	DP=879;VDB=4.232993e-01;RPB=1.727868e+00;AF1=1;AC1=2;DP4=1,0,394,433;MQ=14;FQ=-282;PV4=0.48,1,1,1	99.8792
9	107170096	A	G	37	DP=917;VDB=5.577258e-02;RPB=1.706950e+00;AF1=1;AC1=2;DP4=1,0,420,407;MQ=6;FQ=-282;PV4=1,0.49,1,1	99.8792
11	67682844	T	C	24	DP=1756;VDB=1.103871e-01;RPB=-1.376959e+00;AF1=1;AC1=2;DP4=0,2,575,1077;MQ=6;FQ=-282;PV4=0.55,1,4.6e-05,1	99.8791
8	61202518	A	G	11.3	DP=2647;VDB=4.097748e-01;RPB=-1.105327e+00;AF1=1;AC1=2;DP4=3,0,1867,609;MQ=6;FQ=-282;PV4=1,1,0.24,0.36	99.879
6	108004977	A	G	4.76	DP=6245;VDB=3.878114e-01;RPB=3.090066e-01;AF1=1;AC1=2;DP4=4,3,2805,2962;MQ=3;FQ=-282;PV4=0.72,1,0.25,0.48	99.8788
8	61578611	T	C	13.2	DP=862;VDB=5.199223e-01;RPB=-1.176448e+00;AF1=1;AC1=2;DP4=0,1,366,456;MQ=7;FQ=-282;PV4=1,0.25,0.37,0.24	99.8785
1	236483391	T	C	191	DP=7877;VDB=4.464673e-01;RPB=2.716558e+00;AF1=1;AC1=2;DP4=9,0,6659,738;MQ=16;FQ=-282;PV4=1,1,1,1	99.8785
6	52657480	A	G	14.2	DP=867;VDB=2.770554e-01;RPB=-6.869209e-01;AF1=1;AC1=2;DP4=0,1,435,386;MQ=2;FQ=-282;PV4=0.47,0.2,1,0.42	99.8783
X	76334897	A	G	222	DP=870;VDB=2.597522e-01;RPB=1.508697e+00;AF1=1;AC1=2;DP4=1,0,821,0;MQ=28;FQ=-282;PV4=1,1,1,1	99.8783
MT	6221	T	C	108	DP=7867;VDB=2.344858e-02;RPB=1.583828e+00;AF1=1;AC1=2;DP4=9,0,7361,27;MQ=14;FQ=-282;PV4=1,1,2.7e-09,1	99.8783
5	115512277	A	G	3.54	DP=873;VDB=2.565804e-01;RPB=-8.364545e-01;AF1=1;AC1=2;DP4=0,1,455,364;MQ=2;FQ=-282;PV4=0.45,0.22,0.14,0.3	99.878
6	39958443	A	G	133	DP=2535;VDB=4.556046e-01;RPB=1.176303e+00;AF1=1;AC1=2;DP4=2,1,1931,523;MQ=12;FQ=-282;PV4=0.51,1,1,1	99.8779
X	74376212	T	C	12.3	DP=844;VDB=1.317593e-01;RPB=1.702226e+00;AF1=1;AC1=2;DP4=1,0,393,419;MQ=1;FQ=-282;PV4=0.48,0.47,1,1	99.877
5	115513266	T	C	115	DP=841;VDB=1.174615e-01;RPB=-9.598811e-01;AF1=1;AC1=2;DP4=0,1,390,421;MQ=10;FQ=-282;PV4=1,1,1,0.43	99.8768
22	15721793	A	G	33	DP=2980;VDB=6.069408e-16;RPB=-5.491165e-01;AF1=1;AC1=2;DP4=1,2,632,1799;MQ=0;FQ=-282;PV4=1,0.42,0.019,1	99.8767
X	39788163	A	G	169	DP=4007;VDB=5.122340e-01;RPB=-3.379678e-01;AF1=1;AC1=2;DP4=0,4,290,2949;MQ=16;FQ=-282;PV4=1,0.35,0.014,1	99.8767
6	116258900	A	G	63	DP=1687;VDB=1.521480e-01;RPB=1.555604e+00;AF1=1;AC1=2;DP4=0,2,514,1104;MQ=9;FQ=-282;PV4=1,1,0.091,0.28	99.8765
X	39787538	T	C	52	DP=7939;VDB=3.160358e-01;RPB=3.719469e-01;AF1=1;AC1=2;DP4=9,0,7232,43;MQ=10;FQ=-282;PV4=1,1,0.0032,0.32	99.8764
5	174513701	A	G	11.3	DP=4332;VDB=5.202990e-01;RPB=-2.684171e-01;AF1=1;AC1=2;DP4=4,1,1890,2150;MQ=2;FQ=-282;PV4=0.19,1,1,0.075	99.8764
10	125667808	T	C	36	DP=2889;VDB=1.236496e-01;RPB=6.261337e-01;AF1=1;AC1=2;DP4=2,1,1874,550;MQ=8;FQ=-282;PV4=0.54,1,1,1	99.8764
4	65573725	T	C	45	DP=1696;VDB=5.019022e-01;RPB=-3.861639e-02;AF1=1;AC1=2;DP4=1,1,767,849;MQ=8;FQ=-282;PV4=1,1,1,1	99.8764
3	184150403	T	C	23	DP=3698;VDB=3.411420e-01;RPB=1.340389e-03;AF1=1;AC1=2;DP4=2,2,1448,1780;MQ=6;FQ=-282;PV4=1,1,0.29,1	99.8762
1	27207097	A	G	16.1	DP=2502;VDB=1.991870e-01;RPB=1.118307e+00;AF1=1;AC1=2;DP4=1,2,773,1634;MQ=6;FQ=-282;PV4=1,1,0.42,1	99.8755
19	12559766	T	C	3.54	DP=881;VDB=4.717126e-02;RPB=-7.460150e-01;AF1=1;AC1=2;DP4=0,1,410,390;MQ=4;FQ=-282;PV4=0.49,0.22,1,0.24	99.8752
8	75376920	A	G	222	DP=7754;VDB=4.404723e-02;RPB=-3.394618e-01;AF1=1;AC1=2;DP4=5,4,3813,3361;MQ=21;FQ=-282;PV4=1,1,0.065,1	99.8747
3	52194698	T	C	21	DP=3378;VDB=1.648322e-05;RPB=2.592483e-02;AF1=1;AC1=2;DP4=2,2,1304,1867;MQ=0;FQ=-282;PV4=1,1,1,0.2	99.874
X	114776312	T	C	9.51	DP=3265;VDB=5.218880e-01;RPB=-2.102640e+00;AF1=1;AC1=2;DP4=4,0,2057,1114;MQ=6;FQ=-282;PV4=0.3,0.35,1,0.44	99.874
1	236484362	T	C	222	DP=7795;VDB=3.183963e-01;RPB=-5.257030e-01;AF1=1;AC1=2;DP4=4,5,5333,1794;MQ=19;FQ=-282;PV4=0.05,0.29,1,1	99.8739
17	71621362	T	C	37	DP=4140;VDB=5.123093e-01;RPB=-8.493801e-01;AF1=1;AC1=2;DP4=1,4,998,2935;MQ=1;FQ=-282;PV4=1,0.085,1,0.45	99.873
6	116258645	A	G	132	DP=3327;VDB=4.441153e-01;RPB=-1.024598e+00;AF1=1;AC1=2;DP4=2,2,2040,1106;MQ=10;FQ=-282;PV4=0.62,0.36,3.9e-08,1	99.873
7	143312867	T	C	56	DP=3466;VDB=1.469646e-01;RPB=-3.136916e-01;AF1=1;AC1=2;DP4=0,4,1207,1935;MQ=8;FQ=-282;PV4=0.3,1,1,1	99.8729
1	192716330	T	C	12.3	DP=1668;VDB=5.303559e-02;RPB=1.279724e+00;AF1=1;AC1=2;DP4=2,0,1225,344;MQ=6;FQ=-282;PV4=1,1,5.3e-39,1	99.8727
17	65644032	T	C	5.45	DP=3318;VDB=1.025664e-03;RPB=1.257388e+00;AF1=1;AC1=2;DP4=3,1,1851,1281;MQ=1;FQ=-282;PV4=0.65,1,0.32,1	99.8724
12	120914991	T	C	116	DP=3410;VDB=1.755713e-01;RPB=1.436787e+00;AF1=1;AC1=2;DP4=0,4,609,2521;MQ=9;FQ=-282;PV4=1,0.37,1,0.45	99.8724
1	15828485	A	G	10.4	DP=1616;VDB=1.742186e-01;RPB=-9.708777e-01;AF1=1;AC1=2;DP4=0,2,215,1349;MQ=3;FQ=-282;PV4=1,1,1,1	99.8723
11	57576646	A	G	18.1	DP=812;VDB=2.551972e-02;RPB=1.239715e+00;AF1=1;AC1=2;DP4=0,1,313,467;MQ=2;FQ=-282;PV4=1,0.2,1,0.19	99.872
15	24909683	A	G	30	DP=1621;VDB=1.387350e-01;RPB=-1.805508e+00;AF1=1;AC1=2;DP4=0,2,270,1288;MQ=6;FQ=-282;PV4=1,1,1,1	99.8718
10	43604885	A	G	103	DP=813;VDB=4.004117e-01;RPB=-1.242898e+00;AF1=1;AC1=2;DP4=1,0,530,248;MQ=11;FQ=-282;PV4=1,1,0.17,0.25	99.8716
12	120914583	A	G	8.64	DP=4004;VDB=1.174011e-01;RPB=7.139537e-01;AF1=1;AC1=2;DP4=5,0,3249,631;MQ=5;FQ=-282;PV4=1,1,0.41,1	99.8713
1	236484308	A	G	93	DP=7974;VDB=4.615653e-01;RPB=-1.235722e+00;AF1=1;AC1=2;DP4=6,4,5844,1905;MQ=13;FQ=-282;PV4=0.27,1,1,0.31	99.8711
13	27945502	T	C	222	DP=850;VDB=2.421240e-01;RPB=-4.576926e-01;AF1=1;AC1=2;DP4=0,1,78,693;MQ=25;FQ=-282;PV4=1,1,1,1	99.8705
22	19792718	T	C	5.45	DP=792;VDB=5.292771e-02;RPB=-5.144487e-01;AF1=1;AC1=2;DP4=0,1,628,142;MQ=5;FQ=-282;PV4=0.19,1,0.27,0.23	99.8703
1	107505306	A	G	222	DP=805;VDB=4.185292e-01;RPB=1.232681e+00;AF1=1;AC1=2;DP4=1,0,477,292;MQ=23;FQ=-282;PV4=1,1,1,1	99.8701
2	202179643	A	G	88	DP=801;VDB=3.142091e-01;RPB=-9.402570e-01;AF1=1;AC1=2;DP4=0,1,385,384;MQ=10;FQ=-282;PV4=1,1,0.42,0.32	99.8701
14	44120559	T	C	207	DP=833;VDB=3.275086e-01;RPB=1.065359e+00;AF1=1;AC1=2;DP4=1,0,362,406;MQ=17;FQ=-282;PV4=0.47,1,0.16,0.32	99.87
1	114536564	T	C	80	DP=7958;VDB=4.328825e-01;RPB=-1.155832e+00;AF1=1;AC1=2;DP4=6,4,4679,2989;MQ=10;FQ=-282;PV4=1,1,1,0.039	99.8698
12	12851202	A	G	34	DP=2438;VDB=4.385529e-01;RPB=-3.163843e-01;AF1=1;AC1=2;DP4=0,3,220,2079;MQ=6;FQ=-282;PV4=1,1,9.9e-08,0.34	99.8697
2	130075132	A	G	70	DP=3152;VDB=8.285480e-03;RPB=-9.604935e-01;AF1=1;AC1=2;DP4=0,4,50,3014;MQ=2;FQ=-282;PV4=1,1,1,1	99.8696
20	4023853	T	C	11.3	DP=3939;VDB=2.069953e-02;RPB=1.437265e+00;AF1=1;AC1=2;DP4=5,0,3814,10;MQ=6;FQ=-282;PV4=1,1,0.15,1	99.8694
7	10451594	A	G	32	DP=3253;VDB=4.435033e-01;RPB=1.117726e-01;AF1=1;AC1=2;DP4=2,2,439,2619;MQ=6;FQ=-282;PV4=0.1,1,1,1	99.8694
15	42572312	A	G	6.19	DP=1603;VDB=3.189100e-01;RPB=-5.506732e-01;AF1=1;AC1=2;DP4=1,1,507,1015;MQ=2;FQ=-282;PV4=1,1,1,0.35	99.8688
8	42342241	T	C	11.3	DP=775;VDB=3.971902e-01;RPB=4.711364e-01;AF1=1;AC1=2;DP4=1,0,758,2;MQ=6;FQ=-282;PV4=1,1,0.0015,0.23	99.8686
1	76700050	A	G	222	DP=7913;VDB=5.035804e-01;RPB=1.388126e-01;AF1=1;AC1=2;DP4=10,0,6101,1497;MQ=22;FQ=-282;PV4=0.23,1,0.12,1	99.8686
11	90283044	T	C	222	DP=7902;VDB=2.545139e-01;RPB=-4.883137e-01;AF1=1;AC1=2;DP4=7,3,4642,2954;MQ=29;FQ=-282;PV4=0.75,1,1,1	99.8685
1	236483533	T	C	4.76	DP=7955;VDB=4.844511e-01;RPB=1.939356e+00;AF1=1;AC1=2;DP4=7,1,3633,2433;MQ=3;FQ=-282;PV4=0.16,0.14,1,0.073	99.8683
22	38723326	T	C	79	DP=785;VDB=1.775582e-01;RPB=1.366448e+00;AF1=1;AC1=2;DP4=1,0,240,517;MQ=9;FQ=-282;PV4=0.32,0.38,1,0.26	99.8681
3	76434211	T	C	3.54	DP=793;VDB=3.657864e-01;RPB=1.183645e+00;AF1=1;AC1=2;DP4=1,0,541,216;MQ=3;FQ=-282;PV4=1,1,1.1e-07,1	99.8681
1	76699842	A	G	222	DP=2565;VDB=2.975052e-01;RPB=7.749893e-01;AF1=1;AC1=2;DP4=2,1,1990,279;MQ=23;FQ=-282;PV4=0.33,0.38,0.45,1	99.868
20	4024082	A	G	135	DP=7995;VDB=5.225804e-01;RPB=1.620384e+00;AF1=1;AC1=2;DP4=10,0,7555,0;MQ=17;FQ=-282;PV4=1,1,0.12,1	99.8678
5	108785289	T	C	21	DP=5865;VDB=2.590636e-01;RPB=4.211586e-03;AF1=1;AC1=2;DP4=3,4,1875,3406;MQ=2;FQ=-282;PV4=0.7,1,0.36,1	99.8676
14	30821585	T	C	44	DP=842;VDB=2.010281e-01;RPB=-3.555869e-01;AF1=1;AC1=2;DP4=0,1,172,582;MQ=2;FQ=-282;PV4=1,0.41,0.37,0.33	99.8675
5	93682884	T	C	104	DP=3131;VDB=2.957561e-01;RPB=4.077951e-01;AF1=1;AC1=2;DP4=3,1,2316,695;MQ=12;FQ=-282;PV4=1,0.38,1.7e-08,0.38	99.8673
13	41170830	T	C	4.76	DP=2369;VDB=2.006228e-01;RPB=-3.941543e-02;AF1=1;AC1=2;DP4=1,2,806,1450;MQ=3;FQ=-282;PV4=1,0.41,1,0.12	99.8672
1	237927154	T	C	12.3	DP=3310;VDB=9.599202e-03;RPB=2.432702e+00;AF1=1;AC1=2;DP4=1,3,1594,1412;MQ=1;FQ=-282;PV4=0.35,1,0.0054,1	99.8671
12	110461234	T	C	4.12	DP=761;VDB=4.497319e-01;RPB=-7.370436e-01;AF1=1;AC1=2;DP4=1,0,355,396;MQ=4;FQ=-282;PV4=0.47,0.31,3.8e-14,0.25	99.867
9	14921829	T	C	84	DP=7891;VDB=3.451376e-01;RPB=8.894891e-01;AF1=1;AC1=2;DP4=3,7,4194,3316;MQ=9;FQ=-282;PV4=0.12,1,0.062,1	99.867
Y	18148309	T	C	51	DP=819;VDB=1.022850e-01;RPB=-1.683619e-01;AF1=1;AC1=2;DP4=0,1,138,612;MQ=0;FQ=-282;PV4=1,0.31,1,0.19	99.8668
16	69757281	T	C	222	DP=780;VDB=4.908592e-01;RPB=-2.401779e-01;AF1=1;AC1=2;DP4=1,0,415,334;MQ=38;FQ=-282;PV4=1,1,0.36,0.22	99.8667
1	182336163	T	C	16.1	DP=2309;VDB=2.990634e-01;RPB=6.492407e-01;AF1=1;AC1=2;DP4=1,2,1139,1097;MQ=6;FQ=-282;PV4=0.62,1,1,1	99.866
X	39787264	A	G	29	DP=1779;VDB=4.099465e-25;RPB=-5.599541e-01;AF1=1;AC1=2;DP4=1,1,266,1222;MQ=3;FQ=-282;PV4=0.33,1,1,1	99.8658
14	53991122	A	G	222	DP=778;VDB=5.216489e-01;RPB=-1.620307e+00;AF1=1;AC1=2;DP4=1,0,508,235;MQ=22;FQ=-282;PV4=1,1,0.37,1	99.8656
19	52143099	T	C	15.1	DP=827;VDB=8.465795e-03;RPB=1.462001e+00;AF1=1;AC1=2;DP4=1,0,579,164;MQ=6;FQ=-282;PV4=1,0.23,0.26,1	99.8656
8	106697799	T	C	222	DP=1584;VDB=5.152570e-01;RPB=-8.933437e-01;AF1=1;AC1=2;DP4=1,1,780,706;MQ=28;FQ=-282;PV4=1,0.32,0.31,0.15	99.8656
2	202179720	A	G	187	DP=788;VDB=3.270177e-01;RPB=-1.452313e+00;AF1=1;AC1=2;DP4=1,0,375,367;MQ=17;FQ=-282;PV4=1,1,0.18,1	99.8654
2	131264149	T	C	22	DP=931;VDB=2.138620e-01;RPB=1.727384e+00;AF1=1;AC1=2;DP4=1,0,251,490;MQ=1;FQ=-282;PV4=0.34,1,1,1	99.8652
14	44120581	A	G	222	DP=806;VDB=1.617391e-01;RPB=-6.287748e-01;AF1=1;AC1=2;DP4=0,1,331,409;MQ=18;FQ=-282;PV4=1,0.26,0.2,0.24	99.865
9	33624860	A	G	168	DP=7925;VDB=2.168326e-01;RPB=-5.177972e-01;AF1=1;AC1=2;DP4=7,3,5637,1761;MQ=15;FQ=-282;PV4=0.71,1,0.0056,1	99.865
2	131264413	T	C	79	DP=774;VDB=7.676410e-03;RPB=-1.231162e+00;AF1=1;AC1=2;DP4=0,1,34,705;MQ=1;FQ=-282;PV4=1,1,0.12,1	99.8649
4	87893264	A	G	133	DP=3145;VDB=1.884422e-01;RPB=-5.037044e-01;AF1=1;AC1=2;DP4=3,1,1568,1385;MQ=12;FQ=-282;PV4=0.63,1,0.24,0.14	99.8647
7	20827534	T	C	82	DP=1537;VDB=5.229344e-01;RPB=-1.859753e+00;AF1=1;AC1=2;DP4=0,2,18,1455;MQ=8;FQ=-282;PV4=1,1,1,1	99.8644
4	76959019	T	C	6.19	DP=6934;VDB=2.792274e-01;RPB=-5.994591e-01;AF1=1;AC1=2;DP4=4,5,2807,3821;MQ=4;FQ=-282;PV4=1,1,2.9e-08,0.25	99.8644
3	52193518	A	G	65	DP=2458;VDB=1.770616e-01;RPB=-1.073723e+00;AF1=1;AC1=2;DP4=1,2,237,1972;MQ=1;FQ=-282;PV4=0.29,1,1,1	99.8644
X	39787345	T	C	11.3	DP=3016;VDB=1.807187e-01;RPB=1.033345e+00;AF1=1;AC1=2;DP4=2,2,721,2219;MQ=6;FQ=-282;PV4=0.25,1,0.45,1	99.8641
11	18665325	A	G	97	DP=769;VDB=4.737081e-01;RPB=-1.335075e+00;AF1=1;AC1=2;DP4=0,1,444,288;MQ=8;FQ=-282;PV4=0.39,0.15,1,1	99.8636
X	46440465	A	G	42	DP=1782;VDB=5.742746e-29;RPB=2.372605e+00;AF1=1;AC1=2;DP4=0,2,165,1299;MQ=5;FQ=-282;PV4=1,1,1,5.2e-05	99.8636
1	114536946	T	C	58	DP=1668;VDB=5.025428e-16;RPB=-5.992102e-01;AF1=1;AC1=2;DP4=1,1,215,1249;MQ=3;FQ=-282;PV4=0.27,0.37,1.1e-10,1	99.8636
12	132825820	T	C	222	DP=5322;VDB=5.150298e-01;RPB=-7.704664e-01;AF1=1;AC1=2;DP4=4,3,3851,1272;MQ=21;FQ=-282;PV4=0.38,0.4,0.0052,1	99.8635
7	66606766	A	G	26	DP=796;VDB=4.238826e-01;RPB=-1.258814e+00;AF1=1;AC1=2;DP4=1,0,731,0;MQ=9;FQ=-282;PV4=1,0.3,1,0.17	99.8634
8	30351936	A	G	132	DP=782;VDB=2.970871e-01;RPB=-1.618475e+00;AF1=1;AC1=2;DP4=1,0,730,1;MQ=16;FQ=-282;PV4=1,0.26,0.14,0.32	99.8634
3	76434978	T	C	222	DP=758;VDB=4.177660e-01;RPB=2.555487e-01;AF1=1;AC1=2;DP4=0,1,297,434;MQ=18;FQ=-282;PV4=1,1,1,0.26	99.8634
22	32039665	A	G	45	DP=1615;VDB=2.703125e-01;RPB=1.920233e+00;AF1=1;AC1=2;DP4=2,0,804,657;MQ=8;FQ=-282;PV4=0.5,1,0.093,1	99.8633
10	125667177	T	C	7.79	DP=2264;VDB=3.102099e-01;RPB=-3.663775e-01;AF1=1;AC1=2;DP4=2,1,1132,1055;MQ=2;FQ=-282;PV4=1,1,1,1	99.863
Y	18148801	A	G	8.64	DP=806;VDB=2.656737e-04;RPB=-1.451693e+00;AF1=1;AC1=2;DP4=1,0,374,354;MQ=0;FQ=-282;PV4=1,0.44,1,1	99.8628
1	15604821	T	C	45	DP=766;VDB=2.693489e-01;RPB=2.494726e-01;AF1=1;AC1=2;DP4=1,0,551,177;MQ=9;FQ=-282;PV4=1,1,0.23,0.19	99.8628
5	178056117	T	C	42	DP=4589;VDB=8.186930e-02;RPB=9.767781e-01;AF1=1;AC1=2;DP4=1,5,914,3447;MQ=7;FQ=-282;PV4=1,1,0.0043,1	99.8626
6	108005461	A	G	47	DP=749;VDB=3.318767e-01;RPB=6.856539e-01;AF1=1;AC1=2;DP4=0,1,5,719;MQ=5;FQ=-282;PV4=1,1,1,0.21	99.8621
8	93957374	T	C	4.76	DP=776;VDB=3.462370e-03;RPB=-1.153905e+00;AF1=1;AC1=2;DP4=1,0,724,0;MQ=5;FQ=-282;PV4=1,1,1,0.21	99.8621
19	53004815	T	C	36	DP=767;VDB=2.556382e-01;RPB=1.324229e+00;AF1=1;AC1=2;DP4=1,0,392,329;MQ=6;FQ=-282;PV4=1,1,1,1	99.8615
9	107169931	T	C	35	DP=759;VDB=4.274641e-01;RPB=8.371587e-01;AF1=1;AC1=2;DP4=0,1,472,247;MQ=5;FQ=-282;PV4=0.34,1,0.42,0.28	99.8611
1	84244381	T	C	222	DP=750;VDB=2.087227e-01;RPB=1.389502e+00;AF1=1;AC1=2;DP4=0,1,545,172;MQ=18;FQ=-282;PV4=0.24,1,1,1	99.8607
5	77785111	T	C	26	DP=6820;VDB=4.310964e-01;RPB=-1.344134e-03;AF1=1;AC1=2;DP4=5,4,2224,4214;MQ=4;FQ=-282;PV4=0.29,0.42,0.02,0.23	99.8604
3	32635480	T	C	37	DP=770;VDB=3.975057e-01;RPB=1.727214e+00;AF1=1;AC1=2;DP4=1,0,227,488;MQ=4;FQ=-282;PV4=0.32,1,0.36,1	99.8603
5	124809031	T	C	12.3	DP=749;VDB=7.830909e-03;RPB=-1.151476e+00;AF1=1;AC1=2;DP4=0,1,338,377;MQ=3;FQ=-282;PV4=1,0.11,1,1	99.8603
6	83393348	T	C	19.1	DP=719;VDB=3.370782e-22;RPB=-1.732052e+00;AF1=1;AC1=2;DP4=0,1,2,712;MQ=2;FQ=-282;PV4=1,1,1,1	99.8601
15	24909658	T	C	27	DP=2222;VDB=1.809054e-01;RPB=1.230985e+00;AF1=1;AC1=2;DP4=1,2,545,1596;MQ=6;FQ=-282;PV4=1,1,0.26,0.35	99.8601
6	46205189	A	G	69	DP=770;VDB=8.453573e-03;RPB=-9.800409e-01;AF1=1;AC1=2;DP4=0,1,74,639;MQ=1;FQ=-282;PV4=1,0.24,1,1	99.8599
9	108627068	T	C	123	DP=6612;VDB=3.855462e-02;RPB=4.686515e-01;AF1=1;AC1=2;DP4=3,6,2569,3821;MQ=10;FQ=-282;PV4=0.75,1,0.00084,1	99.8594
16	72006165	T	C	6.19	DP=776;VDB=4.002848e-02;RPB=6.781840e-01;AF1=1;AC1=2;DP4=0,1,370,339;MQ=2;FQ=-282;PV4=0.48,1,1,0.45	99.8592
7	143312707	A	G	47	DP=741;VDB=4.565440e-01;RPB=-1.331409e+00;AF1=1;AC1=2;DP4=1,0,707,1;MQ=9;FQ=-282;PV4=1,0.33,1,0.22	99.859
6	30486195	A	G	100	DP=2203;VDB=2.320273e-01;RPB=3.297222e-02;AF1=1;AC1=2;DP4=2,1,1154,967;MQ=11;FQ=-282;PV4=1,0.16,0.037,0.13	99.8588
Y	17757363	A	G	7.79	DP=1478;VDB=3.278723e-05;RPB=-5.207443e-01;AF1=1;AC1=2;DP4=1,1,766,646;MQ=0;FQ=-282;PV4=1,0.46,1,1	99.8586
1	38709492	A	G	106	DP=1466;VDB=3.314344e-01;RPB=1.726705e-01;AF1=1;AC1=2;DP4=1,1,730,680;MQ=10;FQ=-282;PV4=1,0.31,0.38,1	99.8584
X	92113984	T	C	18.1	DP=754;VDB=1.984984e-01;RPB=9.999225e-01;AF1=1;AC1=2;DP4=1,0,292,412;MQ=6;FQ=-282;PV4=0.42,0.15,0.32,0.35	99.8582
2	235882454	T	C	50	DP=4430;VDB=3.011260e-01;RPB=-2.443099e+00;AF1=1;AC1=2;DP4=0,6,781,3438;MQ=5;FQ=-282;PV4=0.6,1,1,1	99.858
X	39787945	A	G	114	DP=7958;VDB=3.648269e-01;RPB=9.832059e-01;AF1=1;AC1=2;DP4=10,1,7262,464;MQ=12;FQ=-282;PV4=0.49,1,0.034,1	99.8578
3	184150112	A	G	21	DP=6962;VDB=2.454218e-01;RPB=-4.933058e-01;AF1=1;AC1=2;DP4=5,4,2707,3608;MQ=7;FQ=-282;PV4=0.51,1,0.017,1	99.8577
7	64434129	A	G	11.3	DP=717;VDB=4.446707e-01;RPB=1.583379e+00;AF1=1;AC1=2;DP4=1,0,665,33;MQ=6;FQ=-282;PV4=1,1,1,1	99.8569
1	19608474	T	C	93	DP=6710;VDB=5.246179e-01;RPB=-5.027825e-01;AF1=1;AC1=2;DP4=1,8,2388,3894;MQ=10;FQ=-282;PV4=0.17,1,3.8e-06,0.19	99.8569
7	44468140	A	G	111	DP=7916;VDB=4.029265e-01;RPB=-8.513237e-01;AF1=1;AC1=2;DP4=9,2,4682,2991;MQ=11;FQ=-282;PV4=0.22,1,1.8e-20,1	99.8568
2	138288057	A	G	222	DP=2869;VDB=5.214088e-01;RPB=7.983310e-01;AF1=1;AC1=2;DP4=3,1,1821,959;MQ=20;FQ=-282;PV4=1,0.49,0.18,0.47	99.8563
8	93957400	T	C	15.1	DP=1505;VDB=2.323043e-01;RPB=1.980233e+00;AF1=1;AC1=2;DP4=2,0,1366,21;MQ=6;FQ=-282;PV4=1,1,0.067,1	99.856
13	41171127	T	C	36	DP=722;VDB=1.495781e-04;RPB=-1.732053e+00;AF1=1;AC1=2;DP4=0,1,6,686;MQ=2;FQ=-282;PV4=1,1,1,1	99.8557
16	26032817	T	C	26	DP=733;VDB=4.763172e-01;RPB=-9.110797e-01;AF1=1;AC1=2;DP4=0,1,197,494;MQ=6;FQ=-282;PV4=1,0.15,0.13,1	99.8555
9	33624464	A	G	170	DP=7776;VDB=4.128600e-01;RPB=2.263474e+00;AF1=1;AC1=2;DP4=9,0,5914,291;MQ=14;FQ=-282;PV4=1,1,0.031,1	99.8552
5	115512435	A	G	29	DP=826;VDB=3.812715e-02;RPB=-1.626470e+00;AF1=1;AC1=2;DP4=0,1,212,476;MQ=1;FQ=-282;PV4=1,1,1,1	99.8549
5	159950508	T	C	8.64	DP=4900;VDB=2.318114e-02;RPB=1.741614e+00;AF1=1;AC1=2;DP4=7,0,4371,433;MQ=6;FQ=-282;PV4=1,1,0.069,1	99.8545
12	125056458	A	G	48	DP=712;VDB=1.597655e-01;RPB=1.615909e-01;AF1=1;AC1=2;DP4=0,1,132,553;MQ=5;FQ=-282;PV4=1,0.19,1,0.26	99.8542
6	79953065	A	G	6.19	DP=2130;VDB=3.237120e-01;RPB=-1.549125e+00;AF1=1;AC1=2;DP4=2,1,1247,807;MQ=4;FQ=-282;PV4=1,1,0.0013,1	99.8542
9	33624488	T	C	222	DP=7912;VDB=1.461363e-05;RPB=1.603149e+00;AF1=1;AC1=2;DP4=10,1,6624,892;MQ=17;FQ=-282;PV4=1,1,0.057,1	99.8539
5	108785481	T	C	61	DP=949;VDB=2.057453e-01;RPB=-1.564925e+00;AF1=1;AC1=2;DP4=0,1,70,613;MQ=1;FQ=-282;PV4=1,1,1,1	99.8538
X	76335764	T	C	222	DP=1430;VDB=1.819942e-01;RPB=-6.726025e-01;AF1=1;AC1=2;DP4=0,2,346,1020;MQ=21;FQ=-282;PV4=1,0.18,0.22,1	99.8538
10	70164002	A	G	16.1	DP=7891;VDB=5.196313e-01;RPB=-2.237656e+00;AF1=1;AC1=2;DP4=4,7,3372,4140;MQ=4;FQ=-282;PV4=0.76,1,3.9e-08,1	99.8538
13	78909887	T	C	6.19	DP=719;VDB=3.338186e-02;RPB=-1.676262e+00;AF1=1;AC1=2;DP4=0,1,328,354;MQ=6;FQ=-282;PV4=1,1,1,1	99.8536
6	30486404	T	C	222	DP=2178;VDB=4.411696e-01;RPB=1.557674e+00;AF1=1;AC1=2;DP4=2,1,887,1157;MQ=20;FQ=-282;PV4=0.58,1,8.6e-05,1	99.8534
12	31792217	T	C	222	DP=719;VDB=6.689081e-02;RPB=1.523800e-02;AF1=1;AC1=2;DP4=0,1,112,569;MQ=28;FQ=-282;PV4=1,1,1,0.19	99.8534
8	70104002	T	C	24	DP=7828;VDB=4.553186e-01;RPB=-3.868525e+00;AF1=1;AC1=2;DP4=1,10,4225,3263;MQ=7;FQ=-282;PV4=0.0017,1,1,1	99.8533
9	78219265	T	C	89	DP=755;VDB=6.030135e-02;RPB=-2.772302e-01;AF1=1;AC1=2;DP4=0,1,303,377;MQ=10;FQ=-282;PV4=1,0.29,0.43,0.25	99.8532
6	83393288	T	C	19.1	DP=719;VDB=5.907699e-23;RPB=-1.706581e+00;AF1=1;AC1=2;DP4=0,1,4,675;MQ=2;FQ=-282;PV4=1,0.19,1,0.022	99.8529
3	32635419	A	G	60	DP=1441;VDB=9.549052e-03;RPB=-1.443370e+00;AF1=1;AC1=2;DP4=1,1,361,996;MQ=6;FQ=-282;PV4=0.46,1,0.17,1	99.8528
11	46428890	T	C	135	DP=6501;VDB=5.229561e-01;RPB=2.624965e+00;AF1=1;AC1=2;DP4=7,2,2494,3610;MQ=11;FQ=-282;PV4=0.037,1,1.7e-05,1	99.8528
X	70963134	A	G	222	DP=5713;VDB=3.669949e-01;RPB=-1.184142e+00;AF1=1;AC1=2;DP4=4,4,2409,3016;MQ=32;FQ=-282;PV4=0.74,1,1,1	99.8528
17	71621229	A	G	8.64	DP=2892;VDB=2.625737e-01;RPB=-2.379297e+00;AF1=1;AC1=2;DP4=0,4,1453,1258;MQ=2;FQ=-282;PV4=0.047,0.44,1,1	99.8527
10	68544640	T	C	222	DP=1508;VDB=2.319857e-01;RPB=-1.009252e+00;AF1=1;AC1=2;DP4=1,1,908,446;MQ=27;FQ=-282;PV4=0.55,1,0.17,1	99.8525
9	19200872	A	G	13.2	DP=2102;VDB=2.073332e-01;RPB=5.315273e-01;AF1=1;AC1=2;DP4=1,2,710,1318;MQ=5;FQ=-282;PV4=1,1,0.022,1	99.8523
10	65169562	A	G	8.64	DP=3481;VDB=4.906850e-01;RPB=3.752635e-01;AF1=1;AC1=2;DP4=3,2,1625,1751;MQ=1;FQ=-282;PV4=0.68,1,0.073,0.4	99.8521
11	90282741	T	C	222	DP=5038;VDB=5.066630e-01;RPB=-7.781552e-01;AF1=1;AC1=2;DP4=2,5,2591,2128;MQ=25;FQ=-282;PV4=0.26,0.39,1,0.31	99.8519
X	76335457	A	G	33	DP=1552;VDB=1.846477e-01;RPB=-2.241661e-01;AF1=1;AC1=2;DP4=0,2,364,984;MQ=1;FQ=-282;PV4=1,1,0.1,1	99.8519
12	31792079	T	C	211	DP=3647;VDB=5.183691e-02;RPB=5.062110e-01;AF1=1;AC1=2;DP4=3,2,1235,2133;MQ=16;FQ=-282;PV4=0.36,1,1,1	99.8518
9	19200754	T	C	25	DP=2866;VDB=6.771537e-02;RPB=-9.952953e-01;AF1=1;AC1=2;DP4=0,4,884,1810;MQ=2;FQ=-282;PV4=0.31,1,0.49,1	99.8517
X	74174052	A	G	222	DP=716;VDB=2.866452e-01;RPB=1.634400e+00;AF1=1;AC1=2;DP4=1,0,301,372;MQ=25;FQ=-282;PV4=0.45,1,0.43,1	99.8516
5	33162533	T	C	83	DP=744;VDB=1.138494e-01;RPB=5.345207e-01;AF1=1;AC1=2;DP4=0,1,31,642;MQ=7;FQ=-282;PV4=1,1,0.022,0.29	99.8516
6	100136620	T	C	27	DP=1398;VDB=1.110426e-01;RPB=2.063208e-01;AF1=1;AC1=2;DP4=1,1,321,1025;MQ=2;FQ=-282;PV4=0.42,1,0.095,0.28	99.8516
9	86375265	T	C	37	DP=2811;VDB=1.274269e-01;RPB=-1.670962e+00;AF1=1;AC1=2;DP4=2,2,766,1925;MQ=2;FQ=-282;PV4=0.32,1,1,1	99.8516
1	182336006	T	C	222	DP=2204;VDB=2.043115e-01;RPB=2.438276e+00;AF1=1;AC1=2;DP4=3,0,1726,289;MQ=20;FQ=-282;PV4=1,1,1,1	99.8513
4	80080110	T	C	42	DP=2173;VDB=1.292731e-01;RPB=-2.835896e-01;AF1=1;AC1=2;DP4=1,2,785,1230;MQ=6;FQ=-282;PV4=1,1,0.061,0.21	99.8513
1	182336118	T	C	222	DP=2131;VDB=5.201448e-01;RPB=1.709598e+00;AF1=1;AC1=2;DP4=2,1,686,1323;MQ=13;FQ=-282;PV4=0.27,1,1,1	99.8509
9	19200725	T	C	33	DP=4168;VDB=5.246670e-01;RPB=2.219875e+00;AF1=1;AC1=2;DP4=3,3,2197,1821;MQ=3;FQ=-282;PV4=1,1,0.072,0.4	99.8509
12	132826014	A	G	109	DP=7744;VDB=2.007987e-01;RPB=1.470556e+00;AF1=1;AC1=2;DP4=5,6,4098,3267;MQ=8;FQ=-282;PV4=0.55,1,1.8e-11,1	99.8509
9	6835308	T	C	13.2	DP=762;VDB=1.624222e-25;RPB=-1.370131e+00;AF1=1;AC1=2;DP4=0,1,349,320;MQ=1;FQ=-282;PV4=0.48,1,1,1	99.8507
X	107352474	T	C	222	DP=690;VDB=4.885378e-01;RPB=-6.411180e-01;AF1=1;AC1=2;DP4=1,0,319,350;MQ=28;FQ=-282;PV4=0.48,0.26,1,0.22	99.8507
12	55654603	A	G	6.19	DP=699;VDB=1.773720e-01;RPB=1.726875e+00;AF1=1;AC1=2;DP4=1,0,495,173;MQ=4;FQ=-282;PV4=1,1,1,1	99.8505
6	122859833	A	G	66	DP=2100;VDB=1.724568e-01;RPB=-1.785537e-01;AF1=1;AC1=2;DP4=1,2,658,1345;MQ=9;FQ=-282;PV4=1,1,2.1e-06,1	99.8504
9	14921741	T	C	12.3	DP=6423;VDB=3.052604e-01;RPB=-8.075221e-01;AF1=1;AC1=2;DP4=6,3,3817,2188;MQ=6;FQ=-282;PV4=1,1,1,1	99.8503
12	9696067	T	C	11.3	DP=689;VDB=5.223868e-01;RPB=4.563492e-01;AF1=1;AC1=2;DP4=0,1,0,667;MQ=6;FQ=-282;PV4=1,0.3,0.42,0.22	99.8503
3	174377848	T	C	37	DP=2914;VDB=1.649618e-02;RPB=-1.308697e+00;AF1=1;AC1=2;DP4=2,2,1276,1389;MQ=6;FQ=-282;PV4=1,0.24,0.11,1	99.8501
5	56504730	A	G	10.4	DP=778;VDB=3.478301e-01;RPB=1.191922e+00;AF1=1;AC1=2;DP4=1,0,657,9;MQ=7;FQ=-282;PV4=1,0.37,1,1	99.8501
14	19402602	T	C	48	DP=710;VDB=1.567920e-01;RPB=-7.037276e-01;AF1=1;AC1=2;DP4=0,1,7,659;MQ=0;FQ=-282;PV4=1,1,1,0.28	99.8501
17	65644213	A	G	65	DP=890;VDB=8.183260e-27;RPB=-1.732053e+00;AF1=1;AC1=2;DP4=0,1,8,656;MQ=3;FQ=-282;PV4=1,1,1,1	99.8496
3	139494839	T	C	17.1	DP=3527;VDB=4.837448e-01;RPB=-3.142034e-01;AF1=1;AC1=2;DP4=4,1,1351,1947;MQ=1;FQ=-282;PV4=0.17,1,0.13,1	99.8486
X	18341301	T	C	6.97	DP=1355;VDB=2.242452e-01;RPB=-2.346540e-01;AF1=1;AC1=2;DP4=1,1,767,552;MQ=1;FQ=-282;PV4=1,0.48,1,0.31	99.8486
19	12560021	A	G	27	DP=1377;VDB=4.756455e-01;RPB=2.399331e+00;AF1=1;AC1=2;DP4=1,1,608,709;MQ=4;FQ=-282;PV4=1,1,1,1	99.8484
2	77792939	A	G	34	DP=705;VDB=1.546837e-01;RPB=4.468118e-02;AF1=1;AC1=2;DP4=0,1,180,478;MQ=1;FQ=-282;PV4=1,1,1.6e-10,0.2	99.8483
16	72006528	T	C	144	DP=715;VDB=4.915021e-01;RPB=-5.545723e-01;AF1=1;AC1=2;DP4=0,1,269,389;MQ=14;FQ=-282;PV4=1,0.46,1,0.22	99.8483
8	93957622	A	G	61	DP=1384;VDB=2.505968e-01;RPB=1.615939e+00;AF1=1;AC1=2;DP4=1,1,154,1161;MQ=7;FQ=-282;PV4=0.22,1,0.0016,0.31	99.8481
7	121441066	T	C	9.51	DP=1386;VDB=3.293376e-01;RPB=4.456158e-01;AF1=1;AC1=2;DP4=1,1,675,640;MQ=1;FQ=-282;PV4=1,1,1,1	99.8481
16	72005306	A	G	9.51	DP=725;VDB=2.838575e-03;RPB=2.240860e-01;AF1=1;AC1=2;DP4=0,1,326,330;MQ=1;FQ=-282;PV4=1,0.29,1,0.19	99.8478
17	28467991	A	G	63	DP=2041;VDB=2.059992e-01;RPB=-1.716915e+00;AF1=1;AC1=2;DP4=1,2,1047,908;MQ=9;FQ=-282;PV4=0.6,1,0.04,1	99.8468
4	87892592	A	G	63	DP=1364;VDB=1.279037e-01;RPB=-1.391522e+00;AF1=1;AC1=2;DP4=0,2,189,1113;MQ=8;FQ=-282;PV4=1,1,0.46,1	99.8466
6	44250383	A	G	173	DP=4241;VDB=3.036623e-01;RPB=-6.261475e-01;AF1=1;AC1=2;DP4=2,4,2516,1389;MQ=14;FQ=-282;PV4=0.2,1,1,1	99.8466
19	53004779	A	G	39	DP=684;VDB=4.713863e-01;RPB=1.066902e+00;AF1=1;AC1=2;DP4=1,0,377,273;MQ=5;FQ=-282;PV4=1,0.18,3.6e-06,1	99.8464
1	27207004	T	C	12.3	DP=1998;VDB=1.155155e-01;RPB=2.038502e+00;AF1=1;AC1=2;DP4=3,0,1638,308;MQ=6;FQ=-282;PV4=1,0.41,8.6e-22,1	99.8461
19	20125067	A	G	146	DP=675;VDB=4.584797e-03;RPB=5.844678e-01;AF1=1;AC1=2;DP4=1,0,432,216;MQ=12;FQ=-282;PV4=1,0.04,0.024,0.32	99.8459
X	76335695	A	G	222	DP=2107;VDB=4.031890e-01;RPB=2.170269e+00;AF1=1;AC1=2;DP4=2,1,946,996;MQ=21;FQ=-282;PV4=0.62,1,1,1	99.8458
7	143312800	A	G	138	DP=2739;VDB=1.976388e-01;RPB=3.633932e-01;AF1=1;AC1=2;DP4=3,1,1672,916;MQ=13;FQ=-282;PV4=1,0.43,0.002,1	99.8457
6	5973653	T	C	77	DP=725;VDB=5.246733e-01;RPB=1.421515e+00;AF1=1;AC1=2;DP4=0,1,54,592;MQ=1;FQ=-282;PV4=1,0.37,1,1	99.8454
X	76335189	T	C	171	DP=2742;VDB=4.574333e-01;RPB=8.484134e-01;AF1=1;AC1=2;DP4=2,2,1370,1209;MQ=12;FQ=-282;PV4=1,1,0.24,1	99.8451
1	52772288	T	C	21	DP=2673;VDB=3.470724e-01;RPB=-1.299794e+00;AF1=1;AC1=2;DP4=2,2,1578,1000;MQ=7;FQ=-282;PV4=0.64,0.41,7.8e-06,0.065	99.8451
20	21166481	A	G	22	DP=664;VDB=4.395798e-01;RPB=-1.608335e+00;AF1=1;AC1=2;DP4=0,1,257,386;MQ=7;FQ=-282;PV4=1,1,1,1	99.8447
1	114537093	A	G	7.79	DP=4151;VDB=1.474928e-01;RPB=-1.263969e-01;AF1=1;AC1=2;DP4=4,2,2853,998;MQ=4;FQ=-282;PV4=0.65,1,1,1	99.8444
8	123237107	A	G	70	DP=724;VDB=6.341963e-02;RPB=1.645720e+00;AF1=1;AC1=2;DP4=0,1,18,623;MQ=1;FQ=-282;PV4=1,1,1,0.26	99.8442
20	44466614	T	C	80	DP=2051;VDB=4.862093e-01;RPB=5.813836e-01;AF1=1;AC1=2;DP4=1,2,1210,711;MQ=7;FQ=-282;PV4=0.56,1,1,0.097	99.8441
6	116258953	A	G	22	DP=1359;VDB=2.796184e-01;RPB=-7.202136e-01;AF1=1;AC1=2;DP4=1,1,450,829;MQ=6;FQ=-282;PV4=1,1,0.00052,0.3	99.8439
2	138288092	A	G	222	DP=3329;VDB=5.171014e-01;RPB=7.425949e-01;AF1=1;AC1=2;DP4=3,2,1689,1503;MQ=21;FQ=-282;PV4=1,1,0.14,0.18	99.8436
9	12972841	A	G	124	DP=684;VDB=4.986642e-01;RPB=1.677671e+00;AF1=1;AC1=2;DP4=1,0,636,0;MQ=17;FQ=-282;PV4=1,1,0.17,1	99.843
7	143312778	T	C	121	DP=2059;VDB=5.149277e-01;RPB=-9.581157e-02;AF1=1;AC1=2;DP4=1,2,1559,349;MQ=13;FQ=-282;PV4=0.089,1,1,1	99.843
10	118932862	T	C	29	DP=4655;VDB=8.191820e-02;RPB=-4.095263e-01;AF1=1;AC1=2;DP4=2,5,1418,3030;MQ=4;FQ=-282;PV4=1,1,0.39,1	99.8429
19	14070540	A	G	67	DP=672;VDB=5.167166e-01;RPB=1.546865e+00;AF1=1;AC1=2;DP4=0,1,433,202;MQ=7;FQ=-282;PV4=0.32,1,1,1	99.8428
8	66767878	A	G	14.2	DP=683;VDB=5.811382e-02;RPB=1.317451e+00;AF1=1;AC1=2;DP4=0,1,260,374;MQ=2;FQ=-282;PV4=1,1,0.16,1	99.8425
17	65643916	A	G	8.64	DP=1297;VDB=4.890313e-01;RPB=1.246504e+00;AF1=1;AC1=2;DP4=2,0,1185,80;MQ=4;FQ=-282;PV4=1,1,1,0.48	99.8421
12	49595395	A	G	12.3	DP=659;VDB=2.676914e-01;RPB=-1.671855e+00;AF1=1;AC1=2;DP4=0,1,296,336;MQ=2;FQ=-282;PV4=1,1,1,1	99.842
X	65740939	A	G	179	DP=661;VDB=5.160002e-01;RPB=-1.605586e+00;AF1=1;AC1=2;DP4=0,1,330,299;MQ=17;FQ=-282;PV4=0.48,0.48,1.3e-07,1	99.8413
12	120282303	A	G	154	DP=670;VDB=5.112867e-01;RPB=7.099484e-01;AF1=1;AC1=2;DP4=1,0,588,38;MQ=17;FQ=-282;PV4=1,1,0.19,0.44	99.8405
6	30486653	T	C	83	DP=692;VDB=3.339919e-01;RPB=9.116068e-02;AF1=1;AC1=2;DP4=0,1,0,626;MQ=12;FQ=-282;PV4=1,1,0.11,0.23	99.8405
X	107352419	T	C	222	DP=648;VDB=4.053255e-01;RPB=6.955925e-01;AF1=1;AC1=2;DP4=1,0,333,291;MQ=23;FQ=-282;PV4=1,0.33,0.018,0.25	99.84
16	52655751	A	G	14.2	DP=642;VDB=6.320322e-02;RPB=1.548561e+00;AF1=1;AC1=2;DP4=1,0,390,232;MQ=7;FQ=-282;PV4=1,0.47,1,1	99.8395
9	107169882	T	C	25	DP=655;VDB=9.286534e-03;RPB=6.126233e-01;AF1=1;AC1=2;DP4=0,1,369,252;MQ=5;FQ=-282;PV4=0.41,1,1,0.49	99.8392
7	66423609	A	G	222	DP=2044;VDB=3.348319e-01;RPB=2.244350e-01;AF1=1;AC1=2;DP4=2,1,877,979;MQ=18;FQ=-282;PV4=0.61,1,0.39,1	99.8386
9	14922065	T	C	6.97	DP=4514;VDB=1.575857e-01;RPB=7.830680e-01;AF1=1;AC1=2;DP4=4,3,3347,967;MQ=6;FQ=-282;PV4=0.19,1,1,1	99.838
2	26028387	T	C	222	DP=1281;VDB=2.323203e-01;RPB=-2.282684e+00;AF1=1;AC1=2;DP4=0,2,284,948;MQ=17;FQ=-282;PV4=1,1,0.053,1	99.8379
2	216610741	T	C	4.12	DP=1306;VDB=9.592464e-02;RPB=9.330923e-01;AF1=1;AC1=2;DP4=0,2,726,505;MQ=3;FQ=-282;PV4=0.17,1,0.49,0.5	99.8378
7	109959411	A	G	39	DP=636;VDB=1.533737e-01;RPB=1.670194e+00;AF1=1;AC1=2;DP4=0,1,222,393;MQ=6;FQ=-282;PV4=1,1,1,1	99.8377
4	68376343	T	C	222	DP=2718;VDB=3.390522e-01;RPB=4.515794e-01;AF1=1;AC1=2;DP4=3,1,1934,524;MQ=24;FQ=-282;PV4=1,1,1,1	99.8375
9	12972894	A	G	222	DP=1939;VDB=5.034406e-01;RPB=-9.441134e-02;AF1=1;AC1=2;DP4=2,1,1389,452;MQ=25;FQ=-282;PV4=0.57,1,0.033,0.28	99.8373
X	107351878	A	G	158	DP=639;VDB=3.414100e-01;RPB=1.748979e-01;AF1=1;AC1=2;DP4=1,0,345,268;MQ=14;FQ=-282;PV4=1,0.24,1,0.23	99.8371
8	70104176	T	C	82	DP=637;VDB=1.756376e-02;RPB=-2.933771e-01;AF1=1;AC1=2;DP4=0,1,29,584;MQ=2;FQ=-282;PV4=1,0.23,1,1	99.8371
5	33162329	A	G	169	DP=1979;VDB=3.785802e-01;RPB=-1.178805e+00;AF1=1;AC1=2;DP4=1,2,1202,636;MQ=15;FQ=-282;PV4=0.28,0.032,1,0.26	99.837
6	39958674	T	C	68	DP=3844;VDB=3.321703e-01;RPB=-1.676170e+00;AF1=1;AC1=2;DP4=1,5,328,3345;MQ=8;FQ=-282;PV4=0.43,1,2.6e-05,1	99.8369
6	108005280	A	G	6.19	DP=3819;VDB=5.212788e-01;RPB=1.850512e+00;AF1=1;AC1=2;DP4=2,4,1608,2061;MQ=3;FQ=-282;PV4=0.7,1,0.32,1	99.8367
5	108785073	T	C	24	DP=2593;VDB=3.240843e-01;RPB=5.712198e-01;AF1=1;AC1=2;DP4=4,0,2286,160;MQ=6;FQ=-282;PV4=1,1,0.025,1	99.8367
1	114536048	A	G	3.54	DP=3299;VDB=3.871200e-01;RPB=-7.649779e-01;AF1=1;AC1=2;DP4=5,0,2909,148;MQ=2;FQ=-282;PV4=1,1,0.018,0.13	99.8367
11	107908636	A	G	11.3	DP=1283;VDB=4.466200e-01;RPB=1.890923e+00;AF1=1;AC1=2;DP4=1,1,547,675;MQ=3;FQ=-282;PV4=1,1,1,1	99.8366
1	114537181	A	G	102	DP=7949;VDB=2.858405e-01;RPB=1.528444e+00;AF1=1;AC1=2;DP4=9,3,4863,2452;MQ=11;FQ=-282;PV4=0.76,1,0.13,1	99.8362
9	107170011	A	G	15.1	DP=1253;VDB=4.529220e-01;RPB=-6.492507e-01;AF1=1;AC1=2;DP4=1,1,588,631;MQ=4;FQ=-282;PV4=1,0.32,1,1	99.8362
19	14071094	A	G	54	DP=632;VDB=3.362490e-01;RPB=5.565286e-01;AF1=1;AC1=2;DP4=0,1,110,499;MQ=7;FQ=-282;PV4=1,1,0.054,0.26	99.8361
X	92114056	T	C	4.12	DP=652;VDB=4.459053e-01;RPB=-1.464708e+00;AF1=1;AC1=2;DP4=0,1,260,348;MQ=5;FQ=-282;PV4=1,1,1,1	99.8358
9	19200621	A	G	10.4	DP=725;VDB=3.355578e-18;RPB=-5.697543e-02;AF1=1;AC1=2;DP4=0,1,413,194;MQ=3;FQ=-282;PV4=0.32,1,0.32,0.46	99.8355
6	34245519	T	C	177	DP=636;VDB=5.240089e-01;RPB=1.042650e+00;AF1=1;AC1=2;DP4=0,1,322,285;MQ=16;FQ=-282;PV4=0.47,0.47,0.00076,1	99.8355
12	132825801	T	C	222	DP=3863;VDB=3.733228e-01;RPB=-1.646320e+00;AF1=1;AC1=2;DP4=5,1,2798,836;MQ=23;FQ=-282;PV4=1,1,0.36,0.19	99.8352
3	184150193	A	G	6.19	DP=3880;VDB=1.241420e-01;RPB=1.847681e+00;AF1=1;AC1=2;DP4=6,0,767,2864;MQ=5;FQ=-282;PV4=9.1e-05,1,1,1	99.835
1	38710336	A	G	26	DP=641;VDB=1.276207e-05;RPB=-5.544857e-01;AF1=1;AC1=2;DP4=1,0,138,467;MQ=3;FQ=-282;PV4=0.23,1,1,0.28	99.835
10	89978998	T	C	41	DP=663;VDB=2.337436e-01;RPB=-4.973222e-01;AF1=1;AC1=2;DP4=0,1,2,603;MQ=3;FQ=-282;PV4=1,1,1,0.42	99.835
X	46439859	A	G	23	DP=1872;VDB=1.495855e-02;RPB=5.300279e-01;AF1=1;AC1=2;DP4=0,3,29,1784;MQ=2;FQ=-282;PV4=1,1,1,1	99.8348
12	55654923	A	G	18.1	DP=629;VDB=2.946037e-01;RPB=4.666523e-01;AF1=1;AC1=2;DP4=0,1,274,330;MQ=0;FQ=-282;PV4=1,1,1,0.26	99.8347
17	71621300	T	C	6.19	DP=3173;VDB=4.362436e-01;RPB=1.418854e-01;AF1=1;AC1=2;DP4=3,2,1806,1210;MQ=1;FQ=-282;PV4=1,1,0.4,1	99.8345
12	120282300	A	G	155	DP=632;VDB=4.736563e-01;RPB=1.726318e+00;AF1=1;AC1=2;DP4=1,0,571,32;MQ=17;FQ=-282;PV4=1,1,0.18,1	99.8344
14	69885715	A	G	32	DP=2498;VDB=4.184487e-01;RPB=-2.844310e-01;AF1=1;AC1=2;DP4=3,1,1744,668;MQ=7;FQ=-282;PV4=1,0.49,8.2e-07,1	99.8344
X	150231401	T	C	125	DP=621;VDB=3.932254e-01;RPB=-1.686171e+00;AF1=1;AC1=2;DP4=0,1,341,262;MQ=11;FQ=-282;PV4=0.44,1,1,1	99.8344
16	47263216	A	G	23	DP=1264;VDB=1.589561e-01;RPB=4.781229e-01;AF1=1;AC1=2;DP4=1,1,529,676;MQ=1;FQ=-282;PV4=1,0.32,0.00037,0.18	99.8343
5	77785204	T	C	66	DP=2179;VDB=9.386808e-06;RPB=-2.813711e+00;AF1=1;AC1=2;DP4=1,2,58,1749;MQ=2;FQ=-282;PV4=0.095,0.34,1,1	99.8343
13	78909926	A	G	24	DP=635;VDB=1.096943e-02;RPB=-1.347152e+00;AF1=1;AC1=2;DP4=0,1,237,365;MQ=4;FQ=-282;PV4=1,1,0.058,1	99.8342
9	87525501	A	G	29	DP=1318;VDB=2.165998e-01;RPB=-1.285397e+00;AF1=1;AC1=2;DP4=1,1,329,871;MQ=3;FQ=-282;PV4=0.47,0.47,1,1	99.8336
2	63684590	A	G	12.3	DP=3787;VDB=1.838116e-01;RPB=1.725078e+00;AF1=1;AC1=2;DP4=4,2,1607,1988;MQ=2;FQ=-282;PV4=0.42,1,1,1	99.8334
17	32227962	T	C	222	DP=631;VDB=4.339096e-01;RPB=1.414510e+00;AF1=1;AC1=2;DP4=0,1,336,263;MQ=26;FQ=-282;PV4=0.44,1,0.033,1	99.8333
12	4099107	T	C	33	DP=6691;VDB=2.865378e-02;RPB=1.638707e+00;AF1=1;AC1=2;DP4=8,3,3787,2785;MQ=7;FQ=-282;PV4=0.37,1,1,1	99.8329
1	236484217	T	C	23	DP=7982;VDB=1.157755e-05;RPB=-2.337324e-01;AF1=1;AC1=2;DP4=9,4,6696,1068;MQ=6;FQ=-282;PV4=0.092,1,1,0.21	99.8328
9	19200532	A	G	8.64	DP=1213;VDB=2.341276e-03;RPB=1.267261e+00;AF1=1;AC1=2;DP4=1,1,527,667;MQ=4;FQ=-282;PV4=1,1,1,0.24	99.8328
5	76376899	A	G	181	DP=1279;VDB=2.990630e-01;RPB=1.410127e+00;AF1=1;AC1=2;DP4=0,2,706,485;MQ=13;FQ=-282;PV4=0.17,1,0.013,1	99.8324
9	66722355	A	G	17.1	DP=612;VDB=3.212861e-01;RPB=-1.732053e+00;AF1=1;AC1=2;DP4=0,1,253,342;MQ=0;FQ=-282;PV4=1,1,1,1	99.8322
5	33162324	A	G	150	DP=1916;VDB=4.916296e-01;RPB=3.466071e-01;AF1=1;AC1=2;DP4=3,0,1165,616;MQ=15;FQ=-282;PV4=0.56,1,0.03,1	99.8318
13	27945324	T	C	222	DP=1225;VDB=4.190942e-01;RPB=9.647006e-01;AF1=1;AC1=2;DP4=1,1,744,439;MQ=26;FQ=-282;PV4=1,1,0.47,1	99.8312
9	19200655	T	C	28	DP=2650;VDB=1.080377e-01;RPB=1.137265e+00;AF1=1;AC1=2;DP4=3,1,1794,571;MQ=4;FQ=-282;PV4=1,1,0.39,1	99.8312
12	31791738	T	C	222	DP=1223;VDB=5.243869e-01;RPB=2.155594e+00;AF1=1;AC1=2;DP4=2,0,1182,0;MQ=28;FQ=-282;PV4=1,1,1,1	99.8311
17	65644204	A	G	20	DP=1406;VDB=8.811281e-14;RPB=-4.588266e-01;AF1=1;AC1=2;DP4=1,1,29,1152;MQ=3;FQ=-282;PV4=0.05,1,0.045,1	99.8309
1	107505434	T	C	222	DP=615;VDB=1.689886e-01;RPB=1.734994e-01;AF1=1;AC1=2;DP4=0,1,162,426;MQ=17;FQ=-282;PV4=1,0.23,0.19,0.22	99.8302
12	49595431	T	C	16.1	DP=636;VDB=3.536980e-01;RPB=-6.145996e-01;AF1=1;AC1=2;DP4=0,1,232,356;MQ=1;FQ=-282;PV4=1,0.28,0.037,0.25	99.8302
20	4024278	A	G	21	DP=7793;VDB=1.539040e-01;RPB=1.707920e+00;AF1=1;AC1=2;DP4=11,0,6447,0;MQ=8;FQ=-282;PV4=1,1,0.069,1	99.8297
3	184150106	A	G	43	DP=7370;VDB=5.023955e-01;RPB=7.109883e-02;AF1=1;AC1=2;DP4=7,5,3292,3741;MQ=7;FQ=-282;PV4=0.57,1,0.33,1	99.8297
4	80079880	T	C	173	DP=1214;VDB=3.343053e-01;RPB=5.446800e-01;AF1=1;AC1=2;DP4=1,1,406,764;MQ=16;FQ=-282;PV4=1,1,0.0028,0.13	99.8294
1	15604811	T	C	52	DP=663;VDB=2.128988e-01;RPB=1.243983e+00;AF1=1;AC1=2;DP4=1,0,510,71;MQ=9;FQ=-282;PV4=1,1,1,1	99.8282
4	68376282	T	C	222	DP=743;VDB=9.176868e-08;RPB=-1.720149e+00;AF1=1;AC1=2;DP4=1,0,578,3;MQ=21;FQ=-282;PV4=1,1,1,0.26	99.8282
4	187971059	T	C	151	DP=635;VDB=1.009568e-01;RPB=5.237824e-01;AF1=1;AC1=2;DP4=0,1,270,311;MQ=12;FQ=-282;PV4=1,1,0.041,0.23	99.8282
3	142827413	A	G	125	DP=3073;VDB=2.488526e-01;RPB=-1.025328e+00;AF1=1;AC1=2;DP4=3,2,949,1952;MQ=9;FQ=-282;PV4=0.34,0.38,0.002,1	99.8279
22	41074318	A	G	14.2	DP=3809;VDB=5.476497e-15;RPB=-1.150000e+00;AF1=1;AC1=2;DP4=4,2,1520,1961;MQ=2;FQ=-282;PV4=0.41,0.49,1,1	99.8279
X	150231800	A	G	182	DP=631;VDB=3.675571e-01;RPB=2.951348e-01;AF1=1;AC1=2;DP4=1,0,272,308;MQ=14;FQ=-282;PV4=0.47,0.19,0.36,0.22	99.8279
14	53991797	A	G	97	DP=604;VDB=5.175337e-01;RPB=1.600429e+00;AF1=1;AC1=2;DP4=0,1,186,392;MQ=12;FQ=-282;PV4=1,1,0.038,1	99.8273
Y	13287140	T	C	222	DP=615;VDB=4.871986e-01;RPB=-9.871807e-02;AF1=1;AC1=2;DP4=0,1,279,299;MQ=26;FQ=-282;PV4=1,0.21,0.066,0.23	99.8273
10	125667794	T	C	11.3	DP=2118;VDB=3.829489e-01;RPB=2.003466e-01;AF1=1;AC1=2;DP4=2,1,1483,247;MQ=6;FQ=-282;PV4=0.37,1,1,1	99.8269
X	39787744	A	G	8.64	DP=7954;VDB=3.966956e-01;RPB=2.077842e-01;AF1=1;AC1=2;DP4=9,4,4241,3245;MQ=5;FQ=-282;PV4=0.41,0.18,0.24,1	99.8266
10	36995344	A	G	46	DP=600;VDB=4.552508e-01;RPB=9.321815e-01;AF1=1;AC1=2;DP4=1,0,331,244;MQ=8;FQ=-282;PV4=1,1,1,0.27	99.8264
6	73292230	T	C	222	DP=605;VDB=3.469445e-01;RPB=-1.196801e+00;AF1=1;AC1=2;DP4=1,0,331,244;MQ=22;FQ=-282;PV4=1,1,0.0036,1	99.8264
10	43605614	T	C	6.19	DP=596;VDB=1.270312e-01;RPB=1.665552e+00;AF1=1;AC1=2;DP4=1,0,307,265;MQ=3;FQ=-282;PV4=1,1,0.45,1	99.8255
2	216610680	A	G	7.79	DP=1179;VDB=2.195912e-01;RPB=1.765689e-01;AF1=1;AC1=2;DP4=0,2,425,718;MQ=2;FQ=-282;PV4=0.53,0.16,0.08,0.13	99.8253
7	121441054	A	G	4.76	DP=1309;VDB=7.448947e-02;RPB=-6.452790e-01;AF1=1;AC1=2;DP4=1,1,645,498;MQ=1;FQ=-282;PV4=1,1,0.12,1	99.8253
5	25909969	A	G	222	DP=617;VDB=2.880199e-01;RPB=-1.732053e+00;AF1=1;AC1=2;DP4=1,0,314,257;MQ=26;FQ=-282;PV4=1,1,1,1	99.8252
12	100009610	T	C	58	DP=608;VDB=1.632920e-03;RPB=-1.277844e+00;AF1=1;AC1=2;DP4=0,1,14,557;MQ=3;FQ=-282;PV4=1,1,1,1	99.8252
17	29021508	A	G	124	DP=604;VDB=2.649878e-01;RPB=1.252781e+00;AF1=1;AC1=2;DP4=0,1,1,569;MQ=16;FQ=-282;PV4=1,0.24,0.13,0.22	99.8249
X	107352125	T	C	89	DP=673;VDB=2.508531e-02;RPB=-1.732054e+00;AF1=1;AC1=2;DP4=0,1,257,313;MQ=8;FQ=-282;PV4=1,1,1,1	99.8249
3	65688226	A	G	73	DP=585;VDB=1.462654e-01;RPB=1.640893e+00;AF1=1;AC1=2;DP4=1,0,331,238;MQ=10;FQ=-282;PV4=1,1,0.41,1	99.8246
6	108907629	A	G	222	DP=1812;VDB=4.856367e-01;RPB=8.139677e-01;AF1=1;AC1=2;DP4=1,2,1057,645;MQ=19;FQ=-282;PV4=0.56,1,0.021,1	99.824
1	51158154	A	G	27	DP=631;VDB=4.996856e-01;RPB=1.542991e+00;AF1=1;AC1=2;DP4=0,1,202,365;MQ=1;FQ=-282;PV4=1,1,1,1	99.8239
1	236483559	A	G	16.1	DP=7904;VDB=5.053607e-01;RPB=-2.006144e+00;AF1=1;AC1=2;DP4=5,8,3733,3630;MQ=4;FQ=-282;PV4=0.42,1,1,1	99.8238
6	116258672	A	G	66	DP=3523;VDB=2.451251e-01;RPB=-1.412551e+00;AF1=1;AC1=2;DP4=4,2,1982,1416;MQ=9;FQ=-282;PV4=1,1,0.22,0.31	99.8237
4	87207612	T	C	47	DP=2908;VDB=3.083212e-04;RPB=1.423466e+00;AF1=1;AC1=2;DP4=2,3,42,2789;MQ=4;FQ=-282;PV4=0.0023,1,1.5e-05,1	99.8237
17	32227947	A	G	222	DP=593;VDB=4.605686e-01;RPB=-1.432686e+00;AF1=1;AC1=2;DP4=1,0,333,233;MQ=25;FQ=-282;PV4=1,1,0.023,1	99.8236
16	72006476	T	C	106	DP=593;VDB=4.841499e-01;RPB=1.014707e+00;AF1=1;AC1=2;DP4=1,0,274,290;MQ=10;FQ=-282;PV4=0.49,0.26,0.012,0.24	99.823
6	63211629	A	G	222	DP=1173;VDB=4.920953e-01;RPB=-1.136295e+00;AF1=1;AC1=2;DP4=1,1,812,315;MQ=20;FQ=-282;PV4=0.48,1,0.13,0.16	99.8229
2	189923796	A	G	162	DP=1204;VDB=2.217477e-01;RPB=-5.702808e-01;AF1=1;AC1=2;DP4=1,1,463,663;MQ=13;FQ=-282;PV4=1,1,0.14,0.48	99.8227
2	131264438	A	G	75	DP=563;VDB=2.225398e-14;RPB=1.073689e+00;AF1=1;AC1=2;DP4=0,1,28,534;MQ=1;FQ=-282;PV4=1,1,1,0.42	99.8224
22	41064286	T	C	11.3	DP=607;VDB=4.718851e-01;RPB=-6.472086e-01;AF1=1;AC1=2;DP4=1,0,286,275;MQ=7;FQ=-282;PV4=1,1,1,0.22	99.8221
Y	18148894	A	G	51	DP=603;VDB=3.508430e-06;RPB=-1.490803e+00;AF1=1;AC1=2;DP4=0,1,70,489;MQ=0;FQ=-282;PV4=1,1,1,1	99.8214
2	216610619	A	G	5.45	DP=1184;VDB=1.544554e-01;RPB=2.082342e-02;AF1=1;AC1=2;DP4=1,1,564,552;MQ=2;FQ=-282;PV4=1,1,0.23,1	99.8211
X	150232700	A	G	222	DP=579;VDB=3.939325e-01;RPB=-1.353361e+00;AF1=1;AC1=2;DP4=0,1,261,296;MQ=18;FQ=-282;PV4=1,1,1,1	99.8208
12	12851164	T	C	4.76	DP=3656;VDB=2.478643e-01;RPB=2.560709e-01;AF1=1;AC1=2;DP4=2,4,1381,1954;MQ=5;FQ=-282;PV4=1,1,3e-10,0.19	99.8204
14	30821593	A	G	78	DP=636;VDB=2.419897e-02;RPB=-1.520220e+00;AF1=1;AC1=2;DP4=0,1,21,534;MQ=2;FQ=-282;PV4=1,1,0.041,1	99.8201
X	66498782	T	C	12.3	DP=1784;VDB=2.966247e-12;RPB=-1.259749e+00;AF1=1;AC1=2;DP4=3,0,723,942;MQ=0;FQ=-282;PV4=0.082,1,1,1	99.8201
2	130075146	T	C	48	DP=2342;VDB=2.268807e-02;RPB=-5.427070e-01;AF1=1;AC1=2;DP4=0,4,42,2172;MQ=2;FQ=-282;PV4=1,1,1,1	99.8197
7	149054051	A	G	3.54	DP=1168;VDB=3.962288e-01;RPB=-2.267024e-01;AF1=1;AC1=2;DP4=1,1,743,363;MQ=3;FQ=-282;PV4=0.55,1,1,0.43	99.8195
X	68070787	A	G	222	DP=1715;VDB=4.694527e-01;RPB=4.130045e-01;AF1=1;AC1=2;DP4=3,0,1069,590;MQ=19;FQ=-282;PV4=0.56,1,0.12,1	99.8195
X	150231266	A	G	169	DP=567;VDB=1.755586e-01;RPB=-2.035868e-01;AF1=1;AC1=2;DP4=0,1,245,307;MQ=13;FQ=-282;PV4=1,0.23,0.052,0.24	99.8192
5	115512482	T	C	42	DP=576;VDB=3.991264e-01;RPB=-1.732054e+00;AF1=1;AC1=2;DP4=1,0,129,423;MQ=1;FQ=-282;PV4=0.24,1,0.13,1	99.8192
5	168616628	T	C	39	DP=7578;VDB=2.477216e-01;RPB=-1.216319e+00;AF1=1;AC1=2;DP4=6,7,3866,3306;MQ=6;FQ=-282;PV4=0.59,1,2.2e-35,1	99.8191
2	138288739	A	G	222	DP=1712;VDB=3.096527e-01;RPB=3.673719e-01;AF1=1;AC1=2;DP4=1,2,551,1102;MQ=30;FQ=-282;PV4=1,1,0.027,1	99.8188
3	185417987	A	G	175	DP=1131;VDB=3.434815e-01;RPB=-1.097435e+00;AF1=1;AC1=2;DP4=0,2,566,534;MQ=15;FQ=-282;PV4=0.24,1,1,1	99.8185
6	5973635	T	C	81	DP=1348;VDB=1.446245e-09;RPB=2.857555e-01;AF1=1;AC1=2;DP4=0,2,42,1058;MQ=1;FQ=-282;PV4=1,0.11,0.26,0.28	99.8185
8	75376753	T	C	103	DP=1205;VDB=1.436774e-02;RPB=2.768604e-01;AF1=1;AC1=2;DP4=2,0,1100,0;MQ=16;FQ=-282;PV4=1,1,1,1	99.8185
4	76958967	T	C	7.79	DP=6873;VDB=3.740313e-01;RPB=-2.048054e+00;AF1=1;AC1=2;DP4=4,8,3695,2885;MQ=5;FQ=-282;PV4=0.15,1,0.0001,1	99.818
MT	8506	T	C	120	DP=7882;VDB=1.424769e-01;RPB=8.275727e-01;AF1=1;AC1=2;DP4=10,3,6384,732;MQ=13;FQ=-282;PV4=0.14,1,1,1	99.8176
3	139494830	A	G	10.4	DP=4021;VDB=3.456363e-01;RPB=-1.989082e-01;AF1=1;AC1=2;DP4=4,3,1845,1982;MQ=1;FQ=-282;PV4=0.72,1,0.03,1	99.8174
5	118973954	T	C	102	DP=7374;VDB=2.921881e-01;RPB=-1.226659e+00;AF1=1;AC1=2;DP4=5,8,4240,2866;MQ=10;FQ=-282;PV4=0.16,1,1,1	99.8174
16	47263233	T	C	31	DP=1213;VDB=2.649369e-01;RPB=8.873674e-01;AF1=1;AC1=2;DP4=1,1,356,737;MQ=1;FQ=-282;PV4=0.55,0.49,1,1	99.8174
9	107169872	A	G	4.12	DP=585;VDB=3.358662e-01;RPB=-1.719388e+00;AF1=1;AC1=2;DP4=0,1,311,235;MQ=3;FQ=-282;PV4=0.43,1,0.4,1	99.8172
4	184299374	T	C	53	DP=590;VDB=2.071826e-01;RPB=1.143092e+00;AF1=1;AC1=2;DP4=1,0,96,450;MQ=2;FQ=-282;PV4=0.18,1,0.33,0.47	99.8172
X	39787437	A	G	11.3	DP=2920;VDB=8.382924e-02;RPB=3.349686e-01;AF1=1;AC1=2;DP4=5,0,2589,139;MQ=6;FQ=-282;PV4=1,1,0.19,0.29	99.8171
5	130990160	A	G	35	DP=1175;VDB=3.770157e-02;RPB=-1.121049e-03;AF1=1;AC1=2;DP4=1,1,637,454;MQ=6;FQ=-282;PV4=1,1,0.39,1	99.817
12	31755001	T	C	38	DP=1730;VDB=3.534309e-01;RPB=2.577888e-01;AF1=1;AC1=2;DP4=2,1,281,1354;MQ=7;FQ=-282;PV4=0.079,0.32,2.6e-09,1	99.8168
5	77785904	T	C	73	DP=6377;VDB=1.075218e-02;RPB=5.532147e-01;AF1=1;AC1=2;DP4=3,8,604,5374;MQ=3;FQ=-282;PV4=0.092,1,1,0.43	99.8163
13	29307725	T	C	41	DP=2760;VDB=1.780334e-10;RPB=-1.315332e+00;AF1=1;AC1=2;DP4=1,4,30,2683;MQ=2;FQ=-282;PV4=0.056,1,1,1	99.816
11	67682754	T	C	50	DP=1171;VDB=7.095011e-05;RPB=3.554077e-01;AF1=1;AC1=2;DP4=2,0,981,103;MQ=7;FQ=-282;PV4=1,1,1,1	99.8158
3	184149694	T	C	7.79	DP=595;VDB=1.061780e-21;RPB=1.367747e+00;AF1=1;AC1=2;DP4=1,0,518,23;MQ=4;FQ=-282;PV4=1,1,0.36,1	99.8155
7	108994459	T	C	11.3	DP=567;VDB=2.644701e-01;RPB=-1.406095e-01;AF1=1;AC1=2;DP4=0,1,240,301;MQ=2;FQ=-282;PV4=1,0.21,1,0.22	99.8155
6	5973612	T	C	50	DP=2701;VDB=6.043861e-03;RPB=-1.639671e-02;AF1=1;AC1=2;DP4=3,1,315,1848;MQ=1;FQ=-282;PV4=0.011,1,1,1	99.8154
3	184150049	T	C	68	DP=7849;VDB=5.226347e-01;RPB=1.878165e+00;AF1=1;AC1=2;DP4=12,1,4891,2135;MQ=8;FQ=-282;PV4=0.13,1,0.35,1	99.8153
5	77785352	A	G	51	DP=2273;VDB=1.958005e-01;RPB=2.722025e+00;AF1=1;AC1=2;DP4=1,3,382,1778;MQ=3;FQ=-282;PV4=0.54,1,1,1	99.8152
5	115513541	T	C	3.54	DP=608;VDB=6.520034e-03;RPB=-1.072529e+00;AF1=1;AC1=2;DP4=1,0,343,197;MQ=1;FQ=-282;PV4=1,1,1,0.26	99.8152
14	18999215	T	C	42	DP=3902;VDB=4.739824e-08;RPB=1.344611e+00;AF1=1;AC1=2;DP4=2,5,876,2903;MQ=0;FQ=-282;PV4=0.67,1,1,1	99.8151
6	63211962	A	G	205	DP=2305;VDB=4.352710e-01;RPB=-2.816638e-01;AF1=1;AC1=2;DP4=3,1,744,1415;MQ=16;FQ=-282;PV4=0.12,1,0.18,1	99.8151
2	138288565	T	C	117	DP=1733;VDB=3.872219e-01;RPB=-4.462966e-01;AF1=1;AC1=2;DP4=1,2,661,957;MQ=11;FQ=-282;PV4=1,1,1,1	99.8149
22	38722808	A	G	211	DP=1117;VDB=4.442610e-01;RPB=1.375353e-01;AF1=1;AC1=2;DP4=1,1,506,570;MQ=19;FQ=-282;PV4=1,1,1,1	99.8145
21	18858057	A	G	62	DP=5689;VDB=5.065916e-01;RPB=-1.288622e+00;AF1=1;AC1=2;DP4=3,7,2345,3031;MQ=9;FQ=-282;PV4=0.53,1,1,1	99.8143
2	176200949	T	C	158	DP=3451;VDB=1.022036e-02;RPB=-8.923413e-01;AF1=1;AC1=2;DP4=4,2,2564,641;MQ=14;FQ=-282;PV4=0.35,1,1,1	99.8131
5	77785895	T	C	46	DP=7230;VDB=1.282925e-01;RPB=-1.485548e+00;AF1=1;AC1=2;DP4=7,6,1478,5462;MQ=3;FQ=-282;PV4=0.01,1,1,1	99.813
2	138288183	A	G	194	DP=2204;VDB=5.197665e-01;RPB=-2.605198e+00;AF1=1;AC1=2;DP4=1,3,806,1320;MQ=17;FQ=-282;PV4=1,1,0.044,1	99.8122
7	108994561	T	C	3.54	DP=554;VDB=1.229866e-01;RPB=-9.832336e-01;AF1=1;AC1=2;DP4=0,1,308,223;MQ=2;FQ=-282;PV4=0.42,0.25,1,0.24	99.812
6	5973616	A	G	53	DP=2429;VDB=2.069346e-03;RPB=1.801350e+00;AF1=1;AC1=2;DP4=3,1,261,1861;MQ=1;FQ=-282;PV4=0.0069,1,1,0.46	99.8119
3	184150402	A	G	11.3	DP=3704;VDB=3.346086e-01;RPB=1.118777e-01;AF1=1;AC1=2;DP4=3,3,1447,1716;MQ=6;FQ=-282;PV4=1,1,0.048,1	99.8107
8	61579037	A	G	103	DP=636;VDB=6.579676e-02;RPB=2.493108e-01;AF1=1;AC1=2;DP4=0,1,159,368;MQ=12;FQ=-282;PV4=1,1,0.12,0.23	99.8106
7	121441177	T	C	70	DP=546;VDB=4.590304e-01;RPB=-6.167161e-01;AF1=1;AC1=2;DP4=0,1,13,514;MQ=1;FQ=-282;PV4=1,1,1,0.48	99.8106
13	78910283	T	C	23	DP=571;VDB=2.010708e-02;RPB=1.725481e+00;AF1=1;AC1=2;DP4=0,1,174,352;MQ=2;FQ=-282;PV4=1,1,1,1	99.8102
9	6835260	A	G	24	DP=4859;VDB=2.086965e-08;RPB=2.298173e+00;AF1=1;AC1=2;DP4=3,6,1705,3020;MQ=1;FQ=-282;PV4=1,1,1,0.049	99.8099
1	58999975	T	C	8.64	DP=546;VDB=5.159476e-01;RPB=-1.085420e+00;AF1=1;AC1=2;DP4=1,0,264,260;MQ=1;FQ=-282;PV4=1,1,0.27,1	99.8095
X	150231845	T	C	208	DP=533;VDB=5.028076e-01;RPB=2.227401e-01;AF1=1;AC1=2;DP4=1,0,216,304;MQ=16;FQ=-282;PV4=0.42,0.21,0.31,0.21	99.8081
1	27207086	A	G	12.3	DP=2667;VDB=2.025532e-01;RPB=3.975729e-01;AF1=1;AC1=2;DP4=3,2,926,1672;MQ=6;FQ=-282;PV4=0.36,1,7.9e-21,1	99.8079
7	44468305	A	G	147	DP=1681;VDB=3.635345e-01;RPB=1.694677e+00;AF1=1;AC1=2;DP4=0,3,48,1509;MQ=12;FQ=-282;PV4=1,1,0.009,0.16	99.8077
2	106253522	T	C	11.3	DP=541;VDB=1.426276e-01;RPB=-1.332349e+00;AF1=1;AC1=2;DP4=0,1,256,263;MQ=1;FQ=-282;PV4=1,1,1,0.47	99.8077
X	76335585	A	G	37	DP=1610;VDB=5.069976e-02;RPB=2.672671e+00;AF1=1;AC1=2;DP4=3,0,882,671;MQ=7;FQ=-282;PV4=0.26,1,1,1	99.8072
4	87207660	T	C	4.76	DP=3279;VDB=2.943809e-02;RPB=-7.368310e-01;AF1=1;AC1=2;DP4=2,4,7,3094;MQ=4;FQ=-282;PV4=0.00011,1,8.9e-07,1	99.8069
X	39788155	T	C	159	DP=4801;VDB=3.754778e-01;RPB=-3.202645e+00;AF1=1;AC1=2;DP4=0,8,549,3581;MQ=15;FQ=-282;PV4=0.61,1,0.094,1	99.8067
4	80079640	A	G	3.54	DP=1071;VDB=2.879147e-01;RPB=8.283479e-01;AF1=1;AC1=2;DP4=1,1,634,398;MQ=3;FQ=-282;PV4=1,1,1,1	99.8066
13	48771356	T	C	9.51	DP=531;VDB=4.451639e-02;RPB=-1.775607e-01;AF1=1;AC1=2;DP4=1,0,403,113;MQ=6;FQ=-282;PV4=1,1,0.41,0.21	99.8066
13	78910162	T	C	32	DP=547;VDB=5.154426e-01;RPB=1.484139e+00;AF1=1;AC1=2;DP4=1,0,410,106;MQ=6;FQ=-282;PV4=1,0.46,0.44,1	99.8066
7	108994550	T	C	3.54	DP=547;VDB=2.866958e-01;RPB=1.537366e+00;AF1=1;AC1=2;DP4=1,0,306,209;MQ=2;FQ=-282;PV4=1,0.29,0.00046,1	99.8062
3	52194722	T	C	31	DP=3247;VDB=2.949408e-01;RPB=3.377194e-01;AF1=1;AC1=2;DP4=2,4,968,2121;MQ=0;FQ=-282;PV4=1,1,0.13,0.077	99.8061
13	78909601	T	C	6.97	DP=524;VDB=3.191744e-02;RPB=-1.362101e+00;AF1=1;AC1=2;DP4=0,1,275,239;MQ=2;FQ=-282;PV4=0.47,1,0.00011,1	99.8058
1	32951439	A	G	134	DP=532;VDB=4.305440e-01;RPB=-1.711796e+00;AF1=1;AC1=2;DP4=0,1,124,388;MQ=11;FQ=-282;PV4=1,1,1,1	99.8051
2	216610880	T	C	10.4	DP=554;VDB=3.699979e-01;RPB=1.448443e+00;AF1=1;AC1=2;DP4=0,1,115,397;MQ=3;FQ=-282;PV4=1,1,0.35,0.36	99.8051
16	76235183	T	C	17.1	DP=544;VDB=4.781009e-01;RPB=-1.630567e+00;AF1=1;AC1=2;DP4=0,1,228,283;MQ=1;FQ=-282;PV4=1,0.34,1,1	99.8047
7	133035836	T	C	222	DP=1083;VDB=5.154428e-01;RPB=4.343750e-01;AF1=1;AC1=2;DP4=1,1,222,800;MQ=21;FQ=-282;PV4=0.39,1,0.043,0.16	99.8047
8	81521784	T	C	12.3	DP=548;VDB=2.553703e-02;RPB=1.576440e+00;AF1=1;AC1=2;DP4=1,0,363,148;MQ=6;FQ=-282;PV4=1,0.31,0.47,1	99.8047
1	35351354	A	G	32	DP=1112;VDB=6.973079e-02;RPB=1.334452e+00;AF1=1;AC1=2;DP4=1,1,451,569;MQ=6;FQ=-282;PV4=1,0.32,3.4e-18,1	99.8043
X	150231522	T	C	74	DP=532;VDB=3.698901e-01;RPB=7.267835e-01;AF1=1;AC1=2;DP4=0,1,199,310;MQ=10;FQ=-282;PV4=1,0.34,0.14,0.2	99.8039
10	32102577	T	C	26	DP=1058;VDB=3.776090e-01;RPB=-2.641255e-01;AF1=1;AC1=2;DP4=2,0,653,361;MQ=7;FQ=-282;PV4=0.54,1,1,0.36	99.8031
2	85341540	T	C	222	DP=532;VDB=1.088923e-01;RPB=1.281993e+00;AF1=1;AC1=2;DP4=1,0,235,272;MQ=30;FQ=-282;PV4=0.46,1,1,1	99.8031
3	142827537	A	G	207	DP=1686;VDB=1.446931e-01;RPB=-1.934169e+00;AF1=1;AC1=2;DP4=2,1,826,691;MQ=14;FQ=-282;PV4=1,1,1,1	99.8026
6	30486156	A	G	83	DP=2106;VDB=4.500389e-01;RPB=-3.926556e-01;AF1=1;AC1=2;DP4=4,0,1203,817;MQ=10;FQ=-282;PV4=0.15,1,0.0031,1	99.8024
1	153995654	A	G	56	DP=517;VDB=1.171989e-01;RPB=-9.485059e-01;AF1=1;AC1=2;DP4=1,0,349,154;MQ=9;FQ=-282;PV4=1,0.35,0.076,0.32	99.8016
20	4630131	T	C	52	DP=521;VDB=2.161169e-01;RPB=-1.622082e+00;AF1=1;AC1=2;DP4=0,1,85,418;MQ=3;FQ=-282;PV4=1,1,0.32,1	99.8016
6	149978290	T	C	9.51	DP=524;VDB=5.752842e-03;RPB=7.148160e-01;AF1=1;AC1=2;DP4=0,1,216,287;MQ=2;FQ=-282;PV4=1,0.42,1,0.47	99.8016
5	25910797	A	G	222	DP=536;VDB=2.306422e-01;RPB=3.340144e-01;AF1=1;AC1=2;DP4=1,0,287,215;MQ=24;FQ=-282;PV4=1,0.26,0.44,0.23	99.8012
10	68544528	A	G	222	DP=1050;VDB=5.246795e-01;RPB=3.558674e-01;AF1=1;AC1=2;DP4=2,0,626,374;MQ=33;FQ=-282;PV4=0.53,1,1,0.15	99.8004
16	69756804	A	G	222	DP=1066;VDB=4.809270e-01;RPB=7.349700e-01;AF1=1;AC1=2;DP4=1,1,515,485;MQ=31;FQ=-282;PV4=1,1,0.056,1	99.8004
16	69756821	A	G	222	DP=1077;VDB=3.012048e-01;RPB=-1.263268e+00;AF1=1;AC1=2;DP4=0,2,528,472;MQ=31;FQ=-282;PV4=0.22,1,0.35,0.32	99.8004
14	56978829	A	G	80	DP=1009;VDB=2.812843e-05;RPB=4.448053e-01;AF1=1;AC1=2;DP4=0,2,64,934;MQ=3;FQ=-282;PV4=1,1,0.0038,0.25	99.8
16	72005711	T	C	27	DP=537;VDB=2.120587e-02;RPB=5.542574e-01;AF1=1;AC1=2;DP4=0,1,178,321;MQ=1;FQ=-282;PV4=1,1,1,0.21	99.8
13	27945381	A	G	222	DP=1639;VDB=7.301746e-02;RPB=4.336465e-01;AF1=1;AC1=2;DP4=2,1,900,590;MQ=22;FQ=-282;PV4=1,0.45,0.23,0.33	99.7991
7	10451458	A	G	8.64	DP=4122;VDB=5.227964e-01;RPB=5.886146e-01;AF1=1;AC1=2;DP4=8,0,3231,721;MQ=6;FQ=-282;PV4=0.36,1,0.013,1	99.798
5	108785308	T	C	29	DP=4716;VDB=1.063863e-01;RPB=-7.527087e-01;AF1=1;AC1=2;DP4=1,8,1495,2925;MQ=2;FQ=-282;PV4=0.29,0.33,0.16,0.47	99.7968
17	61590644	T	C	4.12	DP=519;VDB=4.880038e-01;RPB=-1.464501e+00;AF1=1;AC1=2;DP4=0,1,128,363;MQ=4;FQ=-282;PV4=1,0.33,1.4e-41,1	99.7967
21	44047098	T	C	65	DP=544;VDB=3.165024e-01;RPB=-1.661214e+00;AF1=1;AC1=2;DP4=0,1,54,434;MQ=3;FQ=-282;PV4=1,1,0.49,1	99.7955
11	107908524	T	C	63	DP=1635;VDB=1.059602e-01;RPB=4.982940e-01;AF1=1;AC1=2;DP4=3,0,838,625;MQ=8;FQ=-282;PV4=0.27,1,1,1	99.7954
19	14070610	T	C	7.79	DP=1025;VDB=1.820320e-01;RPB=9.513935e-01;AF1=1;AC1=2;DP4=1,1,637,336;MQ=4;FQ=-282;PV4=1,1,1,1	99.7949
14	44120702	A	G	222	DP=506;VDB=4.104663e-01;RPB=-1.778290e-02;AF1=1;AC1=2;DP4=1,0,152,334;MQ=23;FQ=-282;PV4=0.31,1,0.42,0.23	99.7947
1	38709518	A	G	107	DP=1534;VDB=1.123684e-01;RPB=-1.022635e+00;AF1=1;AC1=2;DP4=2,1,720,736;MQ=10;FQ=-282;PV4=0.62,1,0.055,1	99.7944
12	4099344	A	G	74	DP=513;VDB=1.706910e-01;RPB=1.995783e-01;AF1=1;AC1=2;DP4=0,1,12,473;MQ=2;FQ=-282;PV4=1,0.43,0.36,0.34	99.7942
9	62687408	A	G	15.1	DP=500;VDB=1.732092e-01;RPB=-3.178409e-01;AF1=1;AC1=2;DP4=0,1,235,249;MQ=0;FQ=-282;PV4=1,0.16,1,0.22	99.7938
2	235882244	T	C	33	DP=1065;VDB=2.032513e-01;RPB=-1.006381e+00;AF1=1;AC1=2;DP4=1,1,952,14;MQ=7;FQ=-282;PV4=0.031,1,1.3e-05,0.11	99.7934
5	98213527	T	C	3.54	DP=503;VDB=4.885510e-01;RPB=-1.173789e+00;AF1=1;AC1=2;DP4=1,0,352,131;MQ=5;FQ=-282;PV4=1,0.27,0.00075,0.23	99.7934
9	71589888	T	C	20	DP=1473;VDB=3.014938e-01;RPB=1.220001e+00;AF1=1;AC1=2;DP4=1,2,535,913;MQ=1;FQ=-282;PV4=1,1,0.074,1	99.7932
3	101457214	A	G	35	DP=508;VDB=4.303671e-01;RPB=-5.174603e-01;AF1=1;AC1=2;DP4=1,0,417,64;MQ=9;FQ=-282;PV4=1,0.24,8.9e-05,0.21	99.7925
6	73292928	A	G	82	DP=497;VDB=4.607832e-01;RPB=1.652834e+00;AF1=1;AC1=2;DP4=1,0,262,218;MQ=10;FQ=-282;PV4=1,0.49,6.6e-07,1	99.7921
7	5528189	A	G	128	DP=3652;VDB=0.000000e+00;RPB=1.724838e+00;AF1=1;AC1=2;DP4=0,1,244,235;MQ=14;FQ=-282;PV4=0.49,4.7e-20,3.5e-06,2.4e-223	99.7917
7	10451418	T	C	6.97	DP=2004;VDB=5.119181e-01;RPB=5.665170e-01;AF1=1;AC1=2;DP4=4,0,1854,62;MQ=6;FQ=-282;PV4=1,0.085,0.072,0.4	99.7917
8	30351983	T	C	104	DP=4293;VDB=1.231901e-01;RPB=3.143072e+00;AF1=1;AC1=2;DP4=8,0,3794,36;MQ=14;FQ=-282;PV4=1,1,0.12,1	99.7916
8	75376761	A	G	115	DP=1546;VDB=5.205668e-01;RPB=3.303202e-01;AF1=1;AC1=2;DP4=3,0,1436,0;MQ=17;FQ=-282;PV4=1,1,0.075,1	99.7915
X	143884480	T	C	63	DP=498;VDB=2.433530e-01;RPB=1.337913e-01;AF1=1;AC1=2;DP4=0,1,162,316;MQ=9;FQ=-282;PV4=1,0.15,1,0.22	99.7912
6	63212019	A	G	102	DP=1048;VDB=1.220454e-01;RPB=-9.139133e-01;AF1=1;AC1=2;DP4=0,2,0,954;MQ=15;FQ=-282;PV4=1,1,5.9e-06,1	99.7908
2	38481790	A	G	222	DP=1150;VDB=1.767457e-13;RPB=5.530285e-01;AF1=1;AC1=2;DP4=2,0,921,32;MQ=23;FQ=-282;PV4=1,1,1,1	99.7906
1	236484492	A	G	192	DP=2100;VDB=1.510913e-03;RPB=-2.022772e+00;AF1=1;AC1=2;DP4=0,4,0,1904;MQ=20;FQ=-282;PV4=1,1,0.14,1	99.7904
3	184149895	A	G	15.1	DP=1186;VDB=9.043188e-03;RPB=-8.456736e-01;AF1=1;AC1=2;DP4=2,0,889,61;MQ=5;FQ=-282;PV4=1,1,0.11,0.21	99.7899
3	52194684	T	C	11.3	DP=3449;VDB=1.067373e-02;RPB=2.615861e-01;AF1=1;AC1=2;DP4=4,3,1531,1791;MQ=0;FQ=-282;PV4=0.71,1,0.42,0.34	99.7897
10	43605119	A	G	4.12	DP=531;VDB=2.883757e-01;RPB=1.673465e+00;AF1=1;AC1=2;DP4=1,0,284,188;MQ=2;FQ=-282;PV4=1,1,1,1	99.7886
X	52832962	T	C	131	DP=502;VDB=2.686902e-01;RPB=1.483049e+00;AF1=1;AC1=2;DP4=0,1,235,237;MQ=12;FQ=-282;PV4=1,1,0.048,1	99.7886
12	104265543	A	G	167	DP=7906;VDB=5.019590e-01;RPB=7.398105e-01;AF1=1;AC1=2;DP4=11,5,5086,2460;MQ=14;FQ=-282;PV4=1,0.23,8e-18,0.16	99.7884
17	71621100	T	C	8.64	DP=548;VDB=2.546621e-07;RPB=1.071525e+00;AF1=1;AC1=2;DP4=1,0,241,230;MQ=3;FQ=-282;PV4=1,1,1,0.12	99.7881
X	66498849	T	C	36	DP=710;VDB=5.074179e-01;RPB=9.450914e-01;AF1=1;AC1=2;DP4=0,1,123,347;MQ=0;FQ=-282;PV4=1,0.34,1,0.065	99.7877
6	122859948	A	G	56	DP=502;VDB=4.478835e-01;RPB=-1.621498e+00;AF1=1;AC1=2;DP4=0,1,58,411;MQ=3;FQ=-282;PV4=1,1,0.014,1	99.7872
3	119792251	A	G	33	DP=501;VDB=3.360326e-01;RPB=-1.510470e+00;AF1=1;AC1=2;DP4=0,1,197,271;MQ=7;FQ=-282;PV4=1,0.4,1,1	99.7868
6	31281052	T	C	3.54	DP=530;VDB=2.108971e-01;RPB=-9.121909e-01;AF1=1;AC1=2;DP4=0,1,323,145;MQ=4;FQ=-282;PV4=0.31,0.11,0.19,0.35	99.7868
17	71621152	A	G	8.64	DP=2423;VDB=2.045981e-01;RPB=1.402882e+00;AF1=1;AC1=2;DP4=4,1,1854,483;MQ=2;FQ=-282;PV4=1,1,0.16,1	99.7865
2	138288802	T	C	204	DP=511;VDB=8.350710e-02;RPB=-1.360369e+00;AF1=1;AC1=2;DP4=0,1,19,446;MQ=19;FQ=-282;PV4=1,0.44,0.0023,1	99.7854
15	24909287	T	C	49	DP=2924;VDB=3.601640e-01;RPB=-1.730849e+00;AF1=1;AC1=2;DP4=3,3,1881,907;MQ=9;FQ=-282;PV4=0.4,0.1,0.002,0.099	99.7853
1	178411831	T	C	65	DP=488;VDB=1.894967e-01;RPB=6.741977e-01;AF1=1;AC1=2;DP4=0,1,8,456;MQ=2;FQ=-282;PV4=1,0.24,0.35,0.28	99.7849
7	121441130	A	G	36	DP=1076;VDB=6.659161e-02;RPB=-1.189716e-02;AF1=1;AC1=2;DP4=0,2,205,720;MQ=1;FQ=-282;PV4=1,1,1,1	99.7843
9	134079431	A	G	170	DP=487;VDB=5.245224e-01;RPB=-1.402140e+00;AF1=1;AC1=2;DP4=0,1,11,450;MQ=15;FQ=-282;PV4=1,1,0.1,1	99.7835
6	73292173	A	G	222	DP=491;VDB=1.454648e-01;RPB=7.777340e-01;AF1=1;AC1=2;DP4=1,0,282,178;MQ=23;FQ=-282;PV4=1,0.21,0.007,0.27	99.7831
1	84244357	A	G	106	DP=544;VDB=2.199519e-01;RPB=1.716994e+00;AF1=1;AC1=2;DP4=1,0,360,99;MQ=13;FQ=-282;PV4=1,1,1,1	99.7826
X	39787500	T	C	55	DP=7989;VDB=8.501429e-03;RPB=3.191650e+00;AF1=1;AC1=2;DP4=16,1,7705,90;MQ=10;FQ=-282;PV4=0.18,1,1,1	99.7824
12	4099172	A	G	46	DP=4012;VDB=2.717215e-01;RPB=-3.289889e-01;AF1=1;AC1=2;DP4=4,4,1098,2570;MQ=8;FQ=-282;PV4=0.25,1,1,1	99.7824
6	34246091	A	G	136	DP=508;VDB=4.206078e-01;RPB=1.203759e+00;AF1=1;AC1=2;DP4=0,1,173,285;MQ=14;FQ=-282;PV4=1,1,0.00038,0.25	99.7821
7	108994514	A	G	4.12	DP=471;VDB=2.721497e-01;RPB=-9.094232e-01;AF1=1;AC1=2;DP4=0,1,254,204;MQ=3;FQ=-282;PV4=0.45,0.22,0.23,0.4	99.7821
X	121203299	T	C	41	DP=973;VDB=4.649487e-01;RPB=1.083455e+00;AF1=1;AC1=2;DP4=0,2,17,896;MQ=3;FQ=-282;PV4=1,0.26,0.48,0.098	99.7814
19	11146211	T	C	222	DP=955;VDB=2.933464e-01;RPB=-1.409095e+00;AF1=1;AC1=2;DP4=0,2,429,483;MQ=42;FQ=-282;PV4=0.5,0.34,0.42,1	99.7812
13	27945365	A	G	222	DP=1552;VDB=3.430849e-01;RPB=-2.873449e+00;AF1=1;AC1=2;DP4=2,1,837,528;MQ=21;FQ=-282;PV4=1,1,1,1	99.7807
9	128917618	A	G	222	DP=473;VDB=2.442881e-01;RPB=-9.174181e-01;AF1=1;AC1=2;DP4=1,0,225,229;MQ=42;FQ=-282;PV4=0.5,1,1,0.36	99.7802
7	10451669	A	G	30	DP=968;VDB=5.246630e-01;RPB=1.606004e-01;AF1=1;AC1=2;DP4=1,1,69,837;MQ=6;FQ=-282;PV4=0.15,1,1,0.13	99.7797
8	97865110	T	C	61	DP=480;VDB=3.747695e-02;RPB=7.096084e-01;AF1=1;AC1=2;DP4=1,0,453,0;MQ=12;FQ=-282;PV4=1,1,0.038,1	99.7797
9	134079263	A	G	222	DP=994;VDB=2.277612e-01;RPB=2.887338e-01;AF1=1;AC1=2;DP4=0,2,487,415;MQ=21;FQ=-282;PV4=0.21,1,0.23,0.15	99.7788
10	93959670	T	C	222	DP=475;VDB=5.236294e-01;RPB=1.640087e+00;AF1=1;AC1=2;DP4=1,0,200,251;MQ=26;FQ=-282;PV4=0.44,1,0.03,1	99.7788
1	236484510	T	C	60	DP=575;VDB=5.097564e-01;RPB=1.417136e+00;AF1=1;AC1=2;DP4=0,1,0,450;MQ=11;FQ=-282;PV4=1,1,0.46,0.19	99.7783
19	12559741	A	G	22	DP=949;VDB=4.337173e-01;RPB=3.087368e-01;AF1=1;AC1=2;DP4=1,1,420,479;MQ=5;FQ=-282;PV4=1,1,1,1	99.778
3	142827499	T	C	52	DP=1402;VDB=5.207483e-01;RPB=-1.067409e+00;AF1=1;AC1=2;DP4=1,2,766,582;MQ=8;FQ=-282;PV4=0.58,1,1,0.44	99.7779
14	53991425	T	C	144	DP=459;VDB=2.185125e-02;RPB=-1.708910e+00;AF1=1;AC1=2;DP4=0,1,216,232;MQ=12;FQ=-282;PV4=1,1,1,1	99.7773
17	32227919	T	C	222	DP=467;VDB=4.908369e-01;RPB=-9.451080e-01;AF1=1;AC1=2;DP4=1,0,297,151;MQ=23;FQ=-282;PV4=1,0.18,0.019,0.24	99.7773
8	93957546	T	C	71	DP=4350;VDB=1.158273e-01;RPB=-6.506833e-01;AF1=1;AC1=2;DP4=3,6,1437,2589;MQ=9;FQ=-282;PV4=1,1,0.017,1	99.777
5	168616492	A	G	3.54	DP=3756;VDB=3.098525e-01;RPB=-2.480260e-01;AF1=1;AC1=2;DP4=7,1,2513,1065;MQ=4;FQ=-282;PV4=0.45,1,2.7e-07,0.29	99.7769
8	75377043	T	C	222	DP=1513;VDB=5.167098e-01;RPB=-6.254660e-01;AF1=1;AC1=2;DP4=0,3,0,1341;MQ=25;FQ=-282;PV4=1,1,0.18,1	99.7768
9	12973369	T	C	10.4	DP=1026;VDB=2.514316e-02;RPB=-1.337705e+00;AF1=1;AC1=2;DP4=0,2,206,687;MQ=4;FQ=-282;PV4=1,0.31,1,1	99.7765
8	61578873	T	C	98	DP=1414;VDB=2.803611e-01;RPB=9.559054e-01;AF1=1;AC1=2;DP4=2,1,753,583;MQ=11;FQ=-282;PV4=1,1,0.074,1	99.776
2	130075036	A	G	43	DP=7941;VDB=2.115458e-01;RPB=-1.577830e+00;AF1=1;AC1=2;DP4=7,10,704,6848;MQ=2;FQ=-282;PV4=0.00053,1,0.00031,1	99.7754
14	101678299	T	C	16.1	DP=919;VDB=5.077835e-01;RPB=-1.499437e+00;AF1=1;AC1=2;DP4=1,1,313,575;MQ=5;FQ=-282;PV4=1,1,0.26,1	99.7753
10	118932889	A	G	48	DP=3275;VDB=4.944799e-01;RPB=-7.178041e-02;AF1=1;AC1=2;DP4=3,4,544,2562;MQ=2;FQ=-282;PV4=0.11,1,0.062,1	99.7751
7	64434298	T	C	16.1	DP=1400;VDB=2.714463e-01;RPB=9.782457e-01;AF1=1;AC1=2;DP4=0,3,454,877;MQ=7;FQ=-282;PV4=0.56,0.27,0.36,0.16	99.7751
19	12894205	T	C	41	DP=1878;VDB=5.000420e-01;RPB=1.613592e-01;AF1=1;AC1=2;DP4=2,2,1026,748;MQ=8;FQ=-282;PV4=1,0.072,1.1e-20,1	99.775
1	84244354	A	G	127	DP=498;VDB=2.771116e-01;RPB=-8.816317e-01;AF1=1;AC1=2;DP4=1,0,347,96;MQ=13;FQ=-282;PV4=1,0.22,1,0.19	99.7748
10	93959679	A	G	222	DP=461;VDB=5.205817e-01;RPB=2.574677e-01;AF1=1;AC1=2;DP4=0,1,188,255;MQ=27;FQ=-282;PV4=1,0.16,0.059,0.23	99.7748
9	32333645	A	G	19.1	DP=503;VDB=4.077963e-03;RPB=1.669639e+00;AF1=1;AC1=2;DP4=0,1,1,442;MQ=2;FQ=-282;PV4=1,0.21,1,0.085	99.7748
4	96902862	A	G	203	DP=483;VDB=4.448541e-01;RPB=-9.657283e-01;AF1=1;AC1=2;DP4=1,0,360,82;MQ=20;FQ=-282;PV4=1,1,1,0.21	99.7743
10	93959033	T	C	222	DP=472;VDB=2.256027e-01;RPB=-1.708596e+00;AF1=1;AC1=2;DP4=0,1,224,218;MQ=19;FQ=-282;PV4=0.49,1,1,1	99.7743
17	59885438	T	C	111	DP=465;VDB=1.351664e-01;RPB=8.640727e-01;AF1=1;AC1=2;DP4=0,1,308,134;MQ=12;FQ=-282;PV4=0.3,0.47,3e-05,0.25	99.7743
3	101576880	T	C	82	DP=2409;VDB=1.508654e-05;RPB=1.118318e+00;AF1=1;AC1=2;DP4=2,3,381,1829;MQ=7;FQ=-282;PV4=0.21,0.48,3.9e-09,0.18	99.7743
11	56357642	T	C	6.97	DP=455;VDB=1.484957e-01;RPB=-2.664700e-01;AF1=1;AC1=2;DP4=1,0,371,70;MQ=5;FQ=-282;PV4=1,0.21,1,0.16	99.7738
6	122859920	T	C	40	DP=916;VDB=3.711959e-02;RPB=-6.009238e-01;AF1=1;AC1=2;DP4=1,1,185,696;MQ=6;FQ=-282;PV4=0.38,0.36,1,1	99.7735
1	114535999	T	C	5.45	DP=939;VDB=4.793298e-01;RPB=9.608587e-02;AF1=1;AC1=2;DP4=2,0,771,107;MQ=4;FQ=-282;PV4=1,1,1,1	99.7727
10	64826595	A	G	36	DP=495;VDB=5.447181e-32;RPB=1.495328e+00;AF1=1;AC1=2;DP4=0,1,5,433;MQ=1;FQ=-282;PV4=1,1,1,1	99.7722
X	46440247	T	C	10.4	DP=7833;VDB=8.215197e-06;RPB=2.311903e+00;AF1=1;AC1=2;DP4=11,6,5852,1580;MQ=5;FQ=-282;PV4=0.23,1,0.00013,1	99.7718
14	53991504	T	C	159	DP=463;VDB=5.067182e-01;RPB=1.724146e+00;AF1=1;AC1=2;DP4=1,0,296,141;MQ=12;FQ=-282;PV4=1,1,0.5,1	99.7717
16	85805047	T	C	222	DP=461;VDB=1.184380e-02;RPB=-1.368245e+00;AF1=1;AC1=2;DP4=0,1,128,309;MQ=35;FQ=-282;PV4=1,1,0.27,1	99.7717
6	30486098	T	C	110	DP=1826;VDB=5.139118e-01;RPB=2.419234e-01;AF1=1;AC1=2;DP4=4,0,1070,678;MQ=11;FQ=-282;PV4=0.16,1,1,1	99.7717
9	107171077	T	C	48	DP=461;VDB=5.209478e-01;RPB=9.253446e-01;AF1=1;AC1=2;DP4=0,1,87,350;MQ=2;FQ=-282;PV4=1,1,0.36,0.19	99.7717
20	18504930	T	C	3.54	DP=7084;VDB=4.473250e-01;RPB=-1.042598e+00;AF1=1;AC1=2;DP4=6,8,3492,2621;MQ=2;FQ=-282;PV4=0.29,1,0.1,0.019	99.7715
7	121441061	A	G	6.97	DP=1371;VDB=4.403876e-01;RPB=-2.303588e-01;AF1=1;AC1=2;DP4=1,2,701,608;MQ=1;FQ=-282;PV4=0.6,1,0.25,1	99.7713
6	42207483	A	G	222	DP=460;VDB=4.269653e-01;RPB=-1.676566e+00;AF1=1;AC1=2;DP4=0,1,152,284;MQ=22;FQ=-282;PV4=1,1,0.4,1	99.7712
3	184149875	A	G	4.76	DP=509;VDB=4.015130e-01;RPB=6.356166e-02;AF1=1;AC1=2;DP4=1,0,304,131;MQ=4;FQ=-282;PV4=1,0.22,0.19,0.14	99.7706
9	71589870	T	C	6.19	DP=1351;VDB=4.374727e-01;RPB=5.857587e-01;AF1=1;AC1=2;DP4=1,2,635,669;MQ=1;FQ=-282;PV4=1,0.16,0.0047,1	99.7705
X	68070796	T	C	222	DP=1811;VDB=4.582729e-01;RPB=-1.051087e-01;AF1=1;AC1=2;DP4=3,1,1116,620;MQ=18;FQ=-282;PV4=1,0.3,0.29,0.06	99.7701
9	107170438	A	G	38	DP=1348;VDB=1.825896e-01;RPB=1.132874e+00;AF1=1;AC1=2;DP4=2,1,775,525;MQ=7;FQ=-282;PV4=1,0.36,0.1,1	99.7698
19	53004938	A	G	24	DP=447;VDB=5.238276e-01;RPB=-3.880124e-01;AF1=1;AC1=2;DP4=1,0,217,215;MQ=6;FQ=-282;PV4=1,0.28,1,0.22	99.7691
7	131242914	A	G	57	DP=902;VDB=3.312814e-01;RPB=1.034419e+00;AF1=1;AC1=2;DP4=2,0,129,735;MQ=2;FQ=-282;PV4=0.023,0.23,1,0.2	99.7691
17	71621451	A	G	65	DP=504;VDB=6.455443e-03;RPB=-1.675924e+00;AF1=1;AC1=2;DP4=0,1,46,385;MQ=1;FQ=-282;PV4=1,1,1,1	99.7685
3	32635406	A	G	79	DP=1799;VDB=6.770230e-02;RPB=3.947656e-01;AF1=1;AC1=2;DP4=1,3,546,1178;MQ=7;FQ=-282;PV4=1,0.27,0.0089,0.33	99.7685
1	147203703	T	C	222	DP=448;VDB=3.394953e-01;RPB=-1.732055e+00;AF1=1;AC1=2;DP4=0,1,222,209;MQ=37;FQ=-282;PV4=0.49,1,1,1	99.7685
7	145010708	T	C	20	DP=453;VDB=5.045062e-01;RPB=1.193551e+00;AF1=1;AC1=2;DP4=1,0,323,107;MQ=5;FQ=-282;PV4=1,1,0.46,1	99.768
10	65169652	T	C	19.1	DP=514;VDB=2.176645e-01;RPB=1.425211e+00;AF1=1;AC1=2;DP4=0,1,6,422;MQ=1;FQ=-282;PV4=1,1,1,0.13	99.7669
10	125667645	A	G	37	DP=3159;VDB=4.031189e-01;RPB=-2.469693e-01;AF1=1;AC1=2;DP4=1,6,604,2390;MQ=2;FQ=-282;PV4=1,1,0.12,1	99.7667
1	27325565	A	G	41	DP=1155;VDB=4.681086e-01;RPB=7.106820e-01;AF1=1;AC1=2;DP4=0,2,6,849;MQ=2;FQ=-282;PV4=1,0.14,2.7e-205,0.2	99.7666
1	187563778	A	G	23	DP=464;VDB=9.598386e-02;RPB=1.723962e+00;AF1=1;AC1=2;DP4=1,0,178,249;MQ=6;FQ=-282;PV4=0.42,1,0.071,1	99.7664
9	19027717	A	G	67	DP=444;VDB=2.413800e-01;RPB=1.286901e+00;AF1=1;AC1=2;DP4=0,1,183,244;MQ=8;FQ=-282;PV4=1,1,1,1	99.7664
X	95499851	A	G	24	DP=447;VDB=5.047879e-01;RPB=1.723962e+00;AF1=1;AC1=2;DP4=1,0,284,143;MQ=6;FQ=-282;PV4=1,1,1,1	99.7664
9	72107948	A	G	19.1	DP=435;VDB=1.873987e-03;RPB=1.366985e+00;AF1=1;AC1=2;DP4=0,1,188,238;MQ=2;FQ=-282;PV4=1,0.44,1,0.34	99.7658
9	107170058	A	G	37	DP=919;VDB=5.215756e-01;RPB=2.262948e+00;AF1=1;AC1=2;DP4=2,0,326,526;MQ=7;FQ=-282;PV4=0.15,1,1,1	99.7658
15	59768869	T	C	12.3	DP=3085;VDB=3.948049e-01;RPB=9.991976e-01;AF1=1;AC1=2;DP4=5,2,2074,907;MQ=6;FQ=-282;PV4=1,1,0.12,1	99.7657
11	130033226	T	C	58	DP=464;VDB=5.018637e-09;RPB=6.235400e-01;AF1=1;AC1=2;DP4=0,1,21,403;MQ=6;FQ=-282;PV4=1,1,1,0.16	99.7647
2	85102456	A	G	6.19	DP=439;VDB=5.242824e-01;RPB=1.160150e+00;AF1=1;AC1=2;DP4=1,0,216,207;MQ=2;FQ=-282;PV4=1,1,1,1	99.7642
9	14922390	T	C	93	DP=472;VDB=2.335363e-01;RPB=-1.265260e+00;AF1=1;AC1=2;DP4=0,1,35,387;MQ=5;FQ=-282;PV4=1,3.5e-06,1,1	99.7636
12	55654693	T	C	33	DP=445;VDB=4.833903e-01;RPB=-1.428330e+00;AF1=1;AC1=2;DP4=0,1,103,318;MQ=3;FQ=-282;PV4=1,1,0.25,1	99.763
20	38978255	T	C	24	DP=431;VDB=4.099118e-01;RPB=-1.715638e+00;AF1=1;AC1=2;DP4=1,0,216,205;MQ=7;FQ=-282;PV4=1,1,1,1	99.763
12	9696033	A	G	80	DP=1449;VDB=2.430012e-01;RPB=-1.777340e+00;AF1=1;AC1=2;DP4=0,3,163,1097;MQ=8;FQ=-282;PV4=1,1,4.6e-06,1	99.7625
4	124463469	A	G	60	DP=442;VDB=4.981472e-01;RPB=1.263043e+00;AF1=1;AC1=2;DP4=1,0,246,174;MQ=7;FQ=-282;PV4=1,0.28,0.26,1	99.7625
17	29021327	T	C	185	DP=443;VDB=5.129520e-01;RPB=8.639707e-02;AF1=1;AC1=2;DP4=1,0,418,2;MQ=18;FQ=-282;PV4=1,0.27,0.16,0.21	99.7625
2	111940567	T	C	73	DP=462;VDB=2.267671e-01;RPB=-1.419381e+00;AF1=1;AC1=2;DP4=0,1,232,188;MQ=8;FQ=-282;PV4=0.45,1,0.0009,1	99.7625
14	53991500	A	G	152	DP=456;VDB=2.383916e-01;RPB=1.723808e+00;AF1=1;AC1=2;DP4=1,0,275,144;MQ=13;FQ=-282;PV4=1,1,0.07,1	99.7619
2	111940605	T	C	59	DP=472;VDB=2.422466e-02;RPB=1.327909e+00;AF1=1;AC1=2;DP4=0,1,202,217;MQ=7;FQ=-282;PV4=1,1,1.3e-11,1	99.7619
1	171670662	A	G	222	DP=2202;VDB=5.229657e-01;RPB=7.561018e-01;AF1=1;AC1=2;DP4=4,1,786,1305;MQ=29;FQ=-282;PV4=0.07,1,1,1	99.7615
1	15828340	T	C	3.54	DP=2181;VDB=1.184709e-01;RPB=-7.805302e-01;AF1=1;AC1=2;DP4=3,2,1451,635;MQ=5;FQ=-282;PV4=0.64,1,6.3e-14,1	99.7609
5	76242305	A	G	20	DP=443;VDB=4.637928e-01;RPB=-1.732056e+00;AF1=1;AC1=2;DP4=0,1,144,271;MQ=5;FQ=-282;PV4=1,1,0.2,1	99.7596
13	78910148	T	C	30	DP=431;VDB=5.243157e-01;RPB=1.415623e-01;AF1=1;AC1=2;DP4=1,0,343,72;MQ=6;FQ=-282;PV4=1,0.24,0.00013,0.26	99.7596
X	30630465	T	C	7.79	DP=1019;VDB=7.112571e-41;RPB=1.383088e+00;AF1=1;AC1=2;DP4=0,2,0,830;MQ=5;FQ=-282;PV4=1,0.27,0.24,0.24	99.7596
3	96350244	T	C	18.1	DP=860;VDB=2.343613e-01;RPB=-1.084882e+00;AF1=1;AC1=2;DP4=1,1,273,553;MQ=7;FQ=-282;PV4=0.55,0.37,0.18,1	99.7585
3	96350548	T	C	27	DP=1293;VDB=5.208192e-01;RPB=1.855648e+00;AF1=1;AC1=2;DP4=3,0,679,559;MQ=8;FQ=-282;PV4=0.26,1,0.49,1	99.7583
14	75595755	A	G	15.1	DP=454;VDB=1.022464e-21;RPB=1.371386e+00;AF1=1;AC1=2;DP4=1,0,401,11;MQ=5;FQ=-282;PV4=1,1,1,1	99.7579
12	132126546	A	G	222	DP=425;VDB=4.459308e-01;RPB=4.087821e-01;AF1=1;AC1=2;DP4=1,0,223,187;MQ=17;FQ=-282;PV4=1,1,1,0.23	99.7567
9	14922360	A	G	62	DP=867;VDB=1.083849e-02;RPB=-2.366005e+00;AF1=1;AC1=2;DP4=0,2,167,653;MQ=4;FQ=-282;PV4=1,1,1,1	99.7567
Y	17757406	T	C	19.1	DP=853;VDB=1.254082e-04;RPB=-8.035771e-01;AF1=1;AC1=2;DP4=0,2,9,811;MQ=0;FQ=-282;PV4=1,0.08,1,0.27	99.7567
4	187970942	T	C	31	DP=474;VDB=3.619428e-02;RPB=1.723607e+00;AF1=1;AC1=2;DP4=1,0,303,106;MQ=7;FQ=-282;PV4=1,1,1,1	99.7561
MT	2706	A	G	222	DP=7869;VDB=5.056696e-01;RPB=2.348481e+00;AF1=1;AC1=2;DP4=12,2,4446,1270;MQ=39;FQ=-282;PV4=0.75,1,1,1	99.7557
5	77785832	T	C	44	DP=6943;VDB=2.314180e-02;RPB=-2.062851e-01;AF1=1;AC1=2;DP4=5,11,1266,5260;MQ=2;FQ=-282;PV4=0.22,1,1,1	99.7554
14	72929914	A	G	34	DP=863;VDB=5.148353e-01;RPB=1.431249e+00;AF1=1;AC1=2;DP4=1,1,197,617;MQ=2;FQ=-282;PV4=0.43,1,4.4e-73,0.2	99.7549
20	4630148	A	G	76	DP=427;VDB=3.837230e-01;RPB=-1.952808e-01;AF1=1;AC1=2;DP4=0,1,19,388;MQ=3;FQ=-282;PV4=1,0.21,0.46,0.22	99.7549
19	46558812	A	G	11.3	DP=2509;VDB=7.976545e-02;RPB=-1.165195e-01;AF1=1;AC1=2;DP4=3,3,1021,1409;MQ=5;FQ=-282;PV4=0.7,1,0.00011,1	99.7537
9	12973065	T	C	101	DP=2108;VDB=5.174412e-01;RPB=2.342517e-01;AF1=1;AC1=2;DP4=3,2,1061,963;MQ=11;FQ=-282;PV4=1,1,0.18,1	99.7536
1	171670849	T	C	118	DP=1719;VDB=3.727357e-01;RPB=-1.771600e+00;AF1=1;AC1=2;DP4=1,3,292,1326;MQ=11;FQ=-282;PV4=0.55,1,1,1	99.7534
6	116258969	T	C	34	DP=1248;VDB=1.919606e-01;RPB=3.550252e-01;AF1=1;AC1=2;DP4=1,2,363,849;MQ=5;FQ=-282;PV4=1,0.47,0.31,0.093	99.7531
6	116258728	A	G	114	DP=3488;VDB=1.962484e-01;RPB=9.321816e-02;AF1=1;AC1=2;DP4=5,3,1579,1642;MQ=12;FQ=-282;PV4=0.5,1,9.2e-06,0.18	99.7522
6	31280995	A	G	44	DP=885;VDB=2.065413e-04;RPB=1.990878e+00;AF1=1;AC1=2;DP4=1,1,410,395;MQ=7;FQ=-282;PV4=1,1,0.16,1	99.7522
8	30352545	A	G	159	DP=421;VDB=3.484060e-01;RPB=-1.328053e+00;AF1=1;AC1=2;DP4=0,1,0,402;MQ=17;FQ=-282;PV4=1,1,1,1	99.7519
6	149880387	T	C	4.12	DP=415;VDB=8.061696e-02;RPB=1.848100e-01;AF1=1;AC1=2;DP4=1,0,233,169;MQ=2;FQ=-282;PV4=1,0.19,1,0.22	99.7519
10	63902771	A	G	26	DP=1233;VDB=3.386250e-02;RPB=6.409627e-01;AF1=1;AC1=2;DP4=2,1,490,714;MQ=5;FQ=-282;PV4=0.57,1,0.44,1	99.7514
12	4099067	A	G	17.1	DP=4982;VDB=1.970562e-01;RPB=4.894207e+00;AF1=1;AC1=2;DP4=11,1,3299,1515;MQ=7;FQ=-282;PV4=0.12,1,1,1	99.7513
22	32039594	A	G	40	DP=840;VDB=4.041229e-01;RPB=2.015522e+00;AF1=1;AC1=2;DP4=1,1,569,231;MQ=7;FQ=-282;PV4=0.5,1,1,1	99.7506
X	52833111	A	G	81	DP=410;VDB=1.258047e-01;RPB=-3.671441e-01;AF1=1;AC1=2;DP4=0,1,197,203;MQ=8;FQ=-282;PV4=1,1,1,0.26	99.7506
1	147203823	T	C	222	DP=426;VDB=1.897752e-01;RPB=1.723418e+00;AF1=1;AC1=2;DP4=0,1,201,199;MQ=32;FQ=-282;PV4=0.5,1,1,1	99.7506
9	6835241	T	C	18.1	DP=5896;VDB=1.080044e-06;RPB=1.756374e+00;AF1=1;AC1=2;DP4=6,8,2590,3005;MQ=1;FQ=-282;PV4=1,1,1,0.45	99.7504
1	62038985	A	G	7.79	DP=423;VDB=5.209544e-01;RPB=1.723396e+00;AF1=1;AC1=2;DP4=1,0,252,147;MQ=4;FQ=-282;PV4=1,1,1,1	99.75
1	217850648	A	G	97	DP=830;VDB=6.452079e-19;RPB=-1.976140e-01;AF1=1;AC1=2;DP4=0,2,64,734;MQ=5;FQ=-282;PV4=1,0.44,6.1e-15,1	99.75
12	55654994	T	C	62	DP=437;VDB=2.385554e-01;RPB=7.707650e-01;AF1=1;AC1=2;DP4=0,1,52,347;MQ=0;FQ=-282;PV4=1,1,1,0.23	99.75
4	87892534	A	G	100	DP=3840;VDB=1.625657e-01;RPB=-4.037271e+00;AF1=1;AC1=2;DP4=0,9,1184,2398;MQ=10;FQ=-282;PV4=0.035,1,0.088,1	99.7494
9	42411261	A	G	18.1	DP=415;VDB=2.808135e-01;RPB=-1.519348e-01;AF1=1;AC1=2;DP4=1,0,161,237;MQ=0;FQ=-282;PV4=0.41,1,1,0.23	99.7494
9	107170290	T	C	45	DP=1062;VDB=4.428175e-02;RPB=3.424684e-01;AF1=1;AC1=2;DP4=0,2,79,717;MQ=2;FQ=-282;PV4=1,1,1,1	99.7494
1	147203822	A	G	222	DP=429;VDB=2.015359e-01;RPB=1.723331e+00;AF1=1;AC1=2;DP4=0,1,200,196;MQ=32;FQ=-282;PV4=0.5,1,1,1	99.7481
5	25910116	A	G	222	DP=430;VDB=2.401064e-01;RPB=3.533918e-01;AF1=1;AC1=2;DP4=1,0,154,242;MQ=31;FQ=-282;PV4=0.39,0.27,1,0.2	99.7481
5	33162669	A	G	24	DP=814;VDB=2.286620e-01;RPB=1.683931e+00;AF1=1;AC1=2;DP4=2,0,445,347;MQ=7;FQ=-282;PV4=0.51,1,1,1	99.7481
X	39787275	T	C	12.3	DP=1317;VDB=1.238600e-07;RPB=1.148741e+00;AF1=1;AC1=2;DP4=1,2,144,1044;MQ=4;FQ=-282;PV4=0.32,1,0.21,1	99.7481
3	65688317	A	G	120	DP=407;VDB=3.771634e-02;RPB=3.149193e-01;AF1=1;AC1=2;DP4=1,0,83,312;MQ=11;FQ=-282;PV4=0.21,0.32,0.022,0.27	99.7475
6	149880711	A	G	3.54	DP=412;VDB=1.688297e-01;RPB=-5.423611e-01;AF1=1;AC1=2;DP4=0,1,275,120;MQ=4;FQ=-282;PV4=0.31,1,0.39,0.24	99.7475
10	93959286	A	G	222	DP=415;VDB=5.035668e-01;RPB=1.118163e+00;AF1=1;AC1=2;DP4=1,0,194,200;MQ=27;FQ=-282;PV4=0.49,0.19,1,1	99.7468
12	62965319	A	G	222	DP=473;VDB=1.500593e-18;RPB=1.723287e+00;AF1=1;AC1=2;DP4=1,0,379,15;MQ=34;FQ=-282;PV4=1,1,0.24,1	99.7468
6	116258875	A	G	89	DP=2094;VDB=3.151486e-01;RPB=2.448373e-01;AF1=1;AC1=2;DP4=2,3,607,1361;MQ=10;FQ=-282;PV4=0.65,1,0.0017,1	99.7466
1	15828445	A	G	4.76	DP=2079;VDB=7.305969e-03;RPB=4.244747e-01;AF1=1;AC1=2;DP4=3,2,687,1279;MQ=2;FQ=-282;PV4=0.35,1,0.039,1	99.7463
1	27325569	A	G	54	DP=999;VDB=2.476595e-01;RPB=5.365559e-01;AF1=1;AC1=2;DP4=0,2,5,781;MQ=2;FQ=-282;PV4=1,0.2,2.3e-244,0.16	99.7462
22	22988422	T	C	35	DP=406;VDB=3.889615e-01;RPB=-1.732056e+00;AF1=1;AC1=2;DP4=1,0,225,168;MQ=6;FQ=-282;PV4=1,1,0.16,1	99.7462
11	90282594	T	C	222	DP=865;VDB=3.583148e-02;RPB=2.047734e+00;AF1=1;AC1=2;DP4=2,0,747,38;MQ=22;FQ=-282;PV4=1,1,0.25,1	99.7459
17	14705465	A	G	8.64	DP=5042;VDB=4.438511e-01;RPB=-1.548310e+00;AF1=1;AC1=2;DP4=3,9,2674,2034;MQ=6;FQ=-282;PV4=0.038,1,0.3,1	99.7458
2	230573254	A	G	50	DP=415;VDB=4.474637e-01;RPB=-2.600288e-01;AF1=1;AC1=2;DP4=1,0,218,174;MQ=8;FQ=-282;PV4=1,0.15,1,0.21	99.7455
2	111940524	T	C	156	DP=417;VDB=3.662898e-01;RPB=-1.732056e+00;AF1=1;AC1=2;DP4=0,1,247,145;MQ=11;FQ=-282;PV4=0.37,1,1,1	99.7455
1	160895764	A	G	84	DP=409;VDB=4.895551e-01;RPB=-1.652523e+00;AF1=1;AC1=2;DP4=0,1,188,203;MQ=10;FQ=-282;PV4=1,1,0.36,1	99.7449
9	32333592	T	C	45	DP=826;VDB=9.535802e-02;RPB=1.580369e+00;AF1=1;AC1=2;DP4=1,1,173,609;MQ=2;FQ=-282;PV4=0.39,0.24,0.23,1	99.7449
9	107170552	T	C	80	DP=412;VDB=1.847672e-01;RPB=1.334390e+00;AF1=1;AC1=2;DP4=0,1,17,374;MQ=3;FQ=-282;PV4=1,0.28,0.49,0.13	99.7449
6	31280788	T	C	43	DP=2736;VDB=1.905548e-01;RPB=3.551352e-01;AF1=1;AC1=2;DP4=2,4,514,1830;MQ=7;FQ=-282;PV4=0.62,1,1,1	99.7447
11	18665255	A	G	22	DP=399;VDB=1.751311e-01;RPB=-4.174700e-01;AF1=1;AC1=2;DP4=0,1,310,79;MQ=4;FQ=-282;PV4=0.21,0.19,1,0.24	99.7436
X	66498899	A	G	78	DP=435;VDB=3.345486e-02;RPB=-8.527048e-01;AF1=1;AC1=2;DP4=1,0,12,377;MQ=0;FQ=-282;PV4=0.033,1,1,0.31	99.7436
22	41074698	T	C	8.64	DP=1228;VDB=4.192249e-01;RPB=-2.703169e-01;AF1=1;AC1=2;DP4=1,2,494,673;MQ=2;FQ=-282;PV4=1,1,1.4e-37,1	99.7436
9	6835473	T	C	61	DP=3215;VDB=3.141086e-11;RPB=1.607246e+00;AF1=1;AC1=2;DP4=3,5,286,2825;MQ=2;FQ=-282;PV4=0.031,0.29,1.6e-161,1	99.7435
3	184149917	A	G	56	DP=3015;VDB=8.189050e-05;RPB=-5.529582e-02;AF1=1;AC1=2;DP4=6,1,2521,198;MQ=8;FQ=-282;PV4=0.41,1,1,1	99.7432
19	53004982	A	G	15.1	DP=421;VDB=2.946589e-01;RPB=6.010993e-01;AF1=1;AC1=2;DP4=0,1,192,196;MQ=4;FQ=-282;PV4=1,1,1,0.21	99.7429
1	147203993	T	C	222	DP=406;VDB=4.593986e-01;RPB=-1.527238e+00;AF1=1;AC1=2;DP4=0,1,170,218;MQ=24;FQ=-282;PV4=1,1,0.43,1	99.7429
6	7339142	A	G	23	DP=2478;VDB=2.050039e-03;RPB=1.657469e+00;AF1=1;AC1=2;DP4=0,6,414,1908;MQ=5;FQ=-282;PV4=0.6,1,2.4e-09,0.15	99.7423
5	115513626	T	C	58	DP=416;VDB=5.189648e-03;RPB=1.642545e+00;AF1=1;AC1=2;DP4=0,1,48,338;MQ=1;FQ=-282;PV4=1,1,0.21,1	99.7416
2	138288259	T	C	195	DP=1578;VDB=8.272104e-02;RPB=-1.730930e+00;AF1=1;AC1=2;DP4=2,2,417,1123;MQ=15;FQ=-282;PV4=0.3,1,1,1	99.7409
3	76435032	T	C	178	DP=433;VDB=3.730724e-01;RPB=1.723082e+00;AF1=1;AC1=2;DP4=1,0,101,284;MQ=14;FQ=-282;PV4=0.26,1,1,1	99.7409
6	7339202	A	G	4.76	DP=897;VDB=2.895268e-01;RPB=-7.518565e-01;AF1=1;AC1=2;DP4=0,2,606,163;MQ=5;FQ=-282;PV4=0.046,0.4,7.4e-18,0.16	99.7406
12	132126475	A	G	222	DP=401;VDB=4.663038e-01;RPB=-9.762501e-01;AF1=1;AC1=2;DP4=0,1,199,185;MQ=29;FQ=-282;PV4=0.48,0.22,1,0.35	99.7403
8	75376728	A	G	80	DP=448;VDB=3.501807e-21;RPB=1.242365e+00;AF1=1;AC1=2;DP4=1,0,381,0;MQ=14;FQ=-282;PV4=1,0.5,1,1	99.7382
14	44120598	T	C	222	DP=795;VDB=4.853207e-01;RPB=8.020611e-03;AF1=1;AC1=2;DP4=0,2,321,441;MQ=20;FQ=-282;PV4=0.51,1,0.0011,1	99.7382
17	61590587	A	G	5.45	DP=788;VDB=2.718540e-01;RPB=-8.084141e-03;AF1=1;AC1=2;DP4=1,1,447,309;MQ=5;FQ=-282;PV4=1,0.32,7.7e-35,0.19	99.7361
Y	18148352	A	G	66	DP=773;VDB=2.231669e-06;RPB=9.215920e-02;AF1=1;AC1=2;DP4=0,2,13,743;MQ=0;FQ=-282;PV4=1,0.42,1,1	99.7361
1	28526520	A	G	43	DP=780;VDB=4.826984e-01;RPB=1.461926e+00;AF1=1;AC1=2;DP4=0,2,151,604;MQ=3;FQ=-282;PV4=1,0.17,1e-13,0.34	99.7358
3	185417702	T	C	72	DP=1191;VDB=4.923241e-01;RPB=1.029102e+00;AF1=1;AC1=2;DP4=2,1,714,418;MQ=8;FQ=-282;PV4=1,1,0.0015,0.27	99.7357
15	24909620	T	C	5.45	DP=1947;VDB=4.888532e-01;RPB=7.072414e-01;AF1=1;AC1=2;DP4=3,2,856,1027;MQ=6;FQ=-282;PV4=0.66,0.37,0.0004,1	99.7352
7	101137803	T	C	222	DP=387;VDB=5.186009e-01;RPB=-1.883669e-01;AF1=1;AC1=2;DP4=1,0,184,192;MQ=42;FQ=-282;PV4=0.49,0.32,1,0.23	99.7347
19	39943284	T	C	222	DP=388;VDB=3.879845e-02;RPB=1.547796e+00;AF1=1;AC1=2;DP4=1,0,165,210;MQ=34;FQ=-282;PV4=0.44,1,1,1	99.734
X	74376259	T	C	23	DP=773;VDB=4.775696e-02;RPB=6.437461e-01;AF1=1;AC1=2;DP4=1,1,268,482;MQ=1;FQ=-282;PV4=1,1,0.15,1	99.734
8	75376755	A	G	102	DP=1292;VDB=2.315160e-02;RPB=-4.421715e-01;AF1=1;AC1=2;DP4=3,0,1122,0;MQ=16;FQ=-282;PV4=1,1,1,0.45	99.7333
12	132826125	A	G	73	DP=3291;VDB=2.620797e-01;RPB=1.588429e-01;AF1=1;AC1=2;DP4=3,5,144,2847;MQ=4;FQ=-282;PV4=0.0054,1,3.3e-05,1	99.7332
6	149978260	A	G	3.54	DP=417;VDB=2.784782e-05;RPB=1.343039e+00;AF1=1;AC1=2;DP4=1,0,230,143;MQ=2;FQ=-282;PV4=1,0.22,0.4,0.32	99.7326
5	77785784	T	C	21	DP=7998;VDB=1.700676e-01;RPB=-3.706210e-01;AF1=1;AC1=2;DP4=12,9,2522,5290;MQ=2;FQ=-282;PV4=0.019,1,0.12,0.15	99.7319
10	70164126	A	G	48	DP=5066;VDB=3.271545e-01;RPB=-5.245708e+00;AF1=1;AC1=2;DP4=1,12,969,3862;MQ=2;FQ=-282;PV4=0.49,1,1,1	99.7316
14	56978661	A	G	18.1	DP=1968;VDB=4.786392e-01;RPB=1.153568e+00;AF1=1;AC1=2;DP4=5,0,589,1268;MQ=1;FQ=-282;PV4=0.0033,1,0.069,1	99.7315
1	160896014	A	G	163	DP=386;VDB=2.983114e-01;RPB=1.619707e+00;AF1=1;AC1=2;DP4=0,1,180,189;MQ=13;FQ=-282;PV4=1,1,1,1	99.7297
2	85341464	A	G	222	DP=385;VDB=4.972823e-01;RPB=-2.715116e-01;AF1=1;AC1=2;DP4=0,1,255,114;MQ=31;FQ=-282;PV4=0.31,1,1,0.2	99.7297
11	2335539	T	C	222	DP=390;VDB=3.015403e-01;RPB=-1.292021e+00;AF1=1;AC1=2;DP4=0,1,176,193;MQ=21;FQ=-282;PV4=1,0.37,0.0096,1	99.7297
5	37085698	T	C	6.19	DP=1140;VDB=2.952517e-01;RPB=-9.701644e-01;AF1=1;AC1=2;DP4=2,1,630,474;MQ=5;FQ=-282;PV4=1,1,1.8e-17,1	99.729
6	88276185	A	G	4.12	DP=817;VDB=9.160966e-08;RPB=3.713374e-01;AF1=1;AC1=2;DP4=1,1,418,316;MQ=2;FQ=-282;PV4=1,1,0.24,1	99.7283
9	134079349	A	G	222	DP=1140;VDB=3.003686e-01;RPB=9.048066e-01;AF1=1;AC1=2;DP4=1,2,546,555;MQ=19;FQ=-282;PV4=1,1,0.077,1	99.7283
16	26032862	T	C	21	DP=405;VDB=8.906190e-02;RPB=-1.675577e+00;AF1=1;AC1=2;DP4=0,1,63,304;MQ=5;FQ=-282;PV4=1,1,1,1	99.7283
12	6438627	A	G	10.4	DP=394;VDB=4.103295e-01;RPB=-1.732057e+00;AF1=1;AC1=2;DP4=0,1,185,181;MQ=2;FQ=-282;PV4=0.5,1,1,1	99.7275
6	116259110	A	G	53	DP=381;VDB=2.115386e-01;RPB=-1.722618e+00;AF1=1;AC1=2;DP4=0,1,63,303;MQ=2;FQ=-282;PV4=1,1,0.29,1	99.7275
X	30630330	T	C	8.64	DP=6756;VDB=1.927621e-04;RPB=3.013268e+00;AF1=1;AC1=2;DP4=13,4,5220,1002;MQ=6;FQ=-282;PV4=0.34,1,0.0032,0.33	99.7275
3	185417872	A	G	112	DP=1177;VDB=2.956449e-01;RPB=4.813135e-01;AF1=1;AC1=2;DP4=1,2,551,544;MQ=11;FQ=-282;PV4=0.62,0.5,6e-07,1	99.7268
14	53991372	T	C	20	DP=379;VDB=5.246163e-01;RPB=9.748738e-01;AF1=1;AC1=2;DP4=0,1,150,215;MQ=5;FQ=-282;PV4=1,1,0.12,1	99.7268
22	22988494	T	C	60	DP=384;VDB=5.138008e-01;RPB=-2.839438e-01;AF1=1;AC1=2;DP4=0,1,145,220;MQ=7;FQ=-282;PV4=1,0.22,1,0.2	99.7268
21	25362417	A	G	147	DP=377;VDB=7.204131e-02;RPB=-1.067707e+00;AF1=1;AC1=2;DP4=0,1,70,294;MQ=12;FQ=-282;PV4=1,0.17,1,0.24	99.726
4	87893469	A	G	152	DP=1520;VDB=2.221110e-01;RPB=3.225018e+00;AF1=1;AC1=2;DP4=4,0,1064,386;MQ=14;FQ=-282;PV4=0.58,1,1,1	99.7249
10	5765645	A	G	222	DP=390;VDB=5.234269e-01;RPB=1.331251e+00;AF1=1;AC1=2;DP4=1,0,173,189;MQ=24;FQ=-282;PV4=0.48,0.39,0.08,1	99.7245
17	27274462	A	G	78	DP=387;VDB=4.471878e-03;RPB=-1.560283e+00;AF1=1;AC1=2;DP4=0,1,14,348;MQ=3;FQ=-282;PV4=1,0.49,1,1	99.7245
6	46205986	T	C	7.79	DP=1159;VDB=4.735159e-01;RPB=-3.005520e-01;AF1=1;AC1=2;DP4=1,2,612,474;MQ=1;FQ=-282;PV4=0.58,1,0.012,1	99.7245
20	18504832	A	G	4.76	DP=7884;VDB=2.783603e-01;RPB=-1.736473e+00;AF1=1;AC1=2;DP4=10,11,3581,4019;MQ=3;FQ=-282;PV4=1,0.19,1,0.24	99.7244
9	31254554	T	C	32	DP=1561;VDB=5.246511e-01;RPB=-1.370884e+00;AF1=1;AC1=2;DP4=2,2,714,727;MQ=6;FQ=-282;PV4=1,0.36,0.48,1	99.7232
3	101457697	A	G	69	DP=382;VDB=2.190030e-01;RPB=-6.093388e-01;AF1=1;AC1=2;DP4=0,1,14,346;MQ=4;FQ=-282;PV4=1,1,2.6e-30,1	99.723
10	125667228	A	G	13.2	DP=841;VDB=1.368503e-02;RPB=-2.446095e+00;AF1=1;AC1=2;DP4=0,2,310,409;MQ=0;FQ=-282;PV4=0.51,1,0.024,1	99.7226
7	137722371	A	G	47	DP=371;VDB=8.031179e-08;RPB=9.622542e-02;AF1=1;AC1=2;DP4=1,0,93,266;MQ=5;FQ=-282;PV4=0.26,1,0.28,0.37	99.7222
14	81246501	T	C	41	DP=780;VDB=2.014890e-01;RPB=-9.821811e-01;AF1=1;AC1=2;DP4=1,1,137,581;MQ=3;FQ=-282;PV4=0.35,0.35,1,1	99.7222
14	75595888	A	G	7.79	DP=1499;VDB=2.016636e-02;RPB=-4.901356e-01;AF1=1;AC1=2;DP4=2,2,562,872;MQ=5;FQ=-282;PV4=0.65,1,1,1	99.7218
13	29307675	A	G	14.2	DP=3750;VDB=1.820778e-06;RPB=1.646450e-01;AF1=1;AC1=2;DP4=6,4,1295,2289;MQ=2;FQ=-282;PV4=0.18,0.15,4.2e-07,1	99.7218
4	87892418	T	C	187	DP=4905;VDB=3.560432e-01;RPB=1.019467e-02;AF1=1;AC1=2;DP4=7,6,2200,2458;MQ=15;FQ=-282;PV4=0.78,1,1,1	99.7217
14	44120364	A	G	222	DP=368;VDB=3.740626e-01;RPB=1.259240e+00;AF1=1;AC1=2;DP4=1,0,341,17;MQ=28;FQ=-282;PV4=1,1,1,1	99.7214
19	12560455	A	G	27	DP=395;VDB=5.982152e-04;RPB=-1.712759e+00;AF1=1;AC1=2;DP4=0,1,136,222;MQ=5;FQ=-282;PV4=1,1,2.4e-06,1	99.7214
14	72929925	A	G	48	DP=751;VDB=4.648713e-01;RPB=2.442648e+00;AF1=1;AC1=2;DP4=1,1,131,583;MQ=3;FQ=-282;PV4=0.33,1,3.2e-249,1	99.7207
X	150231197	A	G	191	DP=374;VDB=3.066314e-01;RPB=1.683676e+00;AF1=1;AC1=2;DP4=1,0,273,84;MQ=14;FQ=-282;PV4=1,1,1,1	99.7207
13	78909465	T	C	8.64	DP=745;VDB=4.229073e-01;RPB=4.912684e-01;AF1=1;AC1=2;DP4=1,1,361,353;MQ=3;FQ=-282;PV4=1,0.084,0.42,0.18	99.7207
Y	18148659	T	C	23	DP=1474;VDB=3.443494e-01;RPB=1.946816e+00;AF1=1;AC1=2;DP4=3,1,520,905;MQ=0;FQ=-282;PV4=0.14,0.45,1,1	99.7201
14	53991840	T	C	121	DP=370;VDB=3.539005e-01;RPB=-1.732058e+00;AF1=1;AC1=2;DP4=1,0,79,276;MQ=9;FQ=-282;PV4=0.22,1,0.37,1	99.7191
8	30117576	T	C	10.4	DP=359;VDB=5.049482e-01;RPB=6.811463e-01;AF1=1;AC1=2;DP4=1,0,264,91;MQ=5;FQ=-282;PV4=1,0.31,1,1	99.7191
[truncated: 33,988 more rows]
